# Supplementary material for: Crystal structure and Hirshfeld surface analysis of 3,4-di­hydro-2H-anthra[1,2-b][1,4]dioxepine-8,13-dione
Source: Acta Crystallogr E Crystallogr Commun. 2020 Mar 27;76(Pt 4):576–80. doi: 10.1107/S2056989020003965 (PMC7133044; doi:10.1107/S2056989020003965)
Supplement: Supplementary file 1 [file e-76-00576-sup1.cif]

##############################################################################
#                                                                            #
# This CIF contains the data in a paper accepted for publication in          #
# Acta Crystallographica Section E. It conforms to the requirements of       #
# Notes for Authors for Acta Crystallographica Section E, and has been       #
# peer reviewed under the auspices of the IUCr Commission on Journals.       #
#                                                                            #
# Full details of the Crystallographic Information File format               #
# are given in the paper "The Crystallographic Information File (CIF):       #
# a New Standard Archive File for Crystallography" by S. R. Hall, F. H.      #
# Allen and I. D. Brown [Acta Cryst. (1991), A47, 655-685].                  #
#                                                                            #
# The current version of the core CIF dictionary is obtainable from          #
# ftp://ftp.iucr.org/pub/cif_core.dic.                                       #
#                                                                            #
# Software is freely available for graphical display of the structure(s)     #
# in this CIF. For information consult the CIF software page                 #
# http://www.iucr.org/resources/cif/software.                                #
#                                                                            #
# This file may be used for bona fide research purposes within the           #
# scientific community so long as proper attribution is given to the journal # 
# article from which it was obtained.                                        #
#                                                                            #
##############################################################################
data_I
_audit_creation_method     'SHELXL-2018/3'
_chemical_name_systematic
;
3,4-Dihydro-2<i>H</i>-anthra[1,2-<i>b</i>][1,4]dioxepine-8,13-dione
;
_chemical_name_common     ?
_chemical_formula_moiety     'C17 H12 O4'
_chemical_formula_sum     'C17 H12 O4'
_chemical_formula_iupac     'C17 H12 O4'
_chemical_formula_weight     280.27
_chemical_melting_point     ?
_space_group_crystal_system     monoclinic
_space_group_name_H-M_alt     'P 21/n'
_space_group_name_Hall     '-P 2yn'
loop_
    _space_group_symop_operation_xyz
    'x, y, z'
    '-x+1/2, y+1/2, -z+1/2'
    '-x, -y, -z'
    'x-1/2, -y-1/2, z-1/2'
_cell_length_a     4.2951(2)
_cell_length_b     16.7714(9)
_cell_length_c     18.0537(11)
_cell_angle_alpha     90
_cell_angle_beta     95.941(2)
_cell_angle_gamma     90
_cell_volume     1293.51(12)
_cell_formula_units_Z     4
_cell_measurement_reflns_used     3436
_cell_measurement_theta_min     2.429
_cell_measurement_theta_max     29.692
_cell_measurement_temperature     173(2)
_exptl_crystal_description     prism
_exptl_crystal_colour     colorless
_exptl_crystal_size_max     0.120
_exptl_crystal_size_mid     0.100
_exptl_crystal_size_min     0.100
_exptl_crystal_density_diffrn     1.439
_exptl_crystal_density_meas     ?
_exptl_crystal_density_method     ?
_exptl_crystal_F_000     584
_exptl_absorpt_coefficient_mu     0.103
_exptl_absorpt_correction_type     multi-scan
_exptl_absorpt_process_details
;
(SADABS; Bruker, 2012)
;
_exptl_absorpt_correction_T_min     0.988
_exptl_absorpt_correction_T_max     0.990
_diffrn_ambient_temperature     173(2)
_diffrn_source     ?
_diffrn_radiation_type     MoK\a
_diffrn_radiation_wavelength     0.71073
_diffrn_measurement_device_type     'Bruker APEXII CCD'
_diffrn_measurement_method     '\f and \w scans'
_diffrn_detector_area_resol_mean     ?
_diffrn_reflns_number     19692
_diffrn_reflns_av_R_equivalents     0.0435
_diffrn_reflns_av_unetI/netI     0.0345
_diffrn_reflns_theta_min     2.429
_diffrn_reflns_theta_max     29.692
_diffrn_reflns_theta_full     25.242
_diffrn_measured_fraction_theta_max     0.942
_diffrn_measured_fraction_theta_full     0.963
_diffrn_reflns_limit_h_min     -5
_diffrn_reflns_limit_h_max     4
_diffrn_reflns_limit_k_min     -23
_diffrn_reflns_limit_k_max     23
_diffrn_reflns_limit_l_min     -24
_diffrn_reflns_limit_l_max     25
_refine_special_details     ?
_reflns_number_total     3436
_reflns_number_gt     2309
_reflns_threshold_expression     'I > 2\s(I)'
_refine_ls_structure_factor_coef     Fsqd
_refine_ls_matrix_type     full
_refine_ls_R_factor_all     0.0895
_refine_ls_R_factor_gt     0.0550
_refine_ls_wR_factor_gt     0.1288
_refine_ls_wR_factor_ref     0.1493
_refine_ls_goodness_of_fit_ref     1.025
_refine_ls_restrained_S_all     1.025
_refine_ls_number_reflns     3436
_refine_ls_number_parameters     190
_refine_ls_number_restraints     0
_refine_ls_hydrogen_treatment     constr
_refine_ls_weighting_scheme     calc
_refine_ls_weighting_details
              'w=1/[\s^2^(Fo^2^)+(0.0548P)^2^+0.8849P] where P=(Fo^2^+2Fc^2^)/3'
_atom_sites_solution_hydrogens     geom
_atom_sites_solution_primary     dual
_atom_sites_solution_secondary     ?
_refine_ls_shift/su_max     0.000
_refine_ls_shift/su_mean     0.000
_refine_diff_density_max     0.412
_refine_diff_density_min     -0.316
_refine_ls_extinction_method     none
_refine_ls_extinction_coef     .
loop_
    _atom_type_symbol
    _atom_type_description
    _atom_type_scat_dispersion_real
    _atom_type_scat_dispersion_imag
    _atom_type_scat_source
    'C' 'C' 0.0033 0.0016
                         'International Tables Vol C Tables 4.2.6.8 and 6.1.1.4'
    'H' 'H' 0.0000 0.0000
                         'International Tables Vol C Tables 4.2.6.8 and 6.1.1.4'
    'O' 'O' 0.0106 0.0060
                         'International Tables Vol C Tables 4.2.6.8 and 6.1.1.4'
_computing_data_collection
;
APEX2 (Bruker, 2012)
;
_computing_cell_refinement
;
SAINT (Bruker, 2012)
;
_computing_data_reduction
;
SAINT (Bruker, 2012)
;
_computing_structure_solution
;
<i>SHELXT2014/5</i> (Sheldrick, 2015<i>a</i>)
;
_computing_structure_refinement
;
<i>SHELXL2018/3</i> (Sheldrick, 2015<i>b</i>)
;
_computing_molecular_graphics
;
ORTEP-3 for Windows (Farrugia, 2012) and DIAMOND (Brandenburg et al.,
2012)
;
_computing_publication_material
;
PLATON (Spek, 2020) and publCIF (Westrip, 2010)
;
loop_
    _atom_site_type_symbol
    _atom_site_label
    _atom_site_fract_x
    _atom_site_fract_y
    _atom_site_fract_z
    _atom_site_U_iso_or_equiv
    _atom_site_adp_type
    _atom_site_calc_flag
    _atom_site_occupancy
    _atom_site_disorder_assembly
    _atom_site_disorder_group
    O O1 -0.2635(5) 0.49906(10) 0.64736(8) 0.0546(5) Uani d 1 . .
    O O2 0.1717(4) 0.34277(9) 0.89646(7) 0.0449(4) Uani d 1 . .
    O O3 0.0471(3) 0.40325(8) 0.56747(6) 0.0293(3) Uani d 1 . .
    O O4 0.4204(4) 0.25897(8) 0.56830(7) 0.0356(3) Uani d 1 . .
    C C1 0.3367(5) 0.29496(11) 0.63141(10) 0.0274(4) Uani d 1 . .
    C C2 0.4523(5) 0.26018(11) 0.69817(11) 0.0321(4) Uani d 1 . .
    H H2 0.590316 0.215932 0.697909 0.038 Uiso calc 1 . .
    C C3 0.3704(5) 0.28874(11) 0.76486(10) 0.0302(4) Uani d 1 . .
    H H3 0.451085 0.264092 0.810209 0.036 Uiso calc 1 . .
    C C4 0.1701(4) 0.35347(10) 0.76600(9) 0.0244(4) Uani d 1 . .
    C C5 0.0822(5) 0.37964(11) 0.83960(10) 0.0285(4) Uani d 1 . .
    C C6 -0.1143(5) 0.45162(10) 0.84226(9) 0.0269(4) Uani d 1 . .
    C C7 -0.1904(5) 0.47948(12) 0.91105(10) 0.0351(5) Uani d 1 . .
    H H7 -0.121046 0.451264 0.955331 0.042 Uiso calc 1 . .
    C C8 -0.3662(6) 0.54788(13) 0.91472(11) 0.0407(5) Uani d 1 . .
    H H8 -0.413992 0.567394 0.961621 0.049 Uiso calc 1 . .
    C C9 -0.4731(5) 0.58819(12) 0.85004(11) 0.0377(5) Uani d 1 . .
    H H9 -0.595642 0.635045 0.852781 0.045 Uiso calc 1 . .
    C C10 -0.4023(5) 0.56056(11) 0.78134(11) 0.0308(4) Uani d 1 . .
    H H10 -0.478159 0.588130 0.737151 0.037 Uiso calc 1 . .
    C C11 -0.2198(4) 0.49227(10) 0.77718(9) 0.0248(4) Uani d 1 . .
    C C12 -0.1467(5) 0.46397(10) 0.70231(9) 0.0271(4) Uani d 1 . .
    C C13 0.0595(4) 0.39292(10) 0.69919(9) 0.0227(4) Uani d 1 . .
    C C14 0.1495(4) 0.36425(10) 0.63107(9) 0.0238(4) Uani d 1 . .
    C C15 0.2543(5) 0.40456(12) 0.50847(10) 0.0331(4) Uani d 1 . .
    H H15A 0.474823 0.405280 0.530766 0.040 Uiso calc 1 . .
    H H15B 0.216063 0.453607 0.478396 0.040 Uiso calc 1 . .
    C C16 0.1997(6) 0.33217(13) 0.45871(11) 0.0389(5) Uani d 1 . .
    H H16A 0.001584 0.338786 0.426047 0.047 Uiso calc 1 . .
    H H16B 0.372274 0.327239 0.426649 0.047 Uiso calc 1 . .
    C C17 0.1829(6) 0.25735(13) 0.50493(11) 0.0384(5) Uani d 1 . .
    H H17A -0.026930 0.253140 0.522692 0.046 Uiso calc 1 . .
    H H17B 0.214839 0.210027 0.473818 0.046 Uiso calc 1 . .
loop_
    _atom_site_aniso_label
    _atom_site_aniso_U_11
    _atom_site_aniso_U_22
    _atom_site_aniso_U_33
    _atom_site_aniso_U_12
    _atom_site_aniso_U_13
    _atom_site_aniso_U_23
    O1 0.0835(14) 0.0550(10) 0.0254(7) 0.0370(9) 0.0062(8) 0.0053(6)
    O2 0.0590(12) 0.0499(9) 0.0257(7) 0.0106(8) 0.0036(7) 0.0110(6)
    O3 0.0301(8) 0.0378(7) 0.0201(6) 0.0062(6) 0.0029(5) 0.0009(5)
    O4 0.0345(9) 0.0386(8) 0.0346(7) 0.0062(6) 0.0078(6) -0.0075(6)
    C1 0.0248(10) 0.0272(9) 0.0307(9) -0.0022(7) 0.0053(7) -0.0040(7)
    C2 0.0296(11) 0.0267(9) 0.0394(10) 0.0036(7) 0.0010(8) 0.0015(7)
    C3 0.0297(11) 0.0283(9) 0.0313(9) 0.0005(7) -0.0030(8) 0.0054(7)
    C4 0.0245(10) 0.0230(8) 0.0252(8) -0.0033(7) 0.0002(7) 0.0022(6)
    C5 0.0314(11) 0.0298(9) 0.0237(8) -0.0042(7) 0.0002(7) 0.0022(7)
    C6 0.0309(11) 0.0278(8) 0.0220(8) -0.0070(7) 0.0025(7) -0.0014(6)
    C7 0.0445(14) 0.0376(10) 0.0238(9) -0.0053(9) 0.0064(8) -0.0010(7)
    C8 0.0538(16) 0.0407(11) 0.0295(10) -0.0035(10) 0.0143(9) -0.0078(8)
    C9 0.0429(14) 0.0317(10) 0.0402(11) 0.0007(9) 0.0126(9) -0.0054(8)
    C10 0.0342(12) 0.0264(9) 0.0322(9) -0.0008(7) 0.0054(8) -0.0002(7)
    C11 0.0274(10) 0.0233(8) 0.0239(8) -0.0051(7) 0.0027(7) -0.0011(6)
    C12 0.0304(11) 0.0274(9) 0.0234(8) 0.0015(7) 0.0015(7) 0.0006(6)
    C13 0.0233(10) 0.0213(8) 0.0231(8) -0.0039(6) 0.0010(6) 0.0006(6)
    C14 0.0218(10) 0.0255(8) 0.0236(8) -0.0033(7) 0.0005(7) -0.0003(6)
    C15 0.0353(12) 0.0407(11) 0.0246(9) 0.0002(8) 0.0085(8) 0.0014(7)
    C16 0.0396(14) 0.0525(12) 0.0256(9) 0.0027(10) 0.0080(8) -0.0079(8)
    C17 0.0376(13) 0.0428(11) 0.0357(10) -0.0027(9) 0.0078(9) -0.0145(8)
_geom_special_details
;
 All esds (except the esd in the dihedral angle between two l.s. planes)
 are estimated using the full covariance matrix.  The cell esds are taken
 into account individually in the estimation of esds in distances, angles
 and torsion angles; correlations between esds in cell parameters are only
 used when they are defined by crystal symmetry.  An approximate (isotropic)
 treatment of cell esds is used for estimating esds involving l.s. planes.
;
loop_
    _geom_bond_atom_site_label_1
    _geom_bond_atom_site_label_2
    _geom_bond_site_symmetry_2
    _geom_bond_distance
    _geom_bond_publ_flag
    O1 C12 . 1.216(2) ?
    O2 C5 . 1.226(2) ?
    O3 C14 . 1.355(2) ?
    O3 C15 . 1.457(2) ?
    O4 C1 . 1.370(2) ?
    O4 C17 . 1.452(3) ?
    C1 C2 . 1.384(3) ?
    C1 C14 . 1.413(3) ?
    C2 C3 . 1.375(3) ?
    C2 H2 . 0.9500 ?
    C3 C4 . 1.387(3) ?
    C3 H3 . 0.9500 ?
    C4 C13 . 1.414(2) ?
    C4 C5 . 1.485(2) ?
    C5 C6 . 1.477(3) ?
    C6 C11 . 1.393(2) ?
    C6 C7 . 1.397(2) ?
    C7 C8 . 1.379(3) ?
    C7 H7 . 0.9500 ?
    C8 C9 . 1.386(3) ?
    C8 H8 . 0.9500 ?
    C9 C10 . 1.387(3) ?
    C9 H9 . 0.9500 ?
    C10 C11 . 1.394(3) ?
    C10 H10 . 0.9500 ?
    C11 C12 . 1.496(2) ?
    C12 C13 . 1.489(2) ?
    C13 C14 . 1.411(2) ?
    C15 C16 . 1.514(3) ?
    C15 H15A . 0.9900 ?
    C15 H15B . 0.9900 ?
    C16 C17 . 1.513(3) ?
    C16 H16A . 0.9900 ?
    C16 H16B . 0.9900 ?
    C17 H17A . 0.9900 ?
    C17 H17B . 0.9900 ?
loop_
    _geom_angle_atom_site_label_1
    _geom_angle_atom_site_label_2
    _geom_angle_atom_site_label_3
    _geom_angle_site_symmetry_1
    _geom_angle_site_symmetry_3
    _geom_angle
    _geom_angle_publ_flag
    C14 O3 C15 . . 117.23(15) ?
    C1 O4 C17 . . 116.12(16) ?
    O4 C1 C2 . . 115.92(17) ?
    O4 C1 C14 . . 123.85(16) ?
    C2 C1 C14 . . 120.22(16) ?
    C3 C2 C1 . . 120.95(18) ?
    C3 C2 H2 . . 119.5 ?
    C1 C2 H2 . . 119.5 ?
    C2 C3 C4 . . 120.08(17) ?
    C2 C3 H3 . . 120.0 ?
    C4 C3 H3 . . 120.0 ?
    C3 C4 C13 . . 120.52(16) ?
    C3 C4 C5 . . 117.40(15) ?
    C13 C4 C5 . . 122.07(16) ?
    O2 C5 C6 . . 121.06(17) ?
    O2 C5 C4 . . 120.92(18) ?
    C6 C5 C4 . . 118.02(15) ?
    C11 C6 C7 . . 120.04(18) ?
    C11 C6 C5 . . 120.65(16) ?
    C7 C6 C5 . . 119.31(16) ?
    C8 C7 C6 . . 120.04(18) ?
    C8 C7 H7 . . 120.0 ?
    C6 C7 H7 . . 120.0 ?
    C7 C8 C9 . . 120.06(18) ?
    C7 C8 H8 . . 120.0 ?
    C9 C8 H8 . . 120.0 ?
    C8 C9 C10 . . 120.42(19) ?
    C8 C9 H9 . . 119.8 ?
    C10 C9 H9 . . 119.8 ?
    C9 C10 C11 . . 119.94(18) ?
    C9 C10 H10 . . 120.0 ?
    C11 C10 H10 . . 120.0 ?
    C6 C11 C10 . . 119.49(16) ?
    C6 C11 C12 . . 121.76(16) ?
    C10 C11 C12 . . 118.75(15) ?
    O1 C12 C13 . . 123.57(16) ?
    O1 C12 C11 . . 118.43(17) ?
    C13 C12 C11 . . 117.99(14) ?
    C14 C13 C4 . . 119.06(16) ?
    C14 C13 C12 . . 121.55(15) ?
    C4 C13 C12 . . 119.39(15) ?
    O3 C14 C13 . . 118.68(15) ?
    O3 C14 C1 . . 122.38(15) ?
    C13 C14 C1 . . 118.92(15) ?
    O3 C15 C16 . . 110.66(16) ?
    O3 C15 H15A . . 109.5 ?
    C16 C15 H15A . . 109.5 ?
    O3 C15 H15B . . 109.5 ?
    C16 C15 H15B . . 109.5 ?
    H15A C15 H15B . . 108.1 ?
    C17 C16 C15 . . 110.55(16) ?
    C17 C16 H16A . . 109.5 ?
    C15 C16 H16A . . 109.5 ?
    C17 C16 H16B . . 109.5 ?
    C15 C16 H16B . . 109.5 ?
    H16A C16 H16B . . 108.1 ?
    O4 C17 C16 . . 110.46(18) ?
    O4 C17 H17A . . 109.6 ?
    C16 C17 H17A . . 109.6 ?
    O4 C17 H17B . . 109.6 ?
    C16 C17 H17B . . 109.6 ?
    H17A C17 H17B . . 108.1 ?
loop_
    _geom_hbond_atom_site_label_D
    _geom_hbond_atom_site_label_H
    _geom_hbond_atom_site_label_A
    _geom_hbond_site_symmetry_A
    _geom_hbond_distance_DH
    _geom_hbond_distance_HA
    _geom_hbond_distance_DA
    _geom_hbond_angle_DHA
    _geom_hbond_publ_flag
    C15 H15B O1 3_566 0.99 2.43 3.248(2) 139 yes
    C15 H15A O3 1_655 0.99 2.48 3.461(3) 171 yes
    C17 H17A O4 1_455 0.99 2.59 3.580(3) 174 yes
_shelx_space_group_comment
;
The symmetry employed for this shelxl refinement is uniquely defined
by the following loop, which should always be used as a source of
symmetry information in preference to the above space-group names.
They are only intended as comments.
;
_shelx_estimated_absorpt_T_min     0.988
_shelx_estimated_absorpt_T_max     0.990
_shelx_hkl_file
;
  -1   0   0    0.40    0.60
   1   0   0    0.80    0.70
  -1  -1   0 1040.30   30.20
  -1  -1   0 1059.99   30.40
  -1  -1   0 1035.80   30.30
  -1  -1   0 1045.10   30.20
   1   1   0 1021.50   30.30
   1   1   0 1071.69   30.20
   1   1   0 1017.20   30.20
  -2  -1   0    0.80    1.00
  -2  -1   0    0.20    1.00
  -2  -1   0   -0.90    1.10
   2   1   0   -0.50    1.10
   0  -2   0  390.86   11.90
   0  -2   0  410.16   11.90
   0  -2   0  395.06   11.90
   0   2   0  408.86   12.00
   0   2   0  400.66   11.90
  -1  -2   0 6249.57  181.48
  -1  -2   0 6429.86  181.68
  -1  -2   0 6384.56  181.98
  -1  -2   0 6584.04  181.68
  -1  -2   0 6264.17  182.48
   1   2   0 6206.08  181.98
   1   2   0 6340.47  181.48
   1   2   0 6422.16  181.48
  -2  -2   0  227.58    7.50
  -2  -2   0  205.38    7.50
   2   2   0  211.28    7.50
  -3  -2   0  235.38    8.30
  -3  -2   0  231.78    8.30
   3   2   0  221.88    8.10
  -4  -2   0   17.20    2.40
   1  -3   0  171.88    5.50
  -1   3   0  168.78    5.60
  -1   3   0  167.78    5.50
  -1   3   0  154.88    5.80
   0  -3   0   -1.10    0.80
   0  -3   0    0.80    0.80
   0  -3   0    0.00    0.70
   0  -3   0   -0.40    0.90
   0  -3   0   -0.30    0.80
   0   3   0    0.60    0.90
   0   3   0   -0.80    0.80
   0   3   0   -1.70    0.80
   0   3   0   -0.90    0.80
   0   3   0   -0.20    0.80
  -1  -3   0  167.58    6.20
  -1  -3   0  165.28    6.10
  -1  -3   0  167.38    6.20
  -1  -3   0  169.88    6.30
  -1  -3   0  164.08    6.10
   1   3   0  168.88    6.20
   1   3   0  170.98    6.10
   1   3   0  175.38    6.20
  -2  -3   0  225.88    7.80
  -2  -3   0  212.68    7.90
   2   3   0  223.28    7.80
   2   3   0  228.48    7.90
   2   3   0  210.28    7.60
  -3  -3   0   13.50    2.10
  -3  -3   0   11.30    2.00
   3   3   0   13.00    1.90
   3   3   0   11.30    1.80
  -4  -3   0  113.19    5.50
  -4  -3   0  114.89    5.70
  -4   4   0    4.70    2.00
  -3   4   0   14.30    2.30
  -2   4   0  303.57   10.10
   1  -4   0 1247.28   35.90
   1  -4   0 1262.07   35.70
   1  -4   0 1240.48   35.80
   1  -4   0 1202.48   36.10
  -1   4   0 1220.08   35.90
  -1   4   0 1183.18   35.70
  -1   4   0 1271.17   36.10
  -1   4   0 1230.08   35.80
   0  -4   0  329.27   10.40
   0  -4   0  315.17   10.30
   0  -4   0  329.47   10.30
   0  -4   0  314.77   10.40
   0   4   0  328.47   10.30
   0   4   0  327.07   10.30
   0   4   0  316.87   10.40
   0   4   0  331.17   10.40
   0   4   0  329.27   10.40
  -1  -4   0 1232.28   35.60
  -1  -4   0 1163.68   35.60
  -1  -4   0 1209.18   35.60
   1   4   0 1188.98   35.70
   1   4   0 1226.68   35.60
   1   4   0 1172.78   35.60
   1   4   0 1241.18   35.60
  -2  -4   0  306.37   10.60
  -2  -4   0  306.47   10.70
   2   4   0  315.57   10.60
   2   4   0  315.97   10.70
   2   4   0  314.87   10.70
  -3  -4   0   16.10    2.30
  -3  -4   0   14.10    2.20
   3   4   0   15.90    2.20
   3   4   0   14.80    2.20
  -4  -4   0    2.60    1.80
  -4  -4   0    4.90    2.10
   4   4   0    0.90    1.40
  -5  -4   0  104.69    6.10
  -4   5   0    1.00    1.80
  -3   5   0   15.30    2.30
  -2   5   0 3774.72  108.79
   1  -5   0  568.94   17.80
   1  -5   0  585.54   17.50
   1  -5   0  569.34   17.60
  -1   5   0  601.34   17.70
  -1   5   0  582.04   17.60
  -1   5   0  562.74   17.50
  -1   5   0  592.24   17.90
   0  -5   0    0.30    1.10
   0  -5   0    1.30    1.30
   0  -5   0    1.50    1.20
   0   5   0    0.60    1.40
   0   5   0    1.30    1.30
   0   5   0   -0.40    1.20
   0   5   0    0.60    1.10
   0   5   0    1.70    1.20
  -1  -5   0  551.74   17.60
  -1  -5   0  553.24   17.60
  -1  -5   0  619.14   18.20
   1   5   0  557.94   17.70
   1   5   0  559.94   17.70
   1   5   0  549.45   17.80
   1   5   0  566.44   17.70
  -2  -5   0 3575.54  105.89
  -2  -5   0 3643.64  105.99
   2   5   0 3682.63  105.89
   2   5   0 3743.03  105.99
   2   5   0 3659.73  105.99
  -3  -5   0    9.80    2.10
  -3  -5   0   10.30    2.20
   3   5   0   12.20    2.10
   3   5   0    8.90    2.10
   3   5   0    9.50    1.90
  -4  -5   0   -2.20    1.80
  -4  -5   0    1.50    1.90
   4   5   0    1.40    1.60
  -5  -5   0   21.10    3.40
  -4   6   0   -0.20    1.90
  -2   6   0 2178.38   63.59
   1  -6   0  368.36   11.90
   1  -6   0  367.76   11.60
   1  -6   0  365.36   11.70
  -1   6   0  357.76   11.80
  -1   6   0  366.46   11.80
  -1   6   0  361.76   12.00
   0  -6   0  400.26   12.80
   0  -6   0  380.96   12.80
   0  -6   0  393.06   12.90
   0   6   0  395.46   12.90
   0   6   0  414.86   12.90
   0   6   0  392.36   13.00
   0   6   0  407.16   13.00
  -1  -6   0  344.07   11.70
  -1  -6   0  353.26   11.70
   1   6   0  330.17   11.80
   1   6   0  356.56   11.90
   1   6   0  353.36   11.80
   1   6   0  350.16   11.80
  -2  -6   0 2112.89   64.29
  -2  -6   0 2267.37   64.49
   2   6   0 2157.28   64.29
   2   6   0 2193.18   64.39
   2   6   0 2207.88   64.39
  -3  -6   0   45.70    3.90
  -4  -6   0    4.00    2.30
  -4  -6   0    1.20    1.90
   4   6   0   -0.40    1.80
  -5  -6   0    3.20    2.60
  -4   7   0   -0.30    1.90
  -3   7   0  323.37   11.50
   2  -7   0  406.06   13.00
  -2   7   0  409.36   13.20
  -2   7   0  415.86   13.20
  -2   7   0  404.06   13.60
   1  -7   0 1613.54   47.70
   1  -7   0 1615.14   47.50
  -1   7   0 1584.24   47.60
  -1   7   0 1672.83   48.00
  -1   7   0 1631.14   47.80
  -1   7   0 1625.64   47.80
   0  -7   0    4.30    1.60
   0  -7   0    1.90    1.50
   0   7   0    1.30    1.70
   0   7   0    0.70    1.50
   0   7   0    2.00    1.50
   0   7   0    0.70    1.50
  -1  -7   0 1598.64   47.00
  -1  -7   0 1593.84   47.00
   1   7   0 1594.24   47.10
   1   7   0 1529.55   47.20
   1   7   0 1608.44   47.10
   1   7   0 1561.74   47.10
  -2  -7   0  396.76   13.50
  -2  -7   0  386.06   13.40
   2   7   0  380.56   13.50
   2   7   0  383.66   13.50
   2   7   0  387.16   13.40
  -3  -7   0  318.17   11.80
  -3  -7   0  307.37   11.70
   3   7   0  287.37   11.60
   3   7   0  335.47   11.90
   3   7   0  307.07   11.40
  -4  -7   0    0.90    2.20
  -4  -7   0   -3.00    1.90
   4   7   0   -2.50    1.90
  -5  -7   0    7.70    2.90
  -4   8   0   36.00    3.60
  -3   8   0  165.08    7.30
   2  -8   0   17.60    2.10
  -2   8   0   16.10    2.30
  -2   8   0   18.70    2.30
  -2   8   0   17.20    2.50
   1  -8   0  315.67   11.00
   1  -8   0  323.17   10.80
  -1   8   0  316.17   11.10
  -1   8   0  317.27   11.30
  -1   8   0  342.07   11.30
  -1   8   0  318.77   10.90
   0  -8   0 1079.29   32.40
   0   8   0 1062.69   32.70
   0   8   0 1061.49   32.60
   0   8   0 1083.09   32.70
   0   8   0 1076.89   32.70
  -1  -8   0  307.07   11.20
  -1  -8   0  315.37   11.30
   1   8   0  319.47   11.30
   1   8   0  311.57   11.30
   1   8   0  302.07   11.40
   1   8   0  320.47   11.40
  -2  -8   0   16.70    2.70
  -2  -8   0   18.00    2.70
   2   8   0   16.50    2.80
   2   8   0   18.00    2.70
   2   8   0   17.90    2.70
  -3  -8   0  169.48    7.80
  -3  -8   0  164.58    7.90
   3   8   0  158.08    7.40
   3   8   0  155.18    7.90
   3   8   0  163.18    7.90
  -4  -8   0   36.80    4.20
  -4  -8   0   34.90    3.90
   4   8   0   26.40    3.50
  -5  -8   0   24.20    4.00
  -4   9   0   82.19    5.40
  -3   9   0   73.19    4.90
   2  -9   0   17.80    2.00
  -2   9   0   18.40    2.50
  -2   9   0   13.50    1.90
  -2   9   0   18.60    2.70
  -2   9   0   20.10    2.60
   1  -9   0    0.00    1.30
   1  -9   0    0.20    1.40
  -1   9   0   -1.30    1.20
  -1   9   0   -1.80    1.50
  -1   9   0    1.10    1.70
  -1   9   0    1.20    1.70
   0  -9   0    1.60    1.70
   0   9   0    0.00    1.80
   0   9   0    3.00    1.80
   0   9   0   -1.60    1.40
   0   9   0    0.50    1.70
  -1  -9   0   -1.40    1.50
  -1  -9   0    1.30    1.70
   1   9   0    4.10    2.10
   1   9   0   -1.20    1.60
   1   9   0   -1.80    1.50
   1   9   0   -1.30    1.60
  -2  -9   0   19.80    2.90
  -2  -9   0   13.70    2.60
   2   9   0   16.00    2.60
   2   9   0   19.40    3.00
   2   9   0   26.30    3.30
  -3  -9   0   71.69    5.50
  -3  -9   0   73.99    5.30
   3   9   0   64.89    5.00
   3   9   0   86.79    5.80
  -4  -9   0   86.59    6.30
   4   9   0   78.39    5.80
  -5  -9   0   -3.40    2.60
  -4  10   0  147.19    7.90
  -3  10   0   83.19    4.90
  -3  10   0   99.49    5.40
  -3  10   0   94.29    5.70
   2 -10   0    0.40    1.40
  -2  10   0    1.00    1.90
  -2  10   0   -1.50    1.30
  -2  10   0   -2.40    1.80
  -2  10   0   -2.60    1.60
   1 -10   0   35.90    3.20
  -1  10   0   31.70    3.20
  -1  10   0   27.10    3.10
  -1  10   0   33.80    3.30
  -1  10   0   25.40    2.80
   0 -10   0   50.79    4.00
   0  10   0   48.60    3.90
   0  10   0   42.20    3.90
   0  10   0   61.39    4.30
   0  10   0   50.99    4.10
  -1 -10   0   22.60    2.90
   1  10   0   22.60    2.80
   1  10   0   26.10    3.30
   1  10   0   23.50    3.30
   1  10   0   34.80    3.70
  -2 -10   0   -1.80    1.80
  -2 -10   0   -2.10    1.80
   2  10   0   -1.10    1.90
   2  10   0   -0.90    2.40
  -3 -10   0   84.09    5.90
  -3 -10   0   97.19    6.30
   3  10   0   88.29    5.90
   3  10   0  103.09    6.50
  -4 -10   0  158.98    8.60
   4  10   0  149.99    8.20
  -5 -10   0    2.70    2.90
  -3  11   0   66.49    5.10
  -3  11   0   74.89    5.20
  -3  11   0   60.99    4.50
   2 -11   0    6.30    1.90
  -2  11   0    4.40    2.30
  -2  11   0    6.10    2.30
  -2  11   0    4.50    2.30
   1 -11   0   14.30    2.40
  -1  11   0    9.90    2.40
  -1  11   0   11.70    2.50
  -1  11   0   11.60    2.10
  -1  11   0    7.70    2.60
   0 -11   0    1.50    1.90
   0  11   0   -0.30    1.90
   0  11   0    0.30    1.60
   0  11   0    0.60    1.90
   0  11   0   -0.10    2.00
  -1 -11   0   12.60    2.70
   1  11   0   10.70    2.70
   1  11   0   13.60    2.90
   1  11   0    6.20    2.30
  -2 -11   0    0.30    2.40
  -2 -11   0    4.90    2.20
   2  11   0    2.20    2.60
   2  11   0    6.50    2.80
  -3 -11   0   52.59    5.30
   3  11   0   64.49    5.40
   3  11   0   76.89    6.00
  -4 -11   0  349.96   14.40
  -5 -11   0    2.70    2.90
  -3  12   0    5.80    2.30
  -3  12   0    7.70    2.50
  -3  12   0    3.40    2.60
  -2  12   0    6.70    2.60
  -2  12   0   11.30    2.80
  -2  12   0   11.00    2.60
   1 -12   0  252.07   10.00
  -1  12   0  268.27   10.70
  -1  12   0  249.28   10.50
  -1  12   0  276.67   10.80
   0 -12   0   89.69    5.50
   0  12   0   86.39    5.80
   0  12   0   87.19    5.80
   0  12   0   91.39    5.80
  -1 -12   0  257.47   10.60
   1  12   0  265.47   10.90
   1  12   0  242.88   11.00
   1  12   0  264.27   11.00
  -2 -12   0    5.90    2.40
   2  12   0    5.10    2.60
   2  12   0   11.40    3.40
  -3 -12   0    3.50    2.60
   3  12   0    3.20    2.70
   3  12   0    3.30    2.90
  -4 -12   0  182.88    9.90
  -5 -12   0   28.60    4.70
  -3  13   0   70.19    5.90
  -3  13   0   74.09    5.10
  -3  13   0   68.19    5.70
  -2  13   0   37.10    4.30
  -2  13   0   37.50    4.30
  -2  13   0   43.10    4.30
   1 -13   0  162.68    7.60
  -1  13   0  164.18    8.30
  -1  13   0  157.08    8.10
  -1  13   0  176.78    8.40
   0 -13   0    0.80    2.00
   0  13   0    3.70    2.40
   0  13   0    3.60    2.50
   0  13   0    7.20    2.80
  -1 -13   0  163.38    8.10
   1  13   0  162.48    8.40
   1  13   0  161.98    8.50
   1  13   0  148.99    8.40
  -2 -13   0   38.70    4.60
   2  13   0   38.90    4.90
   2  13   0   27.80    4.30
  -3 -13   0   49.70    5.50
   3  13   0   77.29    6.50
   3  13   0   65.89    6.10
  -4 -13   0    0.50    2.90
   4  13   0    6.00    3.00
  -3  14   0    3.10    2.50
  -3  14   0    2.10    2.60
  -3  14   0    1.10    3.00
  -2  14   0  105.59    6.90
  -2  14   0  107.69    7.00
  -2  14   0  105.79    6.60
   1 -14   0    1.60    2.30
  -1  14   0   -1.60    2.30
  -1  14   0   -1.90    2.30
  -1  14   0    1.50    2.70
   0 -14   0   12.80    3.00
   0  14   0   10.30    3.20
   0  14   0   10.50    3.10
   0  14   0   10.90    3.50
  -1 -14   0    1.10    2.30
   1  14   0    1.40    2.60
   1  14   0    0.40    2.20
   1  14   0    5.40    2.90
  -2 -14   0  106.19    7.10
   2  14   0  108.49    7.40
   2  14   0   92.49    7.00
  -3 -14   0    1.90    3.10
   3  14   0    7.00    3.40
   3  14   0    0.40    3.10
  -4 -14   0    3.40    3.40
   4  14   0   -2.40    3.20
  -3  15   0   25.40    4.20
  -3  15   0   34.30    4.70
  -2  15   0   21.10    3.80
  -2  15   0   18.90    3.70
  -2  15   0    8.30    3.50
   1 -15   0   26.60    3.80
  -1  15   0   26.90    4.20
  -1  15   0   32.30    4.20
  -1  15   0   38.70    4.60
   0 -15   0    0.40    2.50
   0  15   0   -0.60    2.70
   0  15   0    2.50    3.00
   0  15   0    1.60    2.70
  -1 -15   0   28.50    4.20
   1  15   0   24.40    4.50
   1  15   0   31.60    4.50
   1  15   0   28.50    4.40
  -2 -15   0   13.60    3.60
   2  15   0   21.30    4.20
   2  15   0   15.90    4.10
  -3 -15   0   23.60    4.40
   3  15   0   22.80    4.60
   3  15   0   21.50    4.50
  -4 -15   0    3.80    3.80
  -4  16   0    2.60    3.70
  -3  16   0   -0.30    3.40
  -3  16   0    3.40    3.00
  -2  16   0    4.10    3.00
  -2  16   0    2.50    3.40
  -2  16   0   -0.30    3.00
   1 -16   0    7.10    2.80
  -1  16   0    1.40    3.10
  -1  16   0    6.40    3.20
  -1  16   0    4.40    3.10
   0 -16   0    7.10    3.00
   0  16   0   11.70    3.70
   0  16   0    5.30    3.30
   0  16   0    9.70    3.60
  -1 -16   0    3.70    2.90
   1  16   0    8.60    3.40
   1  16   0    0.60    3.50
   1  16   0    3.30    3.20
  -2 -16   0    2.30    3.40
   2  16   0   -3.30    3.30
   2  16   0    3.40    3.30
  -3 -16   0    4.40    3.50
   3  16   0    4.60    3.90
   3  16   0    1.80    3.40
  -4 -16   0   -0.40    3.40
  -4  17   0   18.00    4.50
  -3  17   0   -2.80    2.80
  -3  17   0    0.60    3.80
  -2  17   0    8.50    4.00
  -2  17   0   13.80    3.70
  -2  17   0    5.40    3.30
   1 -17   0    5.70    3.00
  -1  17   0    6.50    3.40
  -1  17   0    8.70    3.50
  -1  17   0    3.50    3.60
   0 -17   0   -1.60    2.50
   0  17   0    1.40    3.20
   0  17   0    3.70    3.20
   0  17   0   -1.20    2.80
  -1 -17   0    7.10    3.60
   1  17   0    6.30    3.60
   1  17   0    6.40    3.70
   1  17   0    3.70    3.50
  -2 -17   0    7.70    3.80
   2  17   0    3.80    3.80
   2  17   0    5.60    3.70
  -3 -17   0   -2.10    3.00
   3  17   0   -3.00    3.60
  -4 -17   0   16.00    4.60
  -3  18   0   22.60    4.70
  -3  18   0   26.70    5.20
  -2  18   0    1.30    3.10
  -2  18   0    7.90    3.90
  -2  18   0    3.10    3.40
   1 -18   0   29.00    4.80
  -1  18   0   22.00    5.10
  -1  18   0   33.20    4.90
  -1  18   0   42.90    6.00
   0 -18   0    9.20    3.30
   0  18   0   -0.10    3.40
   0  18   0    1.00    3.40
   0  18   0    3.20    3.40
  -1 -18   0   34.20    5.30
   1  18   0   23.30    4.50
   1  18   0   32.20    5.50
   1  18   0   27.90    5.30
  -2 -18   0    5.20    3.60
   2  18   0   -7.50    3.60
  -3 -18   0   16.30    4.60
   3  18   0   23.90    5.20
  -3  19   0   52.49    6.10
  -2  19   0    9.00    4.70
  -2  19   0    1.90    3.40
  -2  19   0    8.70    3.70
  -1  19   0   10.80    4.60
  -1  19   0    8.70    3.70
  -1  19   0    1.70    3.80
   0 -19   0    6.50    3.50
   0  19   0    2.00    4.00
   0  19   0   -4.00    3.40
   0  19   0    7.30    4.10
  -1 -19   0   10.10    3.90
   1  19   0    2.90    4.20
   1  19   0    5.30    4.20
  -2 -19   0    2.80    3.90
   2  19   0   -2.40    3.90
  -3 -19   0   49.20    6.70
   3  19   0   50.09    6.80
  -3  20   0   12.40    4.40
  -3  20   0    4.30    4.70
  -2  20   0    4.00    4.20
  -2  20   0    3.70    4.80
  -1  20   0   -3.60    3.50
  -1  20   0   -1.20    4.30
   0 -20   0  174.28   10.50
   0  20   0  193.48   12.00
   0  20   0  193.08   11.90
  -1 -20   0    7.30    4.10
   1  20   0    2.90    4.30
   1  20   0    3.90    4.60
  -2 -20   0    4.00    4.20
   2  20   0   -2.10    4.40
  -3 -20   0    0.40    4.00
   3  20   0   14.00    6.00
  -2  21   0    5.50    5.10
  -2  21   0    1.70    4.30
  -1  21   0    7.40    4.80
  -1  21   0   -0.50    4.20
   0 -21   0    6.00    3.90
   0  21   0   -1.60    4.40
   0  21   0    3.70    4.10
  -1 -21   0    4.40    4.20
   1  21   0    0.50    4.50
   1  21   0    2.90    4.60
  -2 -21   0    7.30    4.30
   2  21   0   -4.30    4.70
  -2  22   0   -5.50    4.00
  -1  22   0    0.30    5.10
  -1  22   0    7.10    4.40
   0 -22   0    3.80    3.90
   0  22   0    3.00    4.80
   0  22   0    2.60    4.50
  -1 -22   0    9.00    4.30
   1  22   0   -1.40    4.30
   1  22   0    0.70    5.20
  -1  23   0    2.70    4.20
   0 -23   0    4.20    4.20
   0  23   0    4.30    4.50
   0  23   0    1.50    5.00
   1  23  -1   -0.50    4.60
   0  23  -1    1.90    4.80
   0  23  -1   -7.50    4.30
   0 -23   1    3.80    4.20
   1  22  -1    2.00    4.50
   1  22  -1    2.00    4.80
  -1 -22   1   -2.10    4.20
   0  22  -1   10.00    5.00
   0  22  -1   12.20    5.00
   0 -22   1    7.50    4.40
  -1  22  -1   52.19    7.60
  -1  22  -1   42.60    6.80
   2  21  -1   -6.30    4.50
  -2 -21   1    9.30    4.50
   1  21  -1    5.40    4.70
   1  21  -1   -1.60    4.50
  -1 -21   1    2.40    3.90
   0  21  -1   30.70    5.80
   0  21  -1   29.90    6.20
   0 -21   1   25.70    5.10
  -1  21  -1   -4.50    3.80
  -1  21  -1    3.20    5.00
  -2  21  -1    1.80    4.00
  -2  21  -1   -7.60    4.70
   3  20  -1    3.00    4.70
  -3 -20   1   10.00    4.70
   2  20  -1    0.70    4.80
  -2 -20   1   -3.60    3.90
   1  20  -1    8.50    4.90
   1  20  -1    5.30    4.50
  -1 -20   1    0.50    3.70
   0  20  -1   -3.10    3.60
   0  20  -1    0.60    4.30
   0 -20   1   -3.30    3.00
  -1  20  -1    3.40    4.40
  -1  20  -1   -4.50    3.80
  -2  20  -1    8.20    5.10
  -2  20  -1    1.10    3.30
  -3  20  -1    9.00    5.00
  -3  20  -1    3.00    3.80
   3  19  -1   18.00    5.20
  -3 -19   1   30.10    5.50
   2  19  -1    0.20    3.90
  -2 -19   1   -4.90    3.40
   1  19  -1    4.10    4.00
   1  19  -1    3.00    4.10
  -1 -19   1    1.80    3.60
   0  19  -1   12.00    4.20
   0  19  -1   12.30    4.70
   0  19  -1    0.40    3.40
   0 -19   1    5.00    3.40
  -1  19  -1   11.00    4.70
  -1  19  -1   18.70    5.00
  -1  19  -1    6.00    3.90
   1 -19   1    7.20    3.80
  -2  19  -1   -1.50    3.40
  -2  19  -1   -2.30    4.30
  -2  19  -1   -2.70    3.10
  -3  19  -1   -1.20    3.60
  -3  19  -1    3.00    4.50
   3  18  -1   -0.10    3.90
  -3 -18   1    9.30    3.80
   2  18  -1   -5.50    3.40
  -2 -18   1   10.30    4.00
   1  18  -1   32.90    5.40
   1  18  -1   36.50    5.60
   1  18  -1   27.20    5.30
  -1 -18   1   39.80    5.30
   0  18  -1   11.60    4.20
   0  18  -1   19.80    4.60
   0  18  -1   15.90    4.20
   0 -18   1   18.00    4.10
  -1  18  -1   22.50    4.50
  -1  18  -1   20.00    4.50
  -1  18  -1   20.00    5.10
   1 -18   1   22.30    4.10
  -2  18  -1    1.20    3.10
  -2  18  -1    1.20    4.10
  -2  18  -1    4.80    3.60
  -3  18  -1    3.30    3.60
  -3  18  -1    1.80    4.30
  -4 -17   1   17.10    4.80
   3  17  -1    2.60    3.70
  -3 -17   1   11.10    4.40
   2  17  -1    7.10    4.00
   2  17  -1   11.20    4.00
  -2 -17   1   14.40    4.10
   1  17  -1   54.09    6.40
   1  17  -1   58.19    6.00
   1  17  -1   60.89    6.80
  -1 -17   1   46.10    5.50
   0  17  -1   -0.80    3.00
   0  17  -1   -0.20    2.90
   0  17  -1   -0.40    2.90
   0 -17   1    6.00    3.10
  -1  17  -1   -0.40    2.90
  -1  17  -1    2.20    3.40
  -1  17  -1   -1.40    3.20
   1 -17   1   -1.10    2.60
  -2  17  -1   11.20    4.20
  -2  17  -1   13.00    3.90
  -2  17  -1   10.00    3.50
  -3  17  -1    0.70    4.00
  -3  17  -1    5.70    3.50
  -4  17  -1   -2.80    3.80
  -4 -16   1   11.90    4.20
   3  16  -1    1.30    3.10
   3  16  -1    1.40    3.40
  -3 -16   1    5.60    3.20
   2  16  -1  106.39    8.00
   2  16  -1   92.99    7.70
  -2 -16   1  107.99    7.70
   1  16  -1   83.79    7.20
   1  16  -1   88.49    7.40
   1  16  -1   92.39    7.40
  -1 -16   1   90.89    7.00
   0  16  -1   -1.00    3.10
   0  16  -1    3.90    3.20
   0  16  -1    0.20    2.80
   0 -16   1    5.70    2.90
  -1  16  -1   -3.20    2.70
  -1  16  -1   -4.60    2.60
  -1  16  -1    2.10    3.20
   1 -16   1   -2.40    2.40
  -2  16  -1  142.19    8.50
  -2  16  -1  146.99    8.70
  -2  16  -1  119.29    7.80
  -3  16  -1   49.10    5.80
  -3  16  -1   58.59    5.90
  -4  16  -1    2.30    3.80
  -4 -15   1   16.90    4.30
   3  15  -1   12.10    3.80
   3  15  -1    7.10    3.40
  -3 -15   1    5.80    3.60
   2  15  -1    0.60    3.00
   2  15  -1    1.90    3.20
   2  15  -1   11.30    3.50
  -2 -15   1    5.30    2.90
   1  15  -1   12.90    3.60
   1  15  -1    8.30    3.30
   1  15  -1   12.00    3.60
  -1 -15   1   18.00    3.70
   0  15  -1   46.90    5.30
   0  15  -1   58.19    5.60
   0  15  -1   50.29    5.60
   0 -15   1   59.79    5.30
  -1  15  -1    3.80    3.10
  -1  15  -1    9.50    3.30
  -1  15  -1    9.60    3.20
   1 -15   1   11.60    3.00
  -2  15  -1   63.19    6.00
  -2  15  -1   65.79    5.80
  -2  15  -1   74.49    6.30
  -3  15  -1   -1.50    3.40
  -3  15  -1    0.00    2.80
  -4  15  -1    1.70    3.60
   4  14  -1   18.80    4.10
  -4 -14   1   10.40    3.70
   3  14  -1   -2.60    2.90
   3  14  -1    7.50    3.20
  -3 -14   1    0.60    2.90
   2  14  -1   -0.20    2.90
   2  14  -1    5.90    3.10
   2  14  -1    2.80    3.00
  -2 -14   1    2.10    2.80
   1  14  -1    7.40    3.30
   1  14  -1    7.70    3.10
   1  14  -1    6.20    3.00
  -1 -14   1    5.30    2.50
   0  14  -1   15.10    3.40
   0  14  -1   12.70    3.20
   0  14  -1   16.40    3.70
   0 -14   1   16.30    3.20
  -1  14  -1   21.00    3.50
  -1  14  -1   24.90    4.00
  -1  14  -1   32.30    4.10
   1 -14   1   27.80    3.60
  -2  14  -1    4.80    2.90
  -2  14  -1    7.30    2.80
  -2  14  -1   -0.10    2.50
  -3  14  -1    6.00    2.70
  -3  14  -1    7.20    2.90
  -3  14  -1   -0.70    3.10
  -4 -13   1   54.39    6.00
   3  13  -1    3.00    2.80
   3  13  -1    6.40    3.10
  -3 -13   1    7.10    3.20
   2  13  -1    4.90    3.00
   2  13  -1    8.30    3.20
   2  13  -1    5.70    3.00
  -2 -13   1    4.40    2.60
   1  13  -1  134.89    7.90
   1  13  -1  154.18    8.00
   1  13  -1  140.89    8.00
  -1 -13   1  134.89    7.50
   0  13  -1   37.00    4.10
   0  13  -1   39.30    4.20
   0  13  -1   45.60    4.60
   0 -13   1   40.10    4.10
  -1  13  -1   81.19    6.00
  -1  13  -1   89.79    6.00
  -1  13  -1   81.99    6.00
   1 -13   1   82.19    5.40
  -2  13  -1   13.70    3.10
  -2  13  -1   18.80    3.50
  -2  13  -1   11.00    2.90
  -3  13  -1    4.40    3.20
  -3  13  -1    5.70    2.80
  -3  13  -1    6.40    2.60
  -4  13  -1   30.20    4.20
  -5 -12   1    6.70    3.30
   4  12  -1    6.20    2.80
  -4 -12   1    2.80    2.80
   3  12  -1   22.80    3.90
   3  12  -1   18.80    3.70
  -3 -12   1   24.00    4.00
   2  12  -1    4.10    2.70
   2  12  -1    2.20    2.60
   2  12  -1    1.20    2.70
  -2 -12   1    1.60    2.60
   1  12  -1   24.80    3.50
   1  12  -1   27.20    3.80
   1  12  -1   20.90    3.50
  -1 -12   1   24.30    3.50
   0  12  -1   11.10    2.90
   0  12  -1    8.40    2.50
   0  12  -1    7.90    2.50
   0 -12   1    9.90    2.50
  -1  12  -1   51.59    4.70
  -1  12  -1   68.59    5.10
  -1  12  -1   69.09    5.20
  -1  12  -1   43.90    4.40
   1 -12   1   57.29    4.40
   1 -12   1   53.59    4.40
  -2  12  -1   17.00    3.20
  -2  12  -1   16.00    3.00
  -2  12  -1   22.90    3.50
   2 -12   1   19.70    3.10
  -3  12  -1    3.70    2.30
  -3  12  -1    5.60    2.90
  -3  12  -1    0.30    2.30
  -5 -11   1   -1.40    2.80
   4  11  -1   69.79    6.00
  -4 -11   1   46.00    5.10
   3  11  -1   92.29    6.40
   3  11  -1   88.19    6.10
  -3 -11   1   89.39    6.20
   2  11  -1   -2.50    2.40
   2  11  -1    2.30    2.30
   2  11  -1   -1.80    2.10
  -2 -11   1    1.80    1.90
   1  11  -1    1.70    2.10
   1  11  -1    4.10    2.30
   1  11  -1   -0.10    1.90
  -1 -11   1   -1.50    1.90
   0  11  -1  139.89    7.10
   0  11  -1  136.39    7.00
   0  11  -1  151.38    7.30
   0  11  -1  146.59    6.90
   0 -11   1  154.98    6.90
  -1  11  -1   30.70    3.10
  -1  11  -1   30.10    3.50
  -1  11  -1   44.40    4.00
  -1  11  -1   31.50    3.50
   1 -11   1   38.60    3.60
   1 -11   1   28.50    3.20
  -2  11  -1   45.30    4.00
  -2  11  -1   35.20    3.80
  -2  11  -1   35.80    3.80
   2 -11   1   39.00    3.40
   2 -11   1   34.60    3.30
  -3  11  -1   25.30    3.20
  -3  11  -1   30.20    3.70
  -3  11  -1   31.40    3.70
  -5 -10   1   12.90    3.80
   4  10  -1    1.90    2.50
  -4 -10   1    4.60    2.80
   3  10  -1  437.66   16.00
   3  10  -1  462.45   16.30
  -3 -10   1  436.26   16.20
   2  10  -1   12.80    2.80
   2  10  -1   14.00    3.00
  -2 -10   1    6.80    2.30
   1  10  -1   21.20    3.10
   1  10  -1   20.80    3.00
   1  10  -1   15.30    2.60
   1  10  -1   18.60    2.90
  -1 -10   1   19.90    2.80
   0  10  -1 1369.56   42.10
   0  10  -1 1443.76   42.40
   0  10  -1 1357.76   42.30
   0  10  -1 1393.86   42.30
   0 -10   1 1384.16   42.00
   0 -10   1 1403.06   42.20
  -1  10  -1  192.08    8.30
  -1  10  -1  189.48    8.10
  -1  10  -1  196.08    8.10
  -1  10  -1  190.48    7.70
   1 -10   1  193.08    7.90
   1 -10   1  196.78    7.80
  -2  10  -1    7.80    2.30
  -2  10  -1    8.90    2.40
  -2  10  -1    4.90    1.60
  -2  10  -1    7.10    2.40
   2 -10   1    4.30    1.70
   2 -10   1    3.30    1.70
   2 -10   1    6.70    1.80
  -3  10  -1    2.40    2.10
  -3  10  -1    4.80    2.30
  -3  10  -1    4.70    2.40
  -4  10  -1   87.79    6.00
  -5  -9   1    1.80    2.60
   4   9  -1   16.50    3.00
  -4  -9   1   15.10    3.30
   3   9  -1  519.15   18.00
   3   9  -1  523.95   18.20
  -3  -9   1  531.15   18.30
   2   9  -1   18.20    2.70
   2   9  -1   16.30    2.80
   2   9  -1   18.00    3.00
  -2  -9   1   14.20    2.60
   1   9  -1    1.80    1.70
   1   9  -1    0.50    1.60
   1   9  -1    2.80    2.00
   1   9  -1    0.50    1.50
  -1  -9   1   -0.70    1.60
   0   9  -1  880.21   26.90
   0   9  -1  870.91   27.10
   0   9  -1  832.42   27.00
   0   9  -1  840.82   27.00
   0  -9   1  883.51   27.00
   0  -9   1  886.21   26.90
  -1   9  -1    7.40    2.00
  -1   9  -1    6.00    2.10
  -1   9  -1    6.30    2.00
  -1   9  -1    8.50    1.70
   1  -9   1    7.60    1.90
   1  -9   1    8.30    1.80
  -2   9  -1   62.29    4.20
  -2   9  -1   53.29    4.20
  -2   9  -1   62.59    4.10
   2  -9   1   60.19    3.50
   2  -9   1   53.19    3.60
  -3   9  -1  270.67   10.10
  -3   9  -1  250.87   10.40
  -3   9  -1  285.57   10.10
  -4   9  -1   51.79    4.60
  -5  -8   1    5.00    2.50
   4   8  -1   13.30    2.80
  -4  -8   1   17.70    3.20
   3   8  -1  354.86   13.00
   3   8  -1  338.57   12.70
   3   8  -1  357.06   13.00
  -3  -8   1  356.06   13.00
  -3  -8   1  346.27   12.90
   2   8  -1  305.07   11.20
   2   8  -1  277.47   10.80
   2   8  -1  291.67   10.80
  -2  -8   1  298.47   10.90
  -2  -8   1  285.07   10.90
   1   8  -1   -0.90    1.50
   1   8  -1    1.50    1.80
   1   8  -1   -0.40    1.50
   1   8  -1    2.20    1.60
  -1  -8   1    1.10    1.60
   0   8  -1   31.10    2.90
   0   8  -1   34.30    3.20
   0   8  -1   31.70    3.00
   0   8  -1   35.70    3.20
   0  -8   1   32.60    3.00
   0  -8   1   35.90    3.10
  -1   8  -1  185.28    7.40
  -1   8  -1  184.78    7.30
  -1   8  -1  183.58    7.50
   1  -8   1  186.58    7.20
   1  -8   1  177.98    7.00
  -2   8  -1   69.49    4.10
  -2   8  -1   69.79    4.10
  -2   8  -1   66.79    4.40
   2  -8   1   63.19    3.70
  -3   8  -1  493.75   16.70
  -3   8  -1  494.05   16.00
  -4   8  -1   29.60    3.60
  -5  -7   1    0.20    2.20
   4   7  -1   21.30    2.90
  -4  -7   1   24.90    3.50
   3   7  -1    9.50    2.40
   3   7  -1    4.00    1.80
   3   7  -1    4.80    1.90
  -3  -7   1    7.30    2.40
  -3  -7   1    4.00    2.10
   2   7  -1  329.17   11.60
   2   7  -1  311.27   11.30
   2   7  -1  316.37   11.40
  -2  -7   1  323.27   11.50
  -2  -7   1  305.77   11.30
   1   7  -1  316.57   10.90
   1   7  -1  299.37   10.80
   1   7  -1  304.77   10.70
   1   7  -1  302.37   10.70
  -1  -7   1  286.57   10.50
   0   7  -1   73.49    4.20
   0   7  -1   74.49    3.90
   0   7  -1   69.69    4.30
   0   7  -1   72.09    4.10
   0  -7   1   76.09    4.10
   0  -7   1   75.89    4.10
  -1   7  -1  113.79    5.40
  -1   7  -1  117.59    5.20
  -1   7  -1  121.99    5.30
   1  -7   1  116.19    5.00
   1  -7   1  126.39    5.30
  -2   7  -1  275.37    9.40
  -2   7  -1  266.07    9.80
  -2   7  -1  274.97    9.50
   2  -7   1  259.87    9.20
  -3   7  -1  228.08    9.10
  -4   7  -1    3.40    2.10
   4   6  -1   -0.20    1.60
  -4  -6   1    1.40    2.20
   3   6  -1   12.30    2.20
   3   6  -1   20.80    2.70
   3   6  -1   26.60    2.80
  -3  -6   1   19.20    2.70
  -3  -6   1   21.10    2.70
   2   6  -1  149.88    6.20
   2   6  -1  143.39    6.40
   2   6  -1  142.59    6.00
  -2  -6   1  130.29    6.10
  -2  -6   1  131.19    6.10
   1   6  -1  616.64   18.70
   1   6  -1  567.94   18.50
   1   6  -1  550.04   18.50
   1   6  -1  584.74   18.50
  -1  -6   1  618.24   18.60
  -1  -6   1  589.44   18.50
   0   6  -1    1.80    1.50
   0   6  -1    0.40    1.20
   0   6  -1    1.70    1.40
   0   6  -1   -0.50    1.50
   0  -6   1    0.30    1.50
   0  -6   1   -0.30    1.40
   0  -6   1    2.80    1.40
  -1   6  -1    5.20    1.60
  -1   6  -1    3.30    1.50
  -1   6  -1    3.10    1.60
   1  -6   1    4.80    1.50
   1  -6   1    2.40    1.40
  -2   6  -1    3.80    1.80
  -2   6  -1    5.50    1.60
  -2   6  -1    2.90    1.40
   2  -6   1    3.20    1.40
  -3   6  -1    4.40    2.00
  -4   6  -1   11.70    2.70
  -5  -5   1   11.00    2.70
   4   5  -1   29.80    3.00
  -4  -5   1   35.10    3.50
   3   5  -1    5.60    1.80
   3   5  -1    6.00    1.90
   3   5  -1    9.80    1.90
  -3  -5   1    6.20    1.90
  -3  -5   1    8.50    2.00
   2   5  -1 1195.58   36.50
   2   5  -1 1243.68   36.80
   2   5  -1 1231.98   36.70
  -2  -5   1 1210.78   36.70
  -2  -5   1 1242.18   36.70
   1   5  -1  658.93   20.40
   1   5  -1  635.54   20.30
   1   5  -1  669.53   20.50
   1   5  -1  686.23   20.50
  -1  -5   1  650.13   20.30
  -1  -5   1  644.04   20.30
  -1  -5   1  682.73   20.40
   0   5  -1   15.00    1.70
   0   5  -1   18.00    2.00
   0   5  -1   17.40    1.90
   0   5  -1   16.20    1.90
   0  -5   1   18.40    1.90
   0  -5   1   16.70    1.80
   0  -5   1    9.90    1.50
  -1   5  -1   51.29    2.90
  -1   5  -1   48.10    2.60
  -1   5  -1   49.20    3.10
  -1   5  -1   47.80    3.10
   1  -5   1   49.20    3.10
   1  -5   1   50.09    2.90
   1  -5   1   50.19    2.80
  -2   5  -1 1052.59   30.90
  -2   5  -1 1018.50   31.40
  -2   5  -1 1038.40   31.30
  -2   5  -1 1059.19   31.00
  -3   5  -1   25.00    2.80
  -4   5  -1   -0.20    1.80
  -5  -4   1    1.80    2.10
  -4  -4   1    3.00    1.80
   3   4  -1   -0.90    1.50
   3   4  -1    1.30    1.50
  -3  -4   1    0.40    1.50
  -3  -4   1    1.30    1.60
   2   4  -1  578.64   17.90
   2   4  -1  539.45   17.80
   2   4  -1  562.44   17.70
  -2  -4   1  601.34   17.90
  -2  -4   1  564.04   17.80
   1   4  -1 5350.36  156.38
   1   4  -1 5198.78  156.28
   1   4  -1 5840.52  156.38
   1   4  -1 5281.37  156.28
  -1  -4   1 5345.07  156.18
  -1  -4   1 5572.44  156.38
  -1  -4   1 5467.15  156.28
  -1  -4   1 5592.84  156.18
   0   4  -1  646.34   19.60
   0   4  -1  673.73   19.80
   0   4  -1  657.63   19.80
   0   4  -1  632.54   19.80
   0  -4   1  656.63   19.80
   0  -4   1  671.63   19.70
   0  -4   1  656.83   19.70
  -1   4  -1  548.85   16.40
  -1   4  -1  538.75   16.30
  -1   4  -1  544.55   16.70
  -1   4  -1  541.35   16.50
   1  -4   1  565.94   16.50
   1  -4   1  530.75   16.30
   1  -4   1  526.45   16.20
  -2   4  -1  494.05   16.00
  -2   4  -1  516.25   15.60
  -4   4  -1   46.50    4.00
  -4  -3   1   27.80    3.00
   3   3  -1    0.70    1.30
   3   3  -1   -4.50    1.20
  -3  -3   1   -3.30    1.20
  -3  -3   1    0.10    1.30
   2   3  -1  321.07   10.40
   2   3  -1  317.87   10.60
   2   3  -1  311.97   10.50
  -2  -3   1  321.17   10.50
  -2  -3   1  331.67   10.80
  -2  -3   1  329.37   10.60
   1   3  -1 9202.48  260.47
   1   3  -1 9096.29  260.97
   1   3  -1 8094.19  259.37
   1   3  -1 9730.53  261.37
  -1  -3   1 9320.87  260.47
  -1  -3   1 8826.52  259.87
  -1  -3   1 8877.61  259.17
  -1  -3   1 9502.25  260.77
   0   3  -1 1043.10   30.70
   0   3  -1 1084.99   30.60
   0   3  -1  980.10   30.60
   0   3  -1 1070.69   30.70
   0  -3   1 1051.19   30.70
   0  -3   1 1037.50   30.70
   0  -3   1 1064.29   30.60
   0  -3   1 1066.09   30.60
  -1   3  -1 5781.52  168.48
  -1   3  -1 5733.53  168.18
  -1   3  -1 6058.69  168.18
  -1   3  -1 5839.52  168.18
   1  -3   1 6152.58  168.18
   1  -3   1 5944.31  168.08
   1  -3   1 5746.72  168.08
  -3  -2   1    2.30    1.40
   2   2  -1  247.38    8.40
   2   2  -1  246.58    8.40
  -2  -2   1  252.67    8.60
  -2  -2   1  267.57    8.50
  -2  -2   1  258.47    8.50
   1   2  -1 3051.99   89.29
   1   2  -1 3141.49   89.39
   1   2  -1 3116.99   89.39
   1   2  -1 3138.59   89.29
  -1  -2   1 3095.09   89.39
  -1  -2   1 3223.48   89.39
  -1  -2   1 3113.19   89.39
  -1  -2   1 3072.89   89.39
   0   2  -1 4573.04  129.59
   0   2  -1 4545.95  129.29
   0   2  -1 4608.64  130.59
   0   2  -1 4702.63  130.19
   0  -2   1 4470.85  129.59
   0  -2   1 4652.63  129.59
   0  -2   1 4247.98  129.39
   0  -2   1 4477.15  129.59
  -1   2  -1 9793.92  270.57
  -1   2  -1 9639.34  270.67
   1  -2   1 8928.51  269.37
   1  -2   1 9492.75  270.07
  -2  -1   1   36.00    2.30
   1   1  -1  704.03   22.60
   1   1  -1  774.32   22.60
  -1  -1   1  775.72   22.60
  -1  -1   1  801.22   22.60
  -1  -1   1  820.42   22.70
  -1  -1   1  777.62   22.60
   0   1  -1   -1.40    0.30
   0   1  -1   -1.90    0.30
   0   1  -1   -1.50    0.40
   0  -1   1   -1.20    0.30
   0  -1   1   -1.30    0.30
   0  -1   1   -1.00    0.30
  -1   1  -1 2451.85   70.29
   1  -1   1 2442.26   70.29
   1  -1   1 2470.55   70.29
  -2   1  -1  211.88    7.20
  -1   0  -1   96.19    3.50
  -1   0  -1   96.99    3.60
  -1   0  -1   93.09    3.70
   1   0   1  100.39    3.70
   1   0   1  101.89    3.60
   1   0   1   96.69    3.50
  -2   0  -1   -1.20    1.10
  -2   0  -1   -0.70    1.10
   2   0   1   -0.10    1.00
   2   0   1    0.30    1.10
   0  -1  -1   -1.50    0.40
   0  -1  -1   -1.40    0.30
   0  -1  -1   -1.20    0.30
   0  -1  -1   -1.10    0.40
   0   1   1   -1.40    0.30
   0   1   1   -1.50    0.30
   0   1   1   -1.50    0.30
   0   1   1   -1.20    0.30
  -1  -1  -1 2427.06   72.09
  -1  -1  -1 2574.34   72.19
  -1  -1  -1 2510.75   72.09
  -1  -1  -1 2465.95   72.09
   1   1   1 2537.95   71.99
   1   1   1 2468.55   72.09
   1   1   1 2499.15   72.19
   1   1   1 2599.64   72.19
  -2  -1  -1  192.18    6.80
  -2  -1  -1  198.48    6.90
   2   1   1  188.88    6.80
   2   1   1  190.18    6.80
  -3  -1  -1    0.60    1.50
  -3  -1  -1   -1.10    1.40
   0  -2  -1 4629.24  127.59
   0  -2  -1 4222.98  127.39
   0  -2  -1 4158.48  127.19
   0  -2  -1 4383.66  127.59
   0  -2  -1 4570.44  126.99
   0   2   1 4631.74  127.19
   0   2   1 4127.19  127.09
   0   2   1 4498.25  128.19
   0   2   1 4550.84  127.99
   0   2   1 4672.23  127.79
  -1  -2  -1 8625.84  271.67
  -1  -2  -1 9673.43  272.27
  -1  -2  -1 9359.06  271.87
  -1  -2  -1 9999.00  271.57
   1   2   1 9736.83  272.07
   1   2   1 9792.02  273.17
   1   2   1 9365.86  270.27
   1   2   1 9330.97  270.87
  -2  -2  -1   26.90    2.40
  -2  -2  -1   26.90    2.40
   2   2   1   28.20    2.50
   2   2   1   26.00    2.30
   2   2   1   24.50    2.20
  -3  -2  -1  190.68    7.50
  -3  -2  -1  201.28    7.50
   3   2   1  188.88    7.30
  -4  -2  -1   20.10    2.70
  -4  -2  -1   18.60    2.70
   1  -3  -1 9317.87  261.17
   1  -3  -1 8984.40  259.97
  -1   3   1 9009.50  260.27
   0  -3  -1 1076.69   30.90
   0  -3  -1 1094.49   30.90
   0  -3  -1 1042.40   30.90
   0  -3  -1 1025.80   30.90
   0  -3  -1 1073.19   31.10
   0   3   1 1059.99   30.90
   0   3   1 1048.30   31.10
   0   3   1 1086.29   30.90
   0   3   1 1056.19   30.90
   0   3   1 1026.60   30.90
  -1  -3  -1 5380.86  165.68
  -1  -3  -1 5892.31  165.78
  -1  -3  -1 5979.90  165.88
  -1  -3  -1 5874.81  165.78
  -1  -3  -1 5662.63  166.38
   1   3   1 5880.31  165.78
   1   3   1 5819.92  165.78
   1   3   1 5854.61  166.08
  -2  -3  -1  318.87   11.00
  -2  -3  -1  335.77   11.10
   2   3   1  331.67   11.00
   2   3   1  334.67   11.10
  -3  -3  -1  141.99    6.30
  -3  -3  -1  150.58    6.40
   3   3   1  154.78    6.30
  -4  -3  -1    7.40    2.10
  -4  -3  -1   10.30    2.30
  -5  -3  -1    1.90    2.00
  -2   4   1  583.64   17.80
   1  -4  -1 5241.68  153.98
   1  -4  -1 5127.49  153.98
  -1   4   1 5421.76  153.78
  -1   4   1 5518.45  153.98
  -1   4   1 5432.16  153.88
  -1   4   1 5400.46  154.08
  -1   4   1 5596.84  153.98
   0  -4  -1  629.54   19.70
   0  -4  -1  679.93   19.70
   0  -4  -1  685.93   20.00
   0  -4  -1  619.14   19.70
   0  -4  -1  654.93   19.80
   0   4   1  636.44   19.80
   0   4   1  663.03   19.80
   0   4   1  678.73   20.10
   0   4   1  651.43   19.80
   0   4   1  664.03   19.80
   0   4   1  669.33   19.70
  -1  -4  -1  536.65   16.80
  -1  -4  -1  552.84   16.90
  -1  -4  -1  526.15   16.90
   1   4   1  541.15   16.80
   1   4   1  534.25   16.80
   1   4   1  552.74   17.20
  -2  -4  -1  536.85   16.60
  -2  -4  -1  495.05   16.40
   2   4   1  513.35   16.50
   2   4   1  512.05   16.40
  -3  -4  -1   52.69    3.90
  -3  -4  -1   58.99    4.00
   3   4   1   59.19    3.60
   3   4   1   53.99    3.80
   3   4   1   57.19    3.80
  -4  -4  -1   40.50    3.70
  -4  -4  -1   48.60    4.20
  -5  -4  -1    1.50    2.40
  -3   5   1    9.20    1.80
  -2   5   1 1249.57   36.80
   1  -5  -1  675.83   20.00
   1  -5  -1  636.54   20.00
   1  -5  -1  657.73   19.70
  -1   5   1  665.43   20.10
  -1   5   1  664.53   19.90
  -1   5   1  667.43   19.80
  -1   5   1  636.24   19.80
  -1   5   1  693.13   19.90
   0  -5  -1   16.20    1.80
   0  -5  -1   15.90    1.80
   0  -5  -1   16.20    1.90
   0   5   1   17.40    1.90
   0   5   1   15.60    1.90
   0   5   1   14.70    1.80
   0   5   1   13.10    1.80
   0   5   1   17.30    2.00
  -1  -5  -1   47.70    3.30
  -1  -5  -1   41.20    3.00
   1   5   1   43.70    3.10
   1   5   1   49.40    3.20
  -2  -5  -1  997.60   30.90
  -2  -5  -1  998.60   30.80
   2   5   1 1014.60   30.90
   2   5   1 1032.70   30.80
  -3  -5  -1   26.50    3.00
  -3  -5  -1   22.00    2.90
   3   5   1   20.00    2.80
   3   5   1   19.90    2.60
   3   5   1   26.50    2.80
  -4  -5  -1   -1.20    2.00
  -4  -5  -1   -3.90    1.70
   4   5   1   -1.30    1.60
  -5  -5  -1    6.50    2.60
  -3   6   1   21.00    2.40
  -2   6   1  163.38    6.30
   1  -6  -1  586.84   18.50
   1  -6  -1  602.14   18.10
  -1   6   1  608.44   18.40
  -1   6   1  585.04   18.50
  -1   6   1  609.64   18.30
  -1   6   1  605.44   18.40
   0  -6  -1    2.90    1.50
   0  -6  -1    0.50    1.10
   0  -6  -1    1.40    1.40
   0   6   1    1.60    1.40
   0   6   1    2.60    1.40
   0   6   1    0.20    1.40
   0   6   1   -0.70    1.50
  -1  -6  -1    3.40    1.60
  -1  -6  -1    2.10    1.60
   1   6   1    3.20    1.80
   1   6   1    6.40    1.70
   1   6   1    1.80    1.60
   1   6   1    2.10    1.60
  -2  -6  -1    3.30    2.00
  -2  -6  -1    3.40    1.70
   2   6   1    1.90    1.70
   2   6   1   -0.20    1.70
   2   6   1    1.70    2.00
  -3  -6  -1    0.70    1.80
  -3  -6  -1    2.20    2.00
   3   6   1    2.10    2.00
   3   6   1   -0.80    1.70
   3   6   1    3.00    1.80
  -4  -6  -1    6.10    2.50
  -4  -6  -1    8.10    2.50
   4   6   1   10.90    2.30
  -5  -6  -1    8.40    3.00
  -3   7   1    4.20    1.90
  -2   7   1  334.47   10.70
  -2   7   1  318.07   10.50
  -2   7   1  322.87   11.10
   1  -7  -1  313.27   10.10
  -1   7   1  318.27   10.40
  -1   7   1  294.77   10.30
  -1   7   1  296.47   10.40
  -1   7   1  314.87   10.60
   0  -7  -1   74.89    4.00
   0  -7  -1   71.79    4.10
   0   7   1   72.59    4.10
   0   7   1   75.19    4.10
   0   7   1   69.89    4.10
   0   7   1   78.89    4.30
  -1  -7  -1  110.49    5.40
  -1  -7  -1  104.79    5.20
   1   7   1  103.59    5.40
   1   7   1  105.49    5.30
   1   7   1  112.99    5.60
   1   7   1  109.69    5.30
  -2  -7  -1  252.57    9.80
  -2  -7  -1  252.17    9.70
   2   7   1  259.77    9.70
   2   7   1  243.18    9.70
   2   7   1  253.17    9.70
  -3  -7  -1  245.58    9.90
  -3  -7  -1  237.98    9.80
   3   7   1  239.48    9.70
   3   7   1  236.88    9.80
   3   7   1  243.78    9.60
  -4  -7  -1    6.00    2.40
  -4  -7  -1    4.70    2.60
   4   7   1    3.20    2.20
  -5  -7  -1    8.00    3.10
  -3   8   1  361.56   12.60
  -2   8   1  297.97   10.40
  -2   8   1  297.57   10.20
  -2   8   1  315.57   10.70
  -2   8   1  304.37   10.40
   1  -8  -1   -0.10    1.40
  -1   8   1   -1.60    1.40
  -1   8   1   -0.80    1.60
  -1   8   1    2.20    1.30
  -1   8   1    0.70    1.50
   0  -8  -1   34.70    3.10
   0  -8  -1   36.80    3.20
   0   8   1   31.40    3.10
   0   8   1   26.80    2.90
   0   8   1   30.10    2.80
   0   8   1   32.60    3.10
  -1  -8  -1  169.98    7.20
  -1  -8  -1  175.88    7.40
   1   8   1  182.28    7.40
   1   8   1  177.28    7.60
   1   8   1  173.38    7.40
   1   8   1  164.88    7.40
  -2  -8  -1   63.29    4.40
  -2  -8  -1   65.79    4.60
   2   8   1   63.29    4.50
   2   8   1   66.49    4.50
   2   8   1   67.79    4.80
  -3  -8  -1  495.15   17.00
  -3  -8  -1  469.15   16.90
   3   8   1  481.15   16.90
   3   8   1  485.95   16.80
  -4  -8  -1   26.70    3.60
  -4  -8  -1   28.90    3.90
   4   8   1   23.50    3.40
  -5  -8  -1    1.60    2.80
  -3   9   1  524.05   17.30
  -2   9   1   15.10    2.30
  -2   9   1   17.80    2.10
  -2   9   1   14.40    2.20
  -2   9   1   14.10    2.40
   1  -9  -1    0.30    1.40
  -1   9   1   -1.80    1.50
  -1   9   1   -0.30    1.60
  -1   9   1   -0.60    1.20
  -1   9   1   -1.50    1.50
   0  -9  -1  890.11   26.80
   0   9   1  862.01   27.00
   0   9   1  868.81   27.00
   0   9   1  864.11   27.10
   0   9   1  839.52   27.00
  -1  -9  -1    6.10    2.00
  -1  -9  -1   10.10    2.20
   1   9   1    7.90    2.30
   1   9   1   10.90    2.40
   1   9   1    5.00    2.00
   1   9   1    6.80    2.00
  -2  -9  -1   54.29    4.50
  -2  -9  -1   52.19    4.20
   2   9   1   55.19    4.50
   2   9   1   61.79    4.40
   2   9   1   62.99    4.80
  -3  -9  -1  260.27   10.90
  -3  -9  -1  251.57   10.70
   3   9   1  257.97   10.60
   3   9   1  262.37   10.90
  -4  -9  -1   42.90    4.40
  -4  -9  -1   42.60    4.80
   4   9   1   39.20    4.30
  -5  -9  -1   -1.00    2.80
  -3  10   1  439.76   15.20
  -2  10   1   11.30    2.40
  -2  10   1    9.30    2.20
  -2  10   1    9.90    2.30
  -2  10   1   10.20    1.80
   1 -10  -1   22.50    2.60
  -1  10   1   17.20    2.30
  -1  10   1   21.00    2.80
  -1  10   1   21.80    2.80
  -1  10   1   21.80    2.80
   0 -10  -1 1393.36   41.90
   0  10   1 1422.96   42.30
   0  10   1 1371.36   42.20
   0  10   1 1398.76   42.30
   0  10   1 1364.46   42.20
  -1 -10  -1  189.58    8.20
  -1 -10  -1  182.18    8.00
   1  10   1  183.58    8.40
   1  10   1  182.98    8.30
   1  10   1  194.08    8.20
   1  10   1  189.08    8.30
  -2 -10  -1    6.80    2.40
  -2 -10  -1    1.00    2.10
   2  10   1    2.30    2.40
   2  10   1    7.20    2.50
  -3 -10  -1    7.90    2.70
  -3 -10  -1   -0.20    2.50
   3  10   1   -1.30    2.70
   3  10   1    3.30    2.40
  -4 -10  -1   87.69    6.40
  -4 -10  -1  102.19    7.10
   4  10   1   94.19    6.80
  -5 -10  -1    2.60    3.30
  -3  11   1   92.59    5.70
  -3  11   1   91.09    5.10
  -3  11   1   94.39    5.60
   2 -11  -1    1.30    1.50
  -2  11   1    1.00    2.00
  -2  11   1    0.70    2.10
  -2  11   1    1.60    2.00
   1 -11  -1   -0.40    1.60
  -1  11   1    2.70    2.10
  -1  11   1   -0.80    1.80
  -1  11   1    1.40    1.50
  -1  11   1    0.20    1.90
   0 -11  -1  158.28    7.00
   0  11   1  150.28    7.00
   0  11   1  143.79    7.30
   0  11   1  147.39    7.30
   0  11   1  153.28    7.30
  -1 -11  -1   32.40    3.60
  -1 -11  -1   25.10    3.30
   1  11   1   29.10    3.60
   1  11   1   34.40    3.90
   1  11   1   40.10    4.10
  -2 -11  -1   29.10    3.80
  -2 -11  -1   39.20    4.30
   2  11   1   40.60    4.40
   2  11   1   41.30    4.50
  -3 -11  -1   21.70    3.90
  -3 -11  -1   23.30    3.70
   3  11   1   28.80    4.20
   3  11   1   24.00    4.00
  -4 -11  -1   16.50    3.50
  -4 -11  -1   20.30    4.00
   4  11   1   19.80    3.90
  -5 -11  -1    0.30    3.00
  -3  12   1   21.30    3.50
  -3  12   1   23.70    3.40
  -3  12   1   25.70    3.10
  -2  12   1    6.80    2.40
  -2  12   1    3.60    2.40
  -2  12   1    5.60    2.40
   1 -12  -1   23.10    3.00
  -1  12   1   29.80    3.60
  -1  12   1   26.40    3.40
  -1  12   1   21.70    3.30
   0 -12  -1    5.10    2.30
   0  12   1    8.80    2.70
   0  12   1    7.50    2.60
   0  12   1    9.90    2.70
  -1 -12  -1   55.49    4.70
   1  12   1   61.19    5.30
   1  12   1   73.49    5.80
   1  12   1   68.29    5.40
  -2 -12  -1   19.10    3.50
  -2 -12  -1   19.00    3.30
   2  12   1   12.30    3.30
   2  12   1   14.30    3.10
  -3 -12  -1    8.70    3.00
  -3 -12  -1    2.20    2.70
   3  12   1    9.80    3.40
   3  12   1    4.90    2.80
  -4 -12  -1    7.20    3.60
   4  12   1    6.30    3.50
  -5 -12  -1    1.70    3.30
  -3  13   1    1.70    2.30
  -3  13   1    5.00    2.90
  -3  13   1    5.20    2.60
  -2  13   1    8.50    2.90
  -2  13   1   10.00    2.70
  -2  13   1   12.50    2.90
   1 -13  -1  147.69    7.00
  -1  13   1  150.88    7.70
  -1  13   1  145.29    7.60
  -1  13   1  133.59    7.50
   0 -13  -1   44.10    4.40
   0  13   1   39.40    4.50
   0  13   1   41.70    4.50
   0  13   1   33.00    4.10
  -1 -13  -1   81.59    5.80
   1  13   1   71.39    6.00
   1  13   1   86.19    6.30
   1  13   1   76.69    6.20
  -2 -13  -1    6.70    3.00
  -2 -13  -1   14.20    3.20
   2  13   1   18.10    3.80
   2  13   1   11.80    3.40
  -3 -13  -1   -0.60    2.80
   3  13   1    3.60    3.00
   3  13   1    4.50    3.10
  -4 -13  -1   27.60    4.70
   4  13   1   30.80    4.40
  -3  14   1    7.70    3.20
  -3  14   1    0.60    2.30
  -3  14   1    2.80    2.90
  -2  14   1   -2.80    2.60
  -2  14   1    5.50    2.70
  -2  14   1    3.40    2.80
   1 -14  -1    9.10    2.60
  -1  14   1    7.70    2.80
  -1  14   1    7.40    3.00
  -1  14   1    8.20    3.00
   0 -14  -1   23.20    3.60
   0  14   1   20.40    3.70
   0  14   1   12.60    3.50
   0  14   1   17.40    3.70
  -1 -14  -1   17.10    3.50
   1  14   1   24.10    3.90
   1  14   1   25.20    4.20
   1  14   1   27.10    4.40
  -2 -14  -1    4.40    2.70
   2  14   1    4.80    3.10
   2  14   1    6.00    3.00
  -3 -14  -1    7.10    3.40
   3  14   1    3.90    3.40
   3  14   1    2.60    3.10
  -4 -14  -1    3.80    3.40
   4  14   1   -3.30    3.70
  -3  15   1   19.20    4.10
  -3  15   1   14.10    3.50
  -2  15   1    2.70    2.80
  -2  15   1   -0.90    2.50
  -2  15   1    0.50    3.00
   1 -15  -1   17.80    3.20
  -1  15   1    8.40    3.00
  -1  15   1   14.00    3.40
  -1  15   1    8.80    3.20
   0 -15  -1   56.89    5.30
   0  15   1   58.99    6.10
   0  15   1   56.69    5.70
   0  15   1   68.19    6.00
  -1 -15  -1    5.60    2.90
   1  15   1    6.10    3.30
   1  15   1    8.90    3.30
   1  15   1    7.00    3.30
  -2 -15  -1   58.29    5.90
   2  15   1   71.69    6.60
   2  15   1   68.79    6.40
  -3 -15  -1   -0.40    2.80
   3  15   1    0.60    3.50
   3  15   1   -4.40    3.10
  -4 -15  -1   -2.50    3.60
  -4  16   1   10.80    4.10
  -3  16   1    1.40    3.70
  -3  16   1    0.90    2.60
  -2  16   1  115.39    7.60
  -2  16   1   91.09    7.50
  -2  16   1   91.09    6.70
   1 -16  -1   86.69    5.90
  -1  16   1   83.89    6.90
  -1  16   1   84.09    6.80
  -1  16   1   82.29    6.90
   0 -16  -1    5.00    2.80
   0  16   1    3.20    3.00
   0  16   1   -0.70    2.90
   0  16   1    0.90    2.90
  -1 -16  -1    0.40    2.70
   1  16   1    2.10    3.10
   1  16   1   -5.00    2.70
   1  16   1    3.70    3.20
  -2 -16  -1  124.59    8.60
   2  16   1  125.49    8.70
   2  16   1  141.19    9.00
  -3 -16  -1   51.99    6.30
   3  16   1   54.59    6.40
  -4 -16  -1    1.80    3.90
  -4  17   1    7.80    4.20
  -3  17   1    1.90    4.10
  -3  17   1    6.10    3.30
  -2  17   1   12.40    4.30
  -2  17   1   17.90    4.00
  -2  17   1    9.60    3.40
   1 -17  -1   63.49    5.40
  -1  17   1   46.00    5.80
  -1  17   1   65.69    6.80
  -1  17   1   56.09    5.80
   0 -17  -1    1.90    2.80
   0  17   1    1.10    3.00
   0  17   1    1.90    3.10
   0  17   1    1.80    3.20
  -1 -17  -1    1.50    3.40
   1  17   1    0.60    3.40
   1  17   1    2.50    3.70
   1  17   1    3.60    3.60
  -2 -17  -1   12.60    3.90
   2  17   1   10.10    4.10
   2  17   1    7.00    4.30
  -3 -17  -1    6.20    3.90
   3  17   1    4.80    4.10
  -4 -17  -1   -4.20    3.70
  -3  18   1   -5.30    3.90
  -3  18   1    4.30    3.20
  -2  18   1    5.60    3.90
  -2  18   1    5.30    3.50
  -2  18   1    4.40    3.00
   1 -18  -1   23.60    6.40
  -1  18   1   27.70    5.10
  -1  18   1   37.00    5.60
  -1  18   1   26.40    4.60
   0 -18  -1   17.80    3.90
   0  18   1   10.90    4.20
   0  18   1   20.10    4.70
   0  18   1    6.80    3.60
  -1 -18  -1   21.20    4.60
   1  18   1   24.20    5.20
   1  18   1   30.10    5.60
   1  18   1   18.90    4.40
  -2 -18  -1    8.20    3.90
   2  18   1    3.20    4.10
  -3 -18  -1    0.70    3.70
   3  18   1    3.80    4.20
  -3  19   1   11.80    4.50
  -3  19   1   13.00    5.20
  -2  19   1   -0.60    3.80
  -2  19   1   -3.40    4.00
  -2  19   1    3.80    3.30
  -1  19   1    1.30    4.30
  -1  19   1    3.50    3.80
  -1  19   1    8.40    3.70
   0 -19  -1    7.60    3.50
   0  19   1   12.70    4.10
   0  19   1    6.50    3.90
   0  19   1    3.60    3.90
  -1 -19  -1   10.80    4.10
   1  19   1    9.40    4.50
   1  19   1   14.30    5.00
  -2 -19  -1   -1.70    3.60
   2  19   1    5.10    4.60
  -3 -19  -1    5.40    4.00
   3  19   1   -5.00    4.20
  -3  20   1    2.90    4.90
  -2  20   1   -1.30    3.70
  -2  20   1   -0.50    4.70
  -1  20   1    8.80    4.90
  -1  20   1    2.30    4.00
   0 -20  -1    7.30    3.70
   0  20   1    1.00    4.10
   0  20   1    6.90    4.10
  -1 -20  -1    9.40    3.90
   1  20   1   -7.50    3.40
   1  20   1   -2.00    4.20
  -2 -20  -1    2.60    4.00
   2  20   1    3.20    4.60
  -3 -20  -1   -4.60    4.10
   3  20   1   -0.20    4.70
  -2  21   1   -0.10    4.30
  -2  21   1    0.30    4.10
  -1  21   1   -2.00    3.70
  -1  21   1    4.10    4.90
   0 -21  -1   22.60    4.90
   0  21   1   18.60    5.20
   0  21   1   23.60    6.00
  -1 -21  -1    4.20    4.10
   1  21   1    4.40    5.00
  -2 -21  -1    2.70    4.20
   2  21   1    9.10    5.70
  -2  22   1    8.90    4.60
  -1  22   1   -7.80    4.80
  -1  22   1    7.60    4.50
   0 -22  -1    2.30    3.90
   0  22   1    5.70    5.30
   0  22   1    5.60    4.50
  -1 -22  -1   54.39    7.00
   1  22   1   41.70    7.30
  -1  23   1    2.40    4.70
   0 -23  -1   -2.30    3.70
   0  23   1    3.20    5.60
   0  23   1   -0.80    4.80
   0  23  -2    5.50    4.70
   0  23  -2   -3.20    4.90
   0 -23   2   -1.80    4.00
   1  22  -2   -1.90    4.00
   1  22  -2   14.80    5.10
  -1 -22   2   -3.10    3.80
   0  22  -2   -1.90    4.80
   0  22  -2    9.30    4.50
   0 -22   2   -1.80    3.70
  -1  22  -2   -9.50    4.70
  -1  22  -2   -4.00    4.10
   2  21  -2    2.20    5.00
  -2 -21   2    6.90    4.60
   1  21  -2    3.50    4.70
   1  21  -2    6.70    4.80
  -1 -21   2   10.30    4.20
   0  21  -2   -4.00    4.00
   0  21  -2   -7.50    3.80
   0 -21   2    0.20    3.60
  -1  21  -2   12.40    5.60
  -1  21  -2    7.50    4.70
  -2  21  -2    3.60    3.90
  -2  21  -2   -6.00    5.10
   3  20  -2  137.89   10.50
  -3 -20   2  124.09   10.20
   2  20  -2   -4.80    4.10
  -2 -20   2   -2.50    3.90
   1  20  -2   14.30    5.10
   1  20  -2    7.90    4.40
  -1 -20   2    5.20    4.10
   0  20  -2    2.70    4.10
   0  20  -2    0.40    3.90
   0 -20   2    6.80    3.90
  -1  20  -2   16.50    5.10
  -1  20  -2   27.80    5.40
  -2  20  -2   -0.70    4.90
  -2  20  -2    4.60    4.10
   3  19  -2   -0.70    4.00
  -3 -19   2    6.40    3.70
   2  19  -2    0.30    4.40
   2  19  -2    5.60    4.50
  -2 -19   2   -1.60    3.60
   1  19  -2    1.30    4.20
   1  19  -2    9.20    4.00
  -1 -19   2    4.00    3.70
   0  19  -2  107.69    8.80
   0  19  -2   88.69    8.50
   0  19  -2   78.59    8.80
   0 -19   2   92.89    7.70
  -1  19  -2    3.80    3.40
  -1  19  -2    0.00    4.20
  -1  19  -2    3.00    3.80
   1 -19   2    1.90    3.10
  -2  19  -2   -2.80    3.30
  -2  19  -2   -3.70    3.30
  -2  19  -2    1.80    4.60
  -3  19  -2    6.50    4.60
  -3  19  -2    5.40    4.10
   3  18  -2    1.30    3.70
  -3 -18   2    3.80    3.90
   2  18  -2   -3.70    3.40
   2  18  -2    3.80    4.10
  -2 -18   2    9.50    3.70
   1  18  -2   13.90    4.60
   1  18  -2   17.90    4.60
   1  18  -2   17.00    4.60
  -1 -18   2    8.60    4.10
   0  18  -2   14.70    4.30
   0  18  -2   17.40    4.80
   0  18  -2   15.80    4.10
   0 -18   2   19.00    4.00
  -1  18  -2    8.20    4.30
  -1  18  -2    9.30    3.70
  -1  18  -2    8.30    4.00
   1 -18   2    4.80    3.00
  -2  18  -2   -3.90    3.00
  -2  18  -2   -5.70    4.00
  -2  18  -2    4.20    3.40
  -3  18  -2   21.50    4.80
  -3  18  -2   11.60    5.00
  -4 -17   2   16.50    4.70
   3  17  -2   -1.00    3.30
  -3 -17   2    0.70    3.40
   2  17  -2   -5.10    3.00
   2  17  -2   -0.70    3.50
   2  17  -2   -3.10    3.20
  -2 -17   2   -7.80    2.60
   1  17  -2    0.50    3.40
   1  17  -2    2.00    3.60
   1  17  -2    8.10    4.10
  -1 -17   2    6.30    3.50
   0  17  -2    2.30    3.20
   0  17  -2    3.20    3.20
   0  17  -2   -2.60    3.20
   0 -17   2    5.30    3.20
  -1  17  -2    7.10    3.50
  -1  17  -2    2.30    3.30
  -1  17  -2    2.00    3.10
   1 -17   2    3.70    2.90
  -2  17  -2    7.20    3.60
  -2  17  -2   16.20    4.70
  -2  17  -2   18.20    3.90
  -3  17  -2   19.80    4.40
  -3  17  -2   29.40    5.40
  -4 -16   2   73.89    7.30
   3  16  -2   -0.40    3.20
   3  16  -2    2.40    3.50
  -3 -16   2    2.80    3.20
   2  16  -2   -0.90    2.90
   2  16  -2    9.10    3.60
   2  16  -2   -3.60    3.30
  -2 -16   2    4.50    3.10
   1  16  -2   82.89    7.20
   1  16  -2   75.49    7.20
   1  16  -2   85.39    7.50
  -1 -16   2   99.39    7.20
   0  16  -2    8.50    3.50
   0  16  -2   14.40    3.80
   0  16  -2   13.70    4.00
   0 -16   2   11.60    3.40
  -1  16  -2   23.20    4.20
  -1  16  -2   26.20    4.40
  -1  16  -2   21.00    4.10
   1 -16   2   21.80    3.80
  -2  16  -2    0.00    3.40
  -2  16  -2   -0.50    3.00
  -2  16  -2    3.00    3.10
  -3  16  -2    3.30    3.20
  -3  16  -2   -1.90    3.60
  -4  16  -2   -6.80    3.70
  -4 -15   2   24.40    4.80
   3  15  -2    8.10    3.30
   3  15  -2   13.20    4.10
  -3 -15   2    3.00    3.30
   2  15  -2   14.10    3.70
   2  15  -2    9.40    3.90
   2  15  -2    3.30    3.30
  -2 -15   2   13.50    3.30
   1  15  -2    3.00    3.00
   1  15  -2    1.30    2.80
   1  15  -2    8.30    3.20
  -1 -15   2    5.60    3.00
   0  15  -2    9.50    3.50
   0  15  -2    7.60    3.40
   0  15  -2   13.60    3.30
   0 -15   2    8.50    3.00
  -1  15  -2   -0.50    2.70
  -1  15  -2    2.70    2.90
  -1  15  -2    4.90    3.00
   1 -15   2   -1.30    2.30
  -2  15  -2   16.40    4.10
  -2  15  -2   27.70    4.30
  -2  15  -2   14.90    3.80
  -3  15  -2    6.60    3.30
  -3  15  -2   13.10    3.70
  -3  15  -2   -0.50    3.50
  -4  15  -2    1.60    3.80
   4  14  -2   -2.50    2.80
  -4 -14   2    2.40    3.00
   3  14  -2    2.10    3.00
   3  14  -2    2.30    3.00
  -3 -14   2    1.90    2.90
   2  14  -2   81.09    6.60
   2  14  -2   68.79    6.30
   2  14  -2   69.19    6.60
  -2 -14   2   77.49    6.10
   1  14  -2  109.89    7.20
   1  14  -2   90.89    7.00
   1  14  -2  114.29    7.30
  -1 -14   2   98.89    6.70
   0  14  -2  200.78    9.80
   0  14  -2  202.08    9.80
   0  14  -2  192.78    9.60
   0 -14   2  205.08    9.30
  -1  14  -2   55.59    5.10
  -1  14  -2   40.10    4.70
  -1  14  -2   43.00    4.90
   1 -14   2   51.79    4.70
  -2  14  -2   36.10    4.70
  -2  14  -2   34.60    4.30
  -2  14  -2   29.30    4.30
  -3  14  -2    0.60    2.70
  -3  14  -2   -2.10    3.20
  -3  14  -2    0.60    2.50
  -4  14  -2    3.80    3.60
   4  13  -2   35.30    4.60
  -4 -13   2   30.80    4.80
   3  13  -2    8.40    3.30
   3  13  -2    6.40    3.20
  -3 -13   2   13.70    3.60
   2  13  -2  132.29    8.10
   2  13  -2  169.28    8.70
   2  13  -2  144.99    8.10
  -2 -13   2  126.59    7.60
   1  13  -2   -0.20    2.40
   1  13  -2    1.30    2.80
   1  13  -2   -0.80    2.40
  -1 -13   2    0.20    2.30
   0  13  -2    1.10    2.60
   0  13  -2   -1.80    2.20
   0  13  -2    1.40    2.20
   0 -13   2    3.00    2.40
  -1  13  -2  222.48   10.20
  -1  13  -2  237.88   10.20
  -1  13  -2  220.08   10.10
   1 -13   2  237.28    9.80
  -2  13  -2  124.19    7.40
  -2  13  -2  129.69    7.50
  -2  13  -2  134.69    7.30
   2 -13   2  135.79    7.20
  -3  13  -2   14.30    3.60
  -3  13  -2    7.10    3.20
  -3  13  -2   12.20    2.90
  -4  13  -2    0.70    3.10
  -5 -12   2    3.90    3.30
  -4 -12   2   47.90    5.30
   3  12  -2   29.50    4.10
   3  12  -2   29.20    4.10
  -3 -12   2   27.20    4.00
   2  12  -2   15.50    3.30
   2  12  -2   10.60    3.00
   2  12  -2    7.60    2.90
  -2 -12   2   11.70    3.00
   1  12  -2   -0.90    2.30
   1  12  -2    6.80    2.60
   1  12  -2    6.40    2.60
  -1 -12   2    2.40    2.20
   0  12  -2  266.87   11.30
   0  12  -2  285.77   11.40
   0  12  -2  271.77   11.30
   0 -12   2  290.47   11.00
  -1  12  -2  236.58   10.10
  -1  12  -2  246.48   10.50
  -1  12  -2  254.57   10.40
  -1  12  -2  262.27   10.40
   1 -12   2  234.08    9.90
   1 -12   2  250.17   10.00
  -2  12  -2    3.20    2.60
  -2  12  -2    4.70    2.60
  -2  12  -2    1.00    2.40
   2 -12   2   -0.10    1.80
   2 -12   2   -1.80    1.80
   2 -12   2    3.10    1.90
  -3  12  -2   10.30    3.00
  -3  12  -2   10.70    3.20
  -3  12  -2   10.70    2.70
  -5 -11   2    4.10    2.80
   4  11  -2    4.20    2.60
  -4 -11   2    5.00    2.90
   3  11  -2    7.50    2.50
   3  11  -2   10.70    2.90
  -3 -11   2    8.70    3.00
   2  11  -2    7.70    2.80
   2  11  -2    8.80    2.90
   2  11  -2   11.80    2.90
  -2 -11   2   10.90    2.80
   1  11  -2    6.80    2.40
   1  11  -2    5.00    2.30
   1  11  -2    5.00    2.60
  -1 -11   2    4.70    2.20
   0  11  -2    5.90    2.50
   0  11  -2    5.60    2.00
   0  11  -2    6.80    2.40
   0  11  -2    4.40    2.20
   0 -11   2    5.80    2.10
   0 -11   2    8.10    2.10
  -1  11  -2  212.18    8.90
  -1  11  -2  209.48    9.10
  -1  11  -2  207.88    8.40
  -1  11  -2  197.08    8.80
   1 -11   2  208.08    8.60
   1 -11   2  207.98    8.50
  -2  11  -2   46.10    4.30
  -2  11  -2   47.80    4.50
  -2  11  -2   42.50    4.10
   2 -11   2   43.90    3.60
   2 -11   2   36.80    3.50
   2 -11   2   43.70    3.50
  -3  11  -2   -0.70    2.50
  -3  11  -2   -1.80    2.20
  -3  11  -2    5.90    2.30
  -5 -10   2   -0.50    2.60
   4  10  -2    8.40    2.70
  -4 -10   2    9.20    3.00
   3  10  -2    7.90    2.60
   3  10  -2    6.20    2.30
  -3 -10   2    1.00    2.40
   2  10  -2  142.59    7.40
   2  10  -2  142.19    7.10
   2  10  -2  148.89    7.40
  -2 -10   2  134.39    7.00
   1  10  -2    3.90    2.00
   1  10  -2    4.40    2.30
   1  10  -2    5.60    1.90
   1  10  -2    3.90    2.00
  -1 -10   2    2.60    2.00
   0  10  -2   30.30    3.50
   0  10  -2   18.30    2.90
   0  10  -2   20.90    3.10
   0  10  -2   22.10    2.60
   0 -10   2   25.10    2.90
   0 -10   2   22.50    2.90
  -1  10  -2   26.20    3.10
  -1  10  -2   33.10    3.50
  -1  10  -2   34.20    3.40
   1 -10   2   27.10    2.90
   1 -10   2   32.20    3.20
  -2  10  -2   32.30    3.30
  -2  10  -2   23.90    3.20
  -2  10  -2   27.40    3.30
   2 -10   2   33.00    3.20
   2 -10   2   30.80    3.00
  -3  10  -2    0.40    2.20
  -3  10  -2    0.10    2.20
  -3  10  -2    4.20    2.20
  -4  10  -2    5.70    2.80
  -5  -9   2    3.60    2.60
   4   9  -2    7.20    2.40
  -4  -9   2    3.60    2.30
   3   9  -2    5.40    2.20
   3   9  -2    7.20    2.40
  -3  -9   2    3.60    2.10
   2   9  -2   37.80    3.70
   2   9  -2   40.50    4.00
   2   9  -2   41.90    4.00
   2   9  -2   48.90    4.20
  -2  -9   2   39.90    3.90
   1   9  -2   22.50    2.90
   1   9  -2   24.50    2.80
   1   9  -2   22.70    3.00
   1   9  -2   22.00    3.00
  -1  -9   2   24.50    2.90
  -1  -9   2   22.00    2.80
   0   9  -2  163.58    6.90
   0   9  -2  161.18    7.20
   0   9  -2  158.38    7.30
   0   9  -2  160.38    7.10
   0  -9   2  167.78    7.10
   0  -9   2  170.38    7.00
  -1   9  -2   14.80    2.60
  -1   9  -2   16.10    2.60
  -1   9  -2   16.50    2.60
   1  -9   2   20.70    2.50
   1  -9   2   20.50    2.60
  -2   9  -2   35.00    3.20
  -2   9  -2   29.20    3.10
  -2   9  -2   28.40    3.30
   2  -9   2   28.80    2.80
   2  -9   2   23.60    2.70
  -3   9  -2    4.00    2.20
  -3   9  -2    2.90    2.20
  -3   9  -2    5.50    2.20
  -4   9  -2   30.00    3.80
  -5  -8   2    1.70    2.50
  -4  -8   2  151.98    7.70
   3   8  -2    1.40    1.80
   3   8  -2    3.10    1.80
   3   8  -2    3.60    2.00
  -3  -8   2    1.80    1.90
   2   8  -2   92.29    5.00
   2   8  -2   81.39    5.10
   2   8  -2   83.49    5.10
   2   8  -2   91.39    4.90
  -2  -8   2   70.69    4.60
   1   8  -2  187.08    7.80
   1   8  -2  181.88    7.70
   1   8  -2  198.98    8.00
   1   8  -2  184.68    7.80
  -1  -8   2  199.08    7.90
  -1  -8   2  198.88    7.80
   0   8  -2    9.40    1.80
   0   8  -2   13.70    2.30
   0   8  -2   13.60    2.30
   0   8  -2   17.60    2.60
   0  -8   2   14.40    2.30
   0  -8   2   13.60    2.30
  -1   8  -2    5.90    1.90
  -1   8  -2    6.10    1.90
  -1   8  -2    6.50    1.90
   1  -8   2    4.60    1.70
   1  -8   2    6.10    1.80
  -2   8  -2   -1.20    1.70
  -2   8  -2    3.30    1.80
  -2   8  -2    0.20    1.80
   2  -8   2   -1.20    1.40
   2  -8   2    2.90    1.50
  -3   8  -2  128.09    6.30
  -3   8  -2  128.69    6.10
  -3   8  -2  113.89    6.40
  -4   8  -2   19.10    3.20
  -5  -7   2    2.70    2.40
   4   7  -2   11.30    2.20
  -4  -7   2   16.30    2.80
   3   7  -2    4.60    1.90
   3   7  -2    4.30    2.00
   3   7  -2    5.80    1.90
  -3  -7   2    4.30    2.10
   2   7  -2  299.37   11.00
   2   7  -2  319.07   11.10
   2   7  -2  309.07   11.10
  -2  -7   2  296.97   11.00
   1   7  -2 1816.32   55.29
   1   7  -2 1902.11   55.39
   1   7  -2 1935.41   55.39
   1   7  -2 1888.31   55.29
  -1  -7   2 1876.91   55.19
  -1  -7   2 1811.72   55.29
   0   7  -2 1733.23   49.40
   0   7  -2 1640.94   49.30
   0   7  -2 1658.23   49.30
   0  -7   2 1663.23   49.30
   0  -7   2 1635.74   49.10
  -1   7  -2  108.19    5.10
  -1   7  -2  101.09    4.80
  -1   7  -2  100.99    5.10
   1  -7   2  107.29    4.80
   1  -7   2  100.19    4.70
  -2   7  -2    1.60    1.50
  -2   7  -2   -0.60    1.60
  -2   7  -2    3.00    1.80
   2  -7   2   -1.10    1.30
   2  -7   2    1.10    1.40
  -3   7  -2  135.39    6.20
  -3   7  -2  135.09    6.10
  -3   7  -2  131.59    6.60
  -4   7  -2   -0.90    2.20
  -5  -6   2    0.20    2.10
   4   6  -2    0.50    1.60
  -4  -6   2   -0.80    1.90
   3   6  -2   42.10    3.60
   3   6  -2   48.50    3.50
   3   6  -2   44.80    3.60
  -3  -6   2   39.00    3.50
   2   6  -2  279.87   10.10
   2   6  -2  273.57    9.90
   2   6  -2  281.77   10.00
  -2  -6   2  277.37   10.00
   1   6  -2  818.02   24.70
   1   6  -2  817.02   24.70
   1   6  -2  790.92   24.70
   1   6  -2  802.62   24.70
  -1  -6   2  793.22   24.60
  -1  -6   2  800.32   24.70
   0   6  -2  391.96   12.40
   0   6  -2  362.06   12.30
   0   6  -2  362.36   12.30
   0  -6   2  375.46   12.30
   0  -6   2  368.56   12.10
  -1   6  -2  256.37    8.90
  -1   6  -2  255.77    8.90
  -1   6  -2  246.48    9.10
   1  -6   2  257.77    8.90
   1  -6   2  256.67    8.80
  -2   6  -2  127.99    5.40
  -2   6  -2  122.49    5.30
  -2   6  -2  121.69    5.80
   2  -6   2  121.89    5.20
  -3   6  -2   97.39    5.50
  -4   6  -2   16.60    2.90
  -5  -5   2   13.10    2.60
   4   5  -2    3.10    2.00
  -4  -5   2    1.70    1.90
   3   5  -2   60.19    3.80
   3   5  -2   58.79    3.40
   3   5  -2   58.59    3.80
  -3  -5   2   58.49    4.00
   2   5  -2  130.79    5.40
   2   5  -2  127.89    5.30
   2   5  -2  122.19    5.50
  -2  -5   2  115.09    5.30
   1   5  -2   37.90    2.70
   1   5  -2   35.00    2.70
   1   5  -2   30.10    2.60
   1   5  -2   29.90    2.60
  -1  -5   2   33.70    2.70
  -1  -5   2   31.40    2.50
  -1  -5   2   26.90    2.40
   0   5  -2 1812.22   52.19
   0   5  -2 1746.63   52.19
   0   5  -2 1798.42   52.09
   0  -5   2 1833.52   51.99
   0  -5   2 1794.52   52.09
   0  -5   2 1721.93   51.99
  -1   5  -2  120.39    5.00
  -1   5  -2  113.09    5.00
  -1   5  -2  117.89    4.90
   1  -5   2  113.79    4.80
   1  -5   2  117.79    4.70
  -2   5  -2  461.35   15.10
  -2   5  -2  460.95   14.60
  -2   5  -2  463.55   14.70
   2  -5   2  461.05   14.50
  -3   5  -2    5.50    2.10
  -4   5  -2   -0.90    2.10
  -4  -4   2  147.09    6.60
   3   4  -2    2.40    1.50
   3   4  -2   -0.10    1.40
  -3  -4   2   -0.50    1.50
   2   4  -2    3.70    1.30
   2   4  -2    3.50    1.40
   2   4  -2    3.60    1.50
  -2  -4   2    4.40    1.50
   1   4  -2  309.87   10.70
   1   4  -2  339.67   10.70
   1   4  -2  314.17   10.60
   1   4  -2  332.57   10.70
  -1  -4   2  329.27   10.60
  -1  -4   2  323.37   10.70
  -1  -4   2  332.07   10.70
  -1  -4   2  335.87   10.60
   0   4  -2   84.09    3.60
   0   4  -2   88.89    3.80
   0   4  -2   93.29    3.90
   0   4  -2   73.99    3.80
   0  -4   2   86.09    3.70
   0  -4   2   86.69    3.90
   0  -4   2   78.89    3.70
   0  -4   2   84.19    3.80
  -1   4  -2  128.49    4.70
  -1   4  -2  122.39    4.90
  -1   4  -2  115.49    4.80
  -1   4  -2  121.39    5.10
   1  -4   2  121.79    4.70
   1  -4   2  125.49    4.80
  -2   4  -2  188.48    6.90
  -2   4  -2  195.48    7.00
   2  -4   2  192.98    6.80
  -3  -3   2   44.10    3.10
   2   3  -2  152.08    5.50
   2   3  -2  144.99    5.30
   2   3  -2  130.89    5.30
  -2  -3   2  144.29    5.50
  -2  -3   2  138.19    5.40
  -2  -3   2  136.89    5.40
   1   3  -2   16.80    1.80
   1   3  -2   22.30    1.90
   1   3  -2   19.90    1.90
   1   3  -2   16.60    1.70
  -1  -3   2   21.30    1.90
  -1  -3   2   17.00    1.70
  -1  -3   2   24.20    1.90
  -1  -3   2   16.20    1.80
   0   3  -2   15.60    1.50
   0   3  -2   14.40    1.60
   0   3  -2   18.80    1.70
   0   3  -2   14.90    1.60
   0  -3   2   16.50    1.60
   0  -3   2   21.60    1.90
   0  -3   2   16.70    1.60
   0  -3   2   15.40    1.60
  -1   3  -2  276.57    9.00
  -1   3  -2  287.07    9.20
  -1   3  -2  283.87    9.20
   1  -3   2  285.67    9.10
   1  -3   2  286.57    9.20
  -2   3  -2   16.10    1.80
  -2   3  -2   22.60    2.20
   2  -3   2   20.60    1.90
   2  -3   2   20.00    1.80
   2   2  -2  849.02   26.20
   2   2  -2  890.81   26.20
  -2  -2   2  891.91   26.30
  -2  -2   2  919.81   26.30
  -2  -2   2  885.51   26.40
   1   2  -2  965.40   27.60
   1   2  -2  958.30   27.70
   1   2  -2  926.61   27.70
   1   2  -2  980.50   27.70
  -1  -2   2  871.31   27.70
  -1  -2   2  920.71   27.60
  -1  -2   2  993.10   27.70
  -1  -2   2  957.30   27.70
   0   2  -2  937.51   28.40
   0   2  -2  993.00   28.30
   0   2  -2  962.20   28.40
   0   2  -2  962.20   28.40
   0  -2   2  999.20   28.40
   0  -2   2  994.40   28.40
   0  -2   2  992.20   28.30
   0  -2   2  940.71   28.40
  -1   2  -2  150.28    5.30
   1  -2   2  155.48    5.40
   1  -2   2  155.48    5.30
   1  -2   2  149.49    5.20
  -2   2  -2   66.79    3.50
  -2   2  -2   74.09    3.40
   2  -2   2   68.99    3.40
   2  -2   2   73.09    3.10
  -3   2  -2    1.80    1.60
   1   1  -2   95.99    3.30
   1   1  -2   97.89    3.40
  -1  -1   2   90.49    3.40
  -1  -1   2   90.19    3.40
   0   1  -2 1290.47   34.70
   0   1  -2 1281.47   34.70
   0  -1   2 1299.57   34.70
   0  -1   2 1274.57   34.70
   0  -1   2 1029.40   34.60
   0  -1   2 1029.00   34.60
  -1   1  -2  115.09    4.20
  -1   1  -2  116.79    4.40
   1  -1   2  113.39    4.30
   1  -1   2  116.19    4.30
   1  -1   2  112.69    4.10
  -2   1  -2  703.43   21.30
  -2   1  -2  728.03   21.50
   2  -1   2  702.53   21.20
   2  -1   2  689.83   21.10
  -3   1  -2   26.70    2.50
  -3   1  -2   31.30    2.80
  -1   0  -2    0.60    1.00
  -1   0  -2    3.30    1.10
   1   0   2    1.20    0.90
   1   0   2    1.20    1.10
   1   0   2   -0.50    1.10
   1   0   2    2.60    1.20
  -2   0  -2   22.10    2.20
  -2   0  -2   22.30    2.10
   2   0   2   23.40    2.10
   2   0   2   20.20    2.00
   2   0   2   20.70    1.90
  -3   0  -2    1.50    1.50
  -3   0  -2    3.10    1.60
   3   0   2    0.60    1.40
   0  -1  -2 1307.17   37.10
   0  -1  -2 1357.86   37.10
   0   1   2 1283.07   37.10
   0   1   2 1188.68   37.00
   0   1   2 1298.37   37.30
   0   1   2 1270.77   37.10
  -2  -1  -2  712.13   21.40
  -2  -1  -2  705.53   21.40
   2   1   2  687.53   21.30
   2   1   2  684.03   21.30
   2   1   2  705.93   21.20
  -3  -1  -2   30.20    2.80
  -3  -1  -2   34.20    3.00
   3   1   2   30.30    2.70
  -4  -1  -2   11.20    2.40
  -4  -1  -2   17.90    2.60
  -1   2   2  990.80   28.70
   0  -2  -2  925.01   28.20
   0  -2  -2  974.60   28.40
   0  -2  -2 1000.60   28.20
   0  -2  -2  983.70   28.30
   0   2   2  960.50   28.30
   0   2   2  942.51   28.20
   0   2   2  987.30   28.20
   0   2   2  976.90   28.50
  -1  -2  -2  148.99    5.50
  -1  -2  -2  145.69    5.60
  -1  -2  -2  147.09    5.50
  -1  -2  -2  150.48    5.70
   1   2   2  147.49    5.50
   1   2   2  152.48    5.70
   1   2   2  146.29    5.60
  -2  -2  -2   70.39    3.90
  -2  -2  -2   74.99    3.80
   2   2   2   74.59    3.90
   2   2   2   69.29    3.80
   2   2   2   70.19    3.60
  -3  -2  -2    2.30    1.70
  -3  -2  -2    2.90    1.80
   3   2   2    0.20    1.50
  -4  -2  -2    0.80    1.90
  -4  -2  -2    2.90    2.00
   1  -3  -2   19.10    1.70
  -1   3   2   17.00    1.50
   0  -3  -2   18.10    1.60
   0  -3  -2   16.30    1.60
   0  -3  -2   19.30    1.90
   0  -3  -2   17.50    1.60
   0  -3  -2   16.30    1.60
   0   3   2   17.90    1.60
   0   3   2   14.00    1.50
   0   3   2   20.00    1.90
   0   3   2   15.10    1.60
  -1  -3  -2  275.47    9.20
  -1  -3  -2  270.17    9.20
  -1  -3  -2  264.17    9.20
   1   3   2  271.67    9.30
   1   3   2  280.47    9.20
   1   3   2  287.27    9.50
  -2  -3  -2   17.10    2.40
  -2  -3  -2   20.60    2.30
   2   3   2   20.10    2.40
   2   3   2   19.20    2.50
   2   3   2   19.80    2.30
  -3  -3  -2   16.30    2.40
  -3  -3  -2   14.60    2.40
   3   3   2   17.50    2.40
   3   3   2   20.30    2.30
  -4  -3  -2   52.19    4.40
  -4  -3  -2   50.39    4.10
  -5  -3  -2   -1.90    2.10
   1  -4  -2  328.07   10.20
   1  -4  -2  335.87   10.30
  -1   4   2  326.17   10.30
  -1   4   2  331.57   10.10
  -1   4   2  314.87   10.10
  -1   4   2  324.57   10.20
  -1   4   2  327.57   10.10
  -1   4   2  325.47   10.10
   0  -4  -2   76.59    3.60
   0  -4  -2   80.69    3.50
   0  -4  -2   80.79    3.80
   0  -4  -2   80.69    3.50
   0  -4  -2   79.59    3.70
   0   4   2   84.29    3.50
   0   4   2   74.19    3.60
   0   4   2   78.59    3.80
   0   4   2   79.69    3.60
   0   4   2   77.19    3.60
  -1  -4  -2  103.29    4.70
  -1  -4  -2  110.09    4.80
  -1  -4  -2  111.49    4.70
   1   4   2  109.49    4.80
   1   4   2  105.29    5.00
   1   4   2  106.99    4.80
  -2  -4  -2  181.78    7.40
  -2  -4  -2  188.68    7.30
   2   4   2  186.98    7.40
   2   4   2  180.68    7.10
   2   4   2  182.18    7.60
  -3  -4  -2   -0.70    1.60
  -3  -4  -2    0.50    1.70
   3   4   2    0.10    1.60
   3   4   2    1.40    1.50
  -4  -4  -2    4.00    2.10
  -4  -4  -2    0.90    2.00
   4   4   2    2.20    1.70
  -5  -4  -2    0.90    2.40
  -2   5   2  124.29    4.90
   1  -5  -2   29.10    2.10
   1  -5  -2   33.80    2.40
   1  -5  -2   32.20    2.20
  -1   5   2   34.70    2.10
  -1   5   2   29.50    2.30
  -1   5   2   32.20    2.50
  -1   5   2   32.70    2.40
  -1   5   2   29.30    2.30
   0  -5  -2 1803.82   51.79
   0  -5  -2 1732.93   51.79
   0  -5  -2 1850.11   51.89
   0   5   2 1746.73   51.89
   0   5   2 1810.92   52.29
   0   5   2 1733.53   51.99
   0   5   2 1759.92   51.89
  -1  -5  -2  114.79    5.20
  -1  -5  -2  104.89    4.90
   1   5   2  113.09    5.10
   1   5   2  115.99    5.10
   1   5   2  113.49    5.40
  -2  -5  -2  461.85   15.60
  -2  -5  -2  461.25   15.50
   2   5   2  467.85   15.60
   2   5   2  486.85   16.10
   2   5   2  458.55   15.40
  -3  -5  -2    6.10    2.10
  -3  -5  -2    2.10    2.10
   3   5   2    3.50    2.00
   3   5   2    5.50    1.90
  -4  -5  -2    0.00    2.20
  -4  -5  -2    2.20    2.10
   4   5   2   -0.20    1.60
  -5  -5  -2    5.00    2.70
  -2   6   2  282.27    9.40
   1  -6  -2  799.12   23.50
   1  -6  -2  743.03   23.70
  -1   6   2  813.62   23.80
  -1   6   2  810.62   23.90
  -1   6   2  800.92   23.80
  -1   6   2  761.92   23.70
   0  -6  -2  367.06   12.00
   0  -6  -2  365.36   12.10
   0  -6  -2  362.76   12.40
   0   6   2  375.66   12.20
   0   6   2  368.96   12.60
   0   6   2  362.06   12.20
   0   6   2  374.76   12.20
  -1  -6  -2  236.98    9.10
  -1  -6  -2  243.98    9.00
   1   6   2  262.87    9.20
   1   6   2  237.78    9.00
   1   6   2  257.57    9.70
  -2  -6  -2  113.89    5.80
  -2  -6  -2  125.89    6.10
   2   6   2  123.59    5.90
   2   6   2  129.59    6.10
  -3  -6  -2   95.69    5.70
  -3  -6  -2   85.99    5.50
   3   6   2   97.49    5.50
   3   6   2   93.99    5.50
   3   6   2   98.49    5.30
  -4  -6  -2   12.20    2.90
  -4  -6  -2   14.60    2.80
   4   6   2   12.80    2.60
  -5  -6  -2    3.90    2.90
  -2   7   2  300.67   10.30
  -2   7   2  304.37    9.90
   1  -7  -2 1861.61   54.99
  -1   7   2 1916.91   55.29
  -1   7   2 1926.11   55.39
  -1   7   2 1950.60   55.39
  -1   7   2 1789.12   55.19
   0  -7  -2 1690.63   50.09
   0  -7  -2 1732.03   50.29
   0   7   2 1742.23   50.39
   0   7   2 1713.03   50.49
   0   7   2 1690.13   50.39
   0   7   2 1665.03   50.49
  -1  -7  -2   94.89    5.10
  -1  -7  -2   99.49    5.00
   1   7   2   98.69    5.50
   1   7   2  105.09    5.20
   1   7   2   95.69    5.10
  -2  -7  -2   -0.50    1.80
  -2  -7  -2   -0.40    1.60
   2   7   2    0.40    1.60
   2   7   2   -2.80    1.50
  -3  -7  -2  128.79    6.70
  -3  -7  -2  121.79    6.60
   3   7   2  122.09    6.60
   3   7   2  125.09    6.60
   3   7   2  111.79    6.20
  -4  -7  -2    1.90    2.20
  -4  -7  -2   -1.40    2.30
   4   7   2    1.10    2.10
  -5  -7  -2    3.20    3.10
  -3   8   2   -1.90    1.70
  -2   8   2   84.79    4.00
  -2   8   2   79.39    4.10
  -2   8   2   81.89    4.20
  -2   8   2   83.09    4.40
   1  -8  -2  192.08    7.10
  -1   8   2  190.08    7.50
  -1   8   2  188.18    7.40
  -1   8   2  191.38    7.30
  -1   8   2  195.78    7.50
   0  -8  -2   10.70    2.10
   0  -8  -2   14.20    2.30
   0   8   2   13.30    2.30
   0   8   2   11.60    2.30
   0   8   2   13.00    2.20
   0   8   2   15.00    2.40
  -1  -8  -2    5.50    1.90
  -1  -8  -2    7.70    2.00
   1   8   2    6.60    2.10
   1   8   2    7.10    2.20
   1   8   2   10.20    2.20
  -2  -8  -2    3.30    2.00
  -2  -8  -2    0.90    1.70
   2   8   2    2.10    1.90
   2   8   2    4.70    2.00
   2   8   2    1.80    2.10
  -3  -8  -2  116.39    6.70
  -3  -8  -2  116.59    6.70
   3   8   2  127.99    6.70
   3   8   2  121.59    6.70
  -4  -8  -2   11.70    3.10
  -4  -8  -2   10.00    3.20
   4   8   2   12.10    2.90
  -5  -8  -2    2.50    3.30
  -3   9   2    3.30    1.90
  -2   9   2   40.00    3.00
  -2   9   2   39.30    3.30
  -2   9   2   45.10    3.60
  -2   9   2   43.30    3.40
   1  -9  -2   25.50    2.50
  -1   9   2   21.20    2.50
  -1   9   2   24.80    2.50
  -1   9   2   23.00    2.70
  -1   9   2   22.60    2.70
   0  -9  -2  173.78    7.10
   0  -9  -2  165.08    6.90
   0   9   2  160.88    7.00
   0   9   2  154.08    7.00
   0   9   2  162.48    7.10
   0   9   2  158.78    7.20
  -1  -9  -2   17.10    2.70
  -1  -9  -2   16.60    2.70
   1   9   2   23.90    3.10
   1   9   2   19.30    2.70
   1   9   2   19.70    3.10
  -2  -9  -2   33.00    3.80
  -2  -9  -2   25.70    3.30
   2   9   2   32.20    3.70
   2   9   2   27.70    3.90
   2   9   2   26.50    3.50
  -3  -9  -2    0.90    2.30
  -3  -9  -2    3.40    2.40
   3   9   2    2.70    2.40
   3   9   2    0.40    2.10
  -4  -9  -2   26.00    3.90
  -4  -9  -2   29.50    4.30
   4   9   2   32.20    4.10
  -5  -9  -2   -3.90    2.80
  -3  10   2    2.20    2.00
  -2  10   2  144.09    6.40
  -2  10   2  150.48    6.50
  -2  10   2  138.89    6.10
  -2  10   2  144.79    6.70
   1 -10  -2    5.30    1.80
  -1  10   2    4.90    2.00
  -1  10   2    4.90    2.10
  -1  10   2    5.00    1.70
  -1  10   2    5.00    2.10
   0 -10  -2   24.70    2.90
   0 -10  -2   22.90    2.90
   0  10   2   20.90    2.90
   0  10   2   19.40    2.80
   0  10   2   22.00    3.10
   0  10   2   23.20    2.90
  -1 -10  -2   31.10    3.50
  -1 -10  -2   32.60    3.40
   1  10   2   31.70    3.50
   1  10   2   23.90    3.30
   1  10   2   28.00    3.50
   1  10   2   26.50    3.20
  -2 -10  -2   31.20    3.80
  -2 -10  -2   21.90    3.30
   2  10   2   19.30    3.20
   2  10   2   30.50    3.80
  -3 -10  -2   -5.10    2.10
  -3 -10  -2   -1.70    2.30
   3  10   2   -1.90    2.30
   3  10   2    1.70    2.40
  -4 -10  -2    7.00    3.50
  -4 -10  -2    8.00    3.10
   4  10   2    4.20    3.10
  -5 -10  -2    2.40    3.40
  -3  11   2    9.20    2.70
  -3  11   2    8.70    2.40
   2 -11  -2   13.10    2.10
  -2  11   2   10.70    2.50
  -2  11   2    8.50    2.30
  -2  11   2    8.10    2.30
   1 -11  -2    4.00    2.00
  -1  11   2    6.00    2.40
  -1  11   2    6.10    2.30
  -1  11   2    4.00    1.70
  -1  11   2    5.70    2.20
   0 -11  -2    5.60    2.20
   0  11   2    0.20    1.80
   0  11   2    6.80    2.50
   0  11   2    1.20    2.00
   0  11   2    2.90    2.00
  -1 -11  -2  206.88    8.90
  -1 -11  -2  202.48    8.80
   1  11   2  204.08    9.30
   1  11   2  189.88    9.00
   1  11   2  208.98    9.10
  -2 -11  -2   44.40    4.60
  -2 -11  -2   31.00    4.00
   2  11   2   47.70    4.80
   2  11   2   39.50    4.50
  -3 -11  -2    1.40    2.60
  -3 -11  -2    1.90    2.60
   3  11   2    3.70    2.70
   3  11   2    0.40    2.50
  -4 -11  -2    8.10    3.10
  -4 -11  -2    9.40    3.70
   4  11   2    5.30    3.10
  -5 -11  -2    9.20    3.80
  -3  12   2   31.70    3.80
  -3  12   2   28.90    3.30
  -3  12   2   36.40    3.70
  -2  12   2    9.90    2.40
  -2  12   2   12.80    2.80
  -2  12   2   14.20    2.70
   1 -12  -2    2.00    2.00
  -1  12   2    2.60    2.40
  -1  12   2    1.60    2.00
  -1  12   2    1.50    2.10
   0 -12  -2  268.67   10.70
   0  12   2  280.17   11.30
   0  12   2  251.87   10.90
   0  12   2  288.97   11.40
  -1 -12  -2  246.88   10.40
  -1 -12  -2  250.07   10.30
   1  12   2  243.88   10.80
   1  12   2  235.88   10.50
   1  12   2  244.88   10.60
  -2 -12  -2   -1.10    2.40
  -2 -12  -2   -0.40    2.30
   2  12   2    4.00    2.60
   2  12   2    7.10    2.90
  -3 -12  -2    9.40    3.30
  -3 -12  -2    9.70    3.00
   3  12   2   11.40    3.50
   3  12   2    6.10    2.90
  -4 -12  -2   11.50    3.30
  -4 -12  -2   11.00    3.90
   4  12   2   14.20    3.70
  -5 -12  -2    6.40    3.70
  -3  13   2   11.10    3.20
  -3  13   2   18.50    3.20
  -3  13   2   11.00    2.80
  -2  13   2  150.98    7.70
  -2  13   2  140.79    7.60
  -2  13   2  148.39    7.20
   1 -13  -2    1.30    2.00
  -1  13   2    0.40    2.40
  -1  13   2    0.90    2.20
  -1  13   2   -3.50    2.20
   0 -13  -2    2.40    2.40
   0  13   2    2.10    2.30
   0  13   2    0.30    2.60
   0  13   2    4.30    2.50
  -1 -13  -2  206.48    9.50
  -1 -13  -2  213.08    9.60
   1  13   2  201.58   10.00
   1  13   2  212.38   10.00
   1  13   2  210.98   10.00
  -2 -13  -2  123.49    7.60
  -2 -13  -2  112.09    7.30
   2  13   2  138.49    8.00
   2  13   2  128.59    7.90
  -3 -13  -2   10.30    3.30
  -3 -13  -2   13.60    3.50
   3  13   2   11.80    3.50
   3  13   2   14.00    3.70
  -4 -13  -2   -4.30    3.10
   4  13   2   -0.10    3.10
  -3  14   2    2.40    2.40
  -3  14   2    1.80    2.80
  -2  14   2   78.59    5.70
  -2  14   2   86.39    6.20
  -2  14   2   83.89    6.50
   1 -14  -2  106.39    6.00
  -1  14   2  100.69    6.50
  -1  14   2   99.39    6.70
  -1  14   2   99.29    6.80
   0 -14  -2  188.68    9.10
   0  14   2  204.38    9.70
   0  14   2  197.68    9.60
   0  14   2  197.08    9.70
  -1 -14  -2   43.80    4.70
   1  14   2   49.00    5.40
   1  14   2   54.19    5.50
   1  14   2   39.60    5.10
  -2 -14  -2   20.90    3.80
  -2 -14  -2   26.30    4.30
   2  14   2   31.40    4.80
   2  14   2   24.60    4.40
  -3 -14  -2   -3.90    2.70
  -3 -14  -2   -4.20    2.50
   3  14   2    6.40    3.40
   3  14   2    8.20    3.50
  -4 -14  -2   -1.30    3.20
  -3  15   2    8.30    2.90
  -3  15   2    4.00    3.30
  -2  15   2   12.30    3.60
  -2  15   2   14.20    3.20
  -2  15   2    7.90    3.00
   1 -15  -2    5.30    2.40
  -1  15   2    9.00    3.10
  -1  15   2    2.00    2.80
  -1  15   2    3.60    3.00
   0 -15  -2    8.20    2.90
   0  15   2    9.00    3.20
   0  15   2   10.60    3.40
   0  15   2   10.60    3.40
  -1 -15  -2   -0.80    2.60
   1  15   2   -2.30    2.70
   1  15   2    2.20    3.20
   1  15   2    4.00    3.10
  -2 -15  -2   20.10    4.10
   2  15   2   25.00    4.50
   2  15   2   14.00    4.20
  -3 -15  -2    5.30    3.30
   3  15   2    7.50    3.60
   3  15   2    0.70    3.20
  -4 -15  -2    3.60    3.70
  -3  16   2   -7.60    3.20
  -3  16   2   -1.50    2.40
  -2  16   2   -7.20    3.00
  -2  16   2   -1.20    2.50
  -2  16   2    3.00    3.10
   1 -16  -2   84.99    5.80
  -1  16   2   80.89    7.00
  -1  16   2   84.79    6.60
  -1  16   2   76.69    6.90
   0 -16  -2    9.70    3.20
   0  16   2   14.20    3.70
   0  16   2   17.70    3.90
   0  16   2    7.00    3.20
  -1 -16  -2   21.50    4.00
   1  16   2   13.50    4.00
   1  16   2   24.10    4.60
   1  16   2   21.30    4.40
  -2 -16  -2    1.40    3.10
   2  16   2    3.20    3.60
   2  16   2    5.60    3.60
  -3 -16  -2    1.20    3.20
   3  16   2   -2.70    3.50
  -4 -16  -2   -5.30    3.40
  -3  17   2    1.10    3.00
  -3  17   2   -2.10    3.60
  -2  17   2    0.10    3.10
  -2  17   2    3.40    2.90
  -2  17   2    0.50    3.60
   1 -17  -2    7.30    2.80
  -1  17   2    5.10    3.60
  -1  17   2    1.20    3.00
  -1  17   2    3.40    3.60
   0 -17  -2    3.80    3.20
   0  17   2   -1.20    3.10
   0  17   2    4.00    3.30
   0  17   2    6.40    3.60
  -1 -17  -2    3.70    3.40
   1  17   2   -0.60    3.40
   1  17   2    2.10    3.70
   1  17   2    2.50    3.20
  -2 -17  -2   15.80    4.30
   2  17   2   14.50    4.40
   2  17   2    7.90    4.10
  -3 -17  -2   29.90    5.40
   3  17   2   22.60    5.40
  -3  18   2   -2.80    4.00
  -3  18   2   -1.30    3.40
  -2  18   2    9.20    4.10
  -2  18   2    0.80    3.40
  -2  18   2    0.80    3.10
  -1  18   2   10.00    3.90
  -1  18   2   24.50    5.10
  -1  18   2   16.70    4.60
   0 -18  -2   24.40    4.10
   0  18   2   31.10    5.30
   0  18   2   12.50    4.10
   0  18   2   21.60    4.70
  -1 -18  -2    9.50    3.80
   1  18   2    9.70    4.60
   1  18   2    3.10    3.60
  -2 -18  -2    4.10    3.80
   2  18   2   -0.30    3.90
  -3 -18  -2   22.80    5.20
   3  18   2   14.60    4.90
  -3  19   2    0.20    4.40
  -2  19   2    7.20    3.90
  -2  19   2   -4.60    3.90
  -2  19   2    3.00    3.40
  -1  19   2   -1.30    4.40
  -1  19   2    3.60    3.60
  -1  19   2    4.20    3.40
   0 -19  -2  113.69    8.00
   0  19   2   99.29    8.70
   0  19   2  109.79    9.10
   0  19   2  101.69    8.50
  -1 -19  -2    9.10    3.80
   1  19   2   -5.60    3.60
  -2 -19  -2   -0.50    3.40
   2  19   2   -2.20    4.40
  -3 -19  -2   10.80    4.70
   3  19   2    5.10    5.00
  -2  20   2   -2.40    4.20
  -2  20   2   -0.20    3.80
  -1  20   2   11.20    4.60
  -1  20   2   13.60    5.10
   0 -20  -2    3.00    3.40
   0  20   2    4.20    3.80
   0  20   2    9.90    4.70
  -1 -20  -2   19.30    4.70
   1  20   2    8.70    5.10
  -2 -20  -2   -0.10    4.00
   2  20   2    6.30    4.60
  -2  21   2    1.50    3.70
  -2  21   2    7.40    4.90
  -1  21   2    5.30    4.10
  -1  21   2   10.10    5.60
   0 -21  -2   -2.10    3.20
   0  21   2   -4.20    4.60
   0  21   2    1.40    4.30
  -1 -21  -2   15.00    4.50
   1  21   2   11.70    5.20
  -2 -21  -2    7.90    4.30
   2  21   2    2.40    5.10
  -1  22   2   11.80    4.60
  -1  22   2    3.30    5.60
   0 -22  -2    2.70    3.90
   0  22   2    2.30    5.10
   0  22   2   -2.60    4.40
  -1 -22  -2    5.60    4.10
   1  22   2   -1.30    4.90
   0 -23  -2    0.30    4.00
   0  23   2    2.10    5.30
   0  23   2    9.20    4.80
   0  23  -3   11.80    5.50
   0  23  -3   11.10    5.80
   0 -23   3    0.30    4.10
   1  22  -3   -0.50    4.90
   1  22  -3    7.50    4.90
  -1 -22   3    7.80    4.40
   0  22  -3    3.70    4.90
   0  22  -3   -1.80    4.20
   0 -22   3   -0.70    3.90
  -1  22  -3   -3.10    5.00
  -1  22  -3   -0.30    4.60
   2  21  -3    1.50    4.40
   2  21  -3   -5.10    4.50
  -2 -21   3   -1.70    4.30
   1  21  -3    4.30    4.50
   1  21  -3    0.50    4.70
  -1 -21   3    1.90    3.80
   0  21  -3   -0.50    4.40
   0  21  -3   -0.70    4.40
   0 -21   3   -4.80    3.20
  -1  21  -3   14.10    5.70
  -1  21  -3   19.00    5.10
  -2  21  -3    2.80    4.00
  -2  21  -3   -0.80    5.10
   3  20  -3   15.50    5.20
  -3 -20   3   21.50    5.00
   2  20  -3    5.90    4.50
   2  20  -3    8.80    4.50
  -2 -20   3    3.70    4.00
   1  20  -3    3.30    4.30
   1  20  -3    4.60    4.20
  -1 -20   3    5.10    4.10
   0  20  -3    0.60    4.20
   0  20  -3   -0.60    4.00
   0 -20   3   -5.00    3.10
  -1  20  -3   -5.70    4.00
  -1  20  -3    3.00    3.80
   1 -20   3    0.40    3.60
  -2  20  -3   -1.30    4.60
  -2  20  -3    6.10    4.10
   3  19  -3   23.70    5.30
  -3 -19   3   29.80    5.50
   2  19  -3    3.60    4.10
   2  19  -3   -2.70    3.90
  -2 -19   3    3.90    4.00
   1  19  -3    1.40    4.10
   1  19  -3    0.50    3.90
  -1 -19   3    1.90    3.90
   0  19  -3    8.10    4.20
   0  19  -3   -4.30    3.60
   0 -19   3    2.10    3.50
  -1  19  -3   11.40    4.80
  -1  19  -3   14.70    4.50
  -1  19  -3    9.60    4.20
   1 -19   3    6.60    3.60
  -2  19  -3   -0.50    3.50
  -2  19  -3    3.40    3.60
  -2  19  -3   -3.50    4.50
  -3  19  -3   -1.10    3.40
  -3  19  -3   -4.10    4.30
   3  18  -3   10.50    4.00
  -3 -18   3   14.90    4.30
   2  18  -3    3.90    3.80
   2  18  -3    0.50    4.10
  -2 -18   3    2.50    3.60
   1  18  -3   -1.60    3.40
   1  18  -3   -8.00    3.00
   1  18  -3    3.10    4.00
  -1 -18   3   -5.50    3.30
   0  18  -3   13.60    4.60
   0  18  -3    5.20    3.60
   0  18  -3    6.20    3.60
   0 -18   3   11.80    3.90
  -1  18  -3    3.90    3.60
  -1  18  -3    7.10    4.10
  -1  18  -3    9.00    4.00
   1 -18   3    5.40    3.40
  -2  18  -3   -0.80    3.30
  -2  18  -3   -7.40    4.00
  -2  18  -3    3.20    3.60
  -3  18  -3   -3.00    3.10
  -3  18  -3    0.60    4.30
  -4 -17   3  103.29    8.60
   3  17  -3   10.00    3.90
  -3 -17   3    7.60    3.40
   2  17  -3   14.70    4.10
   2  17  -3   18.70    4.80
   2  17  -3   15.70    4.50
  -2 -17   3   14.50    4.20
   1  17  -3    0.70    3.30
   1  17  -3    2.00    3.70
   1  17  -3   -0.50    3.20
  -1 -17   3   -1.80    3.10
   0  17  -3   12.30    3.90
   0  17  -3    4.30    3.60
   0  17  -3    5.00    3.50
   0 -17   3    3.50    3.20
  -1  17  -3   32.90    5.10
  -1  17  -3   39.30    5.40
  -1  17  -3   30.90    4.90
   1 -17   3   44.60    5.10
  -2  17  -3   -1.50    3.00
  -2  17  -3    3.50    4.10
  -2  17  -3    3.00    3.20
  -3  17  -3    7.80    4.50
  -3  17  -3   20.70    4.50
  -4 -16   3   11.00    4.10
   3  16  -3    5.20    3.70
   3  16  -3    7.30    3.50
  -3 -16   3    4.20    3.50
   2  16  -3    0.30    3.10
   2  16  -3    5.80    3.50
   2  16  -3   -4.30    2.80
  -2 -16   3    1.70    2.70
   1  16  -3   61.89    6.70
   1  16  -3   54.59    6.10
   1  16  -3   64.49    6.50
  -1 -16   3   66.39    6.20
   0  16  -3    2.90    3.40
   0  16  -3    1.50    2.50
   0  16  -3    4.00    3.30
   0 -16   3   -0.60    2.80
  -1  16  -3   -1.60    2.90
  -1  16  -3   -2.30    2.70
  -1  16  -3   -1.50    2.80
   1 -16   3    4.90    2.70
  -2  16  -3    4.40    3.70
  -2  16  -3    6.40    3.20
  -2  16  -3   -1.60    3.00
  -3  16  -3    0.90    3.80
  -3  16  -3   -2.40    3.00
  -4  16  -3    3.60    4.40
  -4 -15   3   13.00    4.00
   3  15  -3   -0.10    2.80
   3  15  -3    3.60    3.40
  -3 -15   3    7.20    3.50
   2  15  -3   26.60    4.60
   2  15  -3   33.40    5.00
   2  15  -3   26.50    4.60
  -2 -15   3   32.60    4.70
   1  15  -3   18.40    4.00
   1  15  -3   15.00    3.90
   1  15  -3    6.60    3.20
  -1 -15   3   21.40    3.80
   0  15  -3   39.40    5.10
   0  15  -3   41.70    5.00
   0  15  -3   37.30    5.10
   0 -15   3   48.70    5.10
  -1  15  -3    9.90    3.30
  -1  15  -3    7.70    3.30
  -1  15  -3    7.10    3.00
   1 -15   3   10.40    3.20
  -2  15  -3   77.59    6.80
  -2  15  -3   76.69    6.40
  -2  15  -3   89.99    7.10
  -3  15  -3   10.00    4.10
  -3  15  -3   14.70    3.90
  -3  15  -3   10.20    3.50
  -4  15  -3   -2.50    3.70
   4  14  -3    3.40    3.00
  -4 -14   3    2.00    2.70
   3  14  -3    6.70    2.90
   3  14  -3    3.50    3.00
  -3 -14   3    0.50    2.80
   2  14  -3    0.00    2.80
   2  14  -3    2.90    3.00
   2  14  -3    6.70    3.30
  -2 -14   3    4.50    2.70
   1  14  -3    1.20    2.70
   1  14  -3   -0.50    2.60
   1  14  -3    0.60    2.80
  -1 -14   3    2.60    2.70
   0  14  -3    9.00    3.30
   0  14  -3    8.90    3.20
   0  14  -3    7.20    3.10
   0 -14   3   13.10    3.20
  -1  14  -3    2.20    2.60
  -1  14  -3    1.60    2.90
  -1  14  -3   -1.10    2.50
   1 -14   3    0.50    2.50
  -2  14  -3   13.60    3.60
  -2  14  -3   16.00    3.70
  -2  14  -3   16.20    3.50
  -3  14  -3    0.90    2.60
  -3  14  -3    5.30    3.10
  -3  14  -3   -1.70    3.00
  -4  14  -3    1.10    3.60
  -4  14  -3   -1.40    3.30
   4  13  -3   -2.00    2.70
  -4 -13   3    3.80    3.10
   3  13  -3   31.50    4.40
   3  13  -3   28.80    4.30
  -3 -13   3   32.60    4.50
   2  13  -3    4.10    2.90
   2  13  -3   11.10    3.20
   2  13  -3    7.00    3.00
  -2 -13   3    6.00    2.80
   1  13  -3   70.59    5.80
   1  13  -3   78.99    6.10
   1  13  -3   76.89    6.20
  -1 -13   3   62.19    5.30
   0  13  -3   24.60    3.80
   0  13  -3   20.60    3.60
   0  13  -3   22.40    3.60
   0 -13   3   26.40    3.60
  -1  13  -3   88.59    6.40
  -1  13  -3   81.79    6.00
  -1  13  -3   91.89    6.50
   1 -13   3   99.49    6.00
  -2  13  -3   -1.20    2.40
  -2  13  -3   -1.90    2.40
  -2  13  -3    4.60    2.80
   2 -13   3    2.20    2.10
   2 -13   3   -4.30    1.90
  -3  13  -3   -1.10    2.70
  -3  13  -3   -2.70    2.30
  -3  13  -3   -1.90    2.90
  -4  13  -3   -1.60    3.10
  -4  13  -3   -0.60    2.80
  -5 -12   3   15.80    3.80
   4  12  -3    0.30    2.80
  -4 -12   3    0.30    2.50
   3  12  -3   17.80    3.30
   2  12  -3    0.90    2.50
   2  12  -3    2.30    2.50
   2  12  -3    1.00    2.70
  -2 -12   3    0.00    2.20
   1  12  -3   17.20    3.50
   1  12  -3   21.40    3.40
   1  12  -3   21.60    3.70
  -1 -12   3   13.80    2.90
   0  12  -3    3.10    2.40
   0  12  -3    6.10    2.50
   0  12  -3    7.20    2.70
   0 -12   3    4.50    2.30
  -1  12  -3   25.40    3.50
  -1  12  -3   25.20    3.70
  -1  12  -3   23.90    3.70
   1 -12   3   22.40    3.30
  -2  12  -3    0.80    2.40
  -2  12  -3    2.90    2.40
  -2  12  -3   -1.00    2.30
   2 -12   3   -0.70    1.90
   2 -12   3    0.60    1.90
  -3  12  -3   79.39    5.80
  -3  12  -3   78.49    6.20
  -3  12  -3   90.09    6.30
  -4  12  -3    5.20    3.20
  -4  12  -3   10.80    3.40
  -5 -11   3   13.60    3.30
   4  11  -3   37.50    4.30
  -4 -11   3   41.90    4.70
   3  11  -3    1.70    2.20
   3  11  -3    6.30    2.50
  -3 -11   3    1.90    2.60
   2  11  -3    1.80    2.30
   2  11  -3    0.10    2.20
   2  11  -3    4.50    2.60
  -2 -11   3   -1.70    2.10
   1  11  -3  163.48    8.00
   1  11  -3  157.38    7.80
   1  11  -3  166.28    7.90
  -1 -11   3  162.58    7.60
   0  11  -3    3.00    2.30
   0  11  -3    3.50    2.30
   0  11  -3    5.70    2.30
   0  11  -3    4.80    1.70
   0 -11   3    4.40    1.90
   0 -11   3    2.70    2.00
  -1  11  -3   13.10    2.70
  -1  11  -3   12.30    3.00
  -1  11  -3   14.40    3.00
   1 -11   3   13.00    2.50
   1 -11   3   12.60    2.60
  -2  11  -3   -5.40    2.20
  -2  11  -3   -0.30    2.20
  -2  11  -3    2.90    2.30
   2 -11   3    0.20    1.60
   2 -11   3    0.00    1.90
  -3  11  -3    0.80    2.60
  -3  11  -3    3.60    2.60
  -3  11  -3    4.00    2.50
  -4  11  -3    3.90    3.00
  -4  11  -3   -4.80    2.50
  -5 -10   3    6.30    2.90
   4  10  -3    0.50    2.40
  -4 -10   3    7.40    2.90
   3  10  -3   41.40    4.20
   3  10  -3   58.79    4.60
  -3 -10   3   40.70    4.40
   2  10  -3   15.50    3.10
   2  10  -3   13.40    3.00
   2  10  -3   13.40    2.90
  -2 -10   3   11.30    2.60
   1  10  -3   29.80    3.20
   1  10  -3   34.40    3.80
   1  10  -3   49.10    4.20
   1  10  -3   36.30    3.60
  -1 -10   3   38.00    3.60
  -1 -10   3   41.00    3.80
   0  10  -3    6.50    2.30
   0  10  -3    8.70    2.40
   0  10  -3    4.40    1.80
   0  10  -3    6.10    2.30
   0 -10   3    9.40    2.30
   0 -10   3    8.60    2.10
  -1  10  -3   20.00    3.00
  -1  10  -3   23.10    3.00
  -1  10  -3   29.10    3.40
   1 -10   3   26.40    3.00
   1 -10   3   19.60    2.70
  -2  10  -3   -0.10    2.20
  -2  10  -3    1.50    2.10
  -2  10  -3    3.30    2.40
   2 -10   3    0.10    1.70
   2 -10   3    0.60    1.90
  -3  10  -3    4.20    2.50
  -3  10  -3    0.70    2.40
  -3  10  -3   -1.40    2.10
  -4  10  -3   30.30    4.10
  -5  -9   3   18.20    3.40
   4   9  -3    7.40    2.40
  -4  -9   3    5.10    2.40
   2   9  -3   16.70    2.90
   2   9  -3   15.50    2.80
   2   9  -3   10.10    2.30
   2   9  -3   16.40    2.70
  -2  -9   3   16.90    2.80
   1   9  -3   58.79    4.30
   1   9  -3   52.69    4.00
   1   9  -3   52.99    4.40
   1   9  -3   53.19    3.80
  -1  -9   3   48.10    4.00
  -1  -9   3   46.80    4.00
   0   9  -3  167.88    7.40
   0   9  -3  175.48    7.50
   0   9  -3  173.48    7.50
   0  -9   3  172.48    7.40
   0  -9   3  156.38    7.10
  -1   9  -3   31.70    3.30
  -1   9  -3   34.10    3.30
  -1   9  -3   33.50    3.50
   1  -9   3   31.90    3.10
   1  -9   3   35.40    3.30
  -2   9  -3    1.30    2.00
  -2   9  -3    3.40    2.20
  -2   9  -3    0.10    2.00
   2  -9   3    2.70    1.90
   2  -9   3    1.10    1.60
  -3   9  -3   29.50    3.60
  -3   9  -3   32.10    3.40
  -4   9  -3    7.90    2.90
  -5  -8   3    3.70    2.30
   4   8  -3    3.40    2.10
  -4  -8   3    7.50    2.50
   3   8  -3    7.70    2.10
   3   8  -3    7.70    2.10
   3   8  -3   10.80    2.40
  -3  -8   3    6.90    2.50
   2   8  -3    2.50    1.90
   2   8  -3    3.60    1.90
   2   8  -3    1.80    2.00
   2   8  -3    2.90    1.60
  -2  -8   3   -0.20    1.60
   1   8  -3  100.39    5.30
   1   8  -3   99.09    5.20
   1   8  -3  107.59    5.60
   1   8  -3  106.39    5.20
  -1  -8   3  100.59    5.30
  -1  -8   3  100.29    5.20
   0   8  -3  122.39    6.00
   0   8  -3  120.89    5.90
   0   8  -3  119.99    5.90
   0  -8   3  128.09    5.80
   0  -8   3  123.89    5.70
  -1   8  -3   -1.80    1.70
  -1   8  -3    0.00    1.70
  -1   8  -3   -0.30    1.60
   1  -8   3    2.40    1.60
   1  -8   3    0.60    1.50
  -2   8  -3   11.40    2.50
  -2   8  -3   10.40    2.20
  -2   8  -3    8.60    2.20
   2  -8   3    7.10    1.90
   2  -8   3   12.40    2.00
  -3   8  -3    0.70    2.20
  -3   8  -3    4.40    2.40
  -3   8  -3    2.30    2.10
   3  -8   3   -0.40    1.60
  -4   8  -3   -6.10    2.20
  -5  -7   3    1.80    1.90
   4   7  -3   -1.20    1.70
  -4  -7   3   -0.90    2.00
   3   7  -3   20.80    2.70
   3   7  -3   21.40    2.90
   3   7  -3   24.20    2.90
  -3  -7   3   17.60    2.90
   2   7  -3    0.70    1.20
   2   7  -3    0.90    1.70
   2   7  -3    0.00    1.60
   2   7  -3    0.10    1.40
  -2  -7   3   -0.30    1.60
   1   7  -3   24.40    2.80
   1   7  -3   26.50    2.70
   1   7  -3   31.70    3.10
   1   7  -3   30.90    3.00
  -1  -7   3   32.60    3.00
  -1  -7   3   27.30    2.90
   0   7  -3  243.28    9.10
   0   7  -3  244.88    9.20
   0   7  -3  244.18    9.20
   0  -7   3  245.08    9.10
   0  -7   3  262.87    9.10
  -1   7  -3   46.00    3.50
  -1   7  -3   43.50    3.50
  -1   7  -3   49.10    3.80
   1  -7   3   52.19    3.40
   1  -7   3   49.70    3.40
  -2   7  -3   -0.40    1.70
  -2   7  -3    2.20    1.70
  -2   7  -3    2.20    1.90
   2  -7   3    3.00    1.60
   2  -7   3    2.20    1.50
  -3   7  -3    5.80    2.40
  -3   7  -3   -1.40    1.80
  -3   7  -3    3.20    2.20
   3  -7   3    3.40    1.70
  -4   7  -3    4.10    2.50
  -5  -6   3    1.40    2.00
  -4  -6   3   28.50    3.30
   3   6  -3   52.09    3.50
   3   6  -3   42.10    3.60
   3   6  -3   60.69    3.90
  -3  -6   3   57.59    3.90
   2   6  -3    4.80    1.90
   2   6  -3    1.60    1.40
   2   6  -3    0.90    1.50
   2   6  -3    1.50    1.30
  -2  -6   3    0.70    1.50
   1   6  -3    9.10    1.90
   1   6  -3    6.20    1.70
   1   6  -3   10.70    2.20
   1   6  -3    7.30    1.70
  -1  -6   3    9.10    1.80
  -1  -6   3    8.80    1.80
   0   6  -3  145.79    6.00
   0   6  -3  149.29    6.20
   0   6  -3  155.68    6.10
   0  -6   3  147.89    6.00
   0  -6   3  140.19    6.00
  -1   6  -3  198.28    7.10
  -1   6  -3  179.68    7.10
  -1   6  -3  170.08    7.20
   1  -6   3  180.08    6.90
   1  -6   3  177.68    6.80
  -2   6  -3    2.00    1.70
  -2   6  -3    2.80    1.60
  -2   6  -3    0.40    1.70
   2  -6   3    3.50    1.50
   2  -6   3    3.60    1.50
  -4   6  -3    3.10    2.50
  -4  -5   3   17.30    2.60
   3   5  -3    2.20    1.50
   3   5  -3    0.70    1.40
  -3  -5   3    2.70    1.70
   2   5  -3    4.60    1.50
   2   5  -3    6.80    1.60
   2   5  -3    5.00    1.70
  -2  -5   3    5.90    1.70
   1   5  -3   47.00    3.00
   1   5  -3   47.20    3.00
   1   5  -3   41.80    3.00
   1   5  -3   41.70    3.30
  -1  -5   3   45.10    3.10
  -1  -5   3   48.20    3.00
  -1  -5   3   42.70    3.10
   0   5  -3  972.20   28.70
   0   5  -3  891.91   28.60
   0   5  -3  981.10   28.60
   0  -5   3  996.60   28.70
   0  -5   3  967.20   28.50
   0  -5   3  909.71   28.60
  -1   5  -3    0.00    1.40
  -1   5  -3    0.70    1.50
  -1   5  -3    2.90    1.60
   1  -5   3    2.20    1.40
  -2   5  -3    4.40    1.70
  -2   5  -3    1.90    1.50
  -2   5  -3    5.20    1.90
   2  -5   3    1.60    1.40
   2  -5   3    4.00    1.50
  -3   5  -3   -3.50    1.70
  -3   5  -3   -0.10    1.70
  -4   5  -3    4.80    2.60
  -4  -4   3   -0.10    1.50
   3   4  -3    3.90    1.60
   3   4  -3    5.80    1.60
  -3  -4   3    7.80    1.80
   2   4  -3  497.25   15.40
   2   4  -3  481.65   15.40
   2   4  -3  484.85   15.20
  -2  -4   3  481.75   15.40
   1   4  -3   69.69    3.40
   1   4  -3   66.39    3.50
   1   4  -3   68.19    3.40
  -1  -4   3   69.29    3.40
  -1  -4   3   64.99    3.40
  -1  -4   3   63.59    3.40
   0   4  -3   89.19    4.10
   0   4  -3   89.69    4.10
   0   4  -3   97.49    4.20
   0  -4   3   93.89    4.10
   0  -4   3   88.29    4.10
   0  -4   3   91.19    4.10
  -1   4  -3  332.07   11.10
  -1   4  -3  350.96   11.00
  -1   4  -3  324.17   10.80
   1  -4   3  312.47   10.70
   1  -4   3  336.57   10.80
  -2   4  -3   97.89    4.60
  -2   4  -3  103.09    4.80
   2  -4   3  109.59    4.60
   2  -4   3  103.79    4.50
  -3   4  -3    3.10    1.80
  -3   4  -3    1.00    1.70
   2   3  -3   49.80    2.80
   2   3  -3   44.60    2.50
   2   3  -3   44.10    2.90
  -2  -3   3   48.90    2.70
  -2  -3   3   47.30    2.80
   1   3  -3   71.29    3.40
   1   3  -3   73.09    3.30
   1   3  -3   66.89    3.10
  -1  -3   3   69.89    3.30
  -1  -3   3   72.09    3.20
  -1  -3   3   70.89    3.30
  -1  -3   3   65.79    3.30
   0   3  -3  592.64   17.80
   0   3  -3  569.84   17.60
   0   3  -3  602.14   17.80
   0   3  -3  596.64   17.80
   0  -3   3  583.44   17.80
   0  -3   3  575.44   17.70
   0  -3   3  595.44   17.70
   0  -3   3  570.14   17.80
  -1   3  -3  346.47   11.10
  -1   3  -3  331.17   10.80
  -1   3  -3  338.27   10.90
  -1   3  -3  339.07   10.80
   1  -3   3  343.27   10.90
   1  -3   3  344.47   11.00
  -2   3  -3  120.59    5.10
  -2   3  -3  112.49    4.90
   2  -3   3  108.99    4.60
   2  -3   3  117.79    4.80
  -3   3  -3   13.70    2.10
  -3   3  -3   12.10    2.00
   2   2  -3   13.60    1.50
  -2  -2   3   14.90    1.70
   1   2  -3  735.13   21.10
   1   2  -3  707.73   21.00
   1   2  -3  697.93   20.90
   1   2  -3  692.73   21.10
  -1  -2   3  700.33   21.00
  -1  -2   3  684.73   21.10
  -1  -2   3  709.43   21.10
  -1  -2   3  757.42   21.00
   0   2  -3  153.18    5.20
   0   2  -3  144.59    5.30
   0   2  -3  141.59    5.20
   0   2  -3  141.79    5.10
   0  -2   3  150.48    5.30
   0  -2   3  152.28    5.20
   0  -2   3  148.99    5.20
  -1   2  -3  100.89    4.40
  -1   2  -3  101.59    4.20
   1  -2   3  105.49    4.30
   1  -2   3   99.09    4.20
  -2   2  -3   43.30    2.80
  -2   2  -3   40.80    3.00
   2  -2   3   39.20    2.70
   2  -2   3   41.80    2.80
   2  -2   3   41.70    2.80
  -3   2  -3   14.50    2.30
  -3   2  -3   12.70    2.10
   3  -2   3   11.10    1.70
   3  -2   3   10.50    1.90
  -4   2  -3   13.70    2.50
  -1  -1   3  349.57   11.00
  -1  -1   3  372.36   11.00
   0   1  -3 1044.60   29.80
   0   1  -3  997.90   29.80
   0   1  -3  985.40   29.90
   0   1  -3 1008.70   29.70
   0  -1   3 1065.99   29.80
   0  -1   3 1011.40   29.80
   0  -1   3 1036.90   29.80
  -1   1  -3  938.41   27.60
  -1   1  -3  915.11   27.50
  -1   1  -3  920.31   27.50
   1  -1   3  922.41   27.50
   1  -1   3  949.31   27.50
  -2   1  -3    5.10    1.40
   2  -1   3    4.00    1.50
   2  -1   3    4.10    1.30
  -3   1  -3    5.20    1.90
  -3   1  -3    5.80    1.80
   3  -1   3    8.80    1.60
   3  -1   3    4.30    1.70
  -4   1  -3    1.70    1.80
  -4   1  -3    3.70    2.00
   0   0  -3    0.90    1.00
   0   0  -3    0.10    0.70
   0   0  -3    0.60    0.80
   0   0   3   -1.00    0.80
   0   0   3   -0.10    0.70
   0   0   3    0.10    0.80
  -1   0  -3   26.90    2.10
  -1   0  -3   29.10    2.20
  -1   0  -3   24.60    2.10
   1   0   3   25.20    2.20
   1   0   3   26.20    2.30
   1   0   3   27.30    2.30
  -2   0  -3   -1.80    1.60
  -2   0  -3   -0.70    1.20
   2   0   3   -1.70    1.30
   2   0   3   -0.20    1.30
   2   0   3    0.30    1.20
  -3   0  -3  310.77   11.00
  -3   0  -3  315.07   11.00
   3   0   3  307.27   10.70
   3   0   3  308.27   10.60
  -4   0  -3   -1.60    1.80
  -4   0  -3    1.80    2.00
   0  -1  -3 1057.99   30.60
   0  -1  -3 1064.49   30.70
   0  -1  -3 1005.50   30.70
   0   1   3 1061.59   30.70
   0   1   3 1077.39   30.70
   0   1   3 1061.79   30.60
   0   1   3 1031.10   30.90
  -1  -1  -3  913.41   27.40
  -1  -1  -3  887.91   27.10
  -1  -1  -3  913.51   27.30
  -1  -1  -3  921.11   27.20
   1   1   3  913.91   27.20
   1   1   3  910.01   27.40
   1   1   3  941.71   27.20
  -2  -1  -3    4.90    1.60
  -2  -1  -3    4.00    1.70
   2   1   3    1.90    1.50
   2   1   3    3.10    1.40
   2   1   3    3.90    1.50
  -3  -1  -3    9.30    2.10
  -3  -1  -3    8.70    2.10
   3   1   3    6.10    1.80
   3   1   3    5.60    2.00
  -4  -1  -3    1.10    1.90
  -4  -1  -3    5.30    2.30
  -5  -1  -3    4.40    2.40
  -1   2   3  753.22   22.30
   0  -2  -3  139.49    5.00
   0  -2  -3  142.49    5.00
   0  -2  -3  145.29    5.20
   0  -2  -3  146.99    5.40
   0   2   3  139.99    5.30
   0   2   3  147.09    5.20
   0   2   3  146.49    5.10
   0   2   3  149.79    5.10
  -1  -2  -3   98.89    4.50
  -1  -2  -3  102.49    4.40
  -1  -2  -3   98.89    4.30
   1   2   3  108.09    4.60
   1   2   3   98.79    4.40
   1   2   3  103.59    4.60
  -2  -2  -3   35.60    3.10
  -2  -2  -3   37.00    3.00
   2   2   3   37.40    3.20
   2   2   3   38.40    3.10
   2   2   3   39.90    2.90
  -3  -2  -3   11.00    2.30
  -3  -2  -3   10.10    2.20
   3   2   3   14.80    2.00
   3   2   3   13.40    2.10
   3   2   3   10.50    2.30
  -4  -2  -3   10.10    2.50
  -4  -2  -3   12.30    2.80
  -5  -2  -3   14.70    3.10
   1  -3  -3   75.79    3.20
  -1   3   3   71.19    3.20
   0  -3  -3  569.84   17.70
   0  -3  -3  590.74   17.60
   0  -3  -3  583.84   17.90
   0  -3  -3  571.34   17.60
   0   3   3  602.44   17.60
   0   3   3  606.34   17.70
   0   3   3  571.74   18.00
   0   3   3  566.14   17.70
  -1  -3  -3  338.97   11.20
  -1  -3  -3  334.57   11.00
   1   3   3  328.47   11.30
   1   3   3  335.77   11.00
   1   3   3  337.87   11.20
  -2  -3  -3  107.99    5.10
  -2  -3  -3  114.09    5.30
   2   3   3  101.69    4.90
   2   3   3  100.49    5.10
   2   3   3   98.39    5.00
  -3  -3  -3   15.10    2.40
  -3  -3  -3   14.70    2.50
   3   3   3   10.40    2.20
   3   3   3   13.40    2.50
   3   3   3   10.40    2.00
  -4  -3  -3    0.80    2.00
  -4  -3  -3    6.00    2.30
  -5  -3  -3   15.10    3.10
   1  -4  -3   65.89    2.90
   1  -4  -3   66.79    2.90
   1  -4  -3   72.19    3.30
  -1   4   3   72.69    3.00
  -1   4   3   66.59    3.00
  -1   4   3   63.99    2.80
  -1   4   3   61.29    3.20
  -1   4   3   67.99    3.00
   0  -4  -3   83.69    3.90
   0  -4  -3   87.79    4.00
   0  -4  -3   88.39    3.90
   0   4   3   84.59    3.90
   0   4   3   85.39    4.00
   0   4   3   92.69    3.80
   0   4   3   92.49    4.30
  -1  -4  -3  316.07   10.90
  -1  -4  -3  319.97   11.00
   1   4   3  324.67   11.00
   1   4   3  338.97   11.40
   1   4   3  325.07   11.00
  -2  -4  -3   96.69    5.20
  -2  -4  -3   89.79    4.80
   2   4   3  105.79    5.30
   2   4   3   93.39    4.80
   2   4   3   93.79    5.10
  -3  -4  -3    1.90    2.00
  -3  -4  -3    2.70    2.00
   3   4   3   -0.50    1.80
   3   4   3    3.50    1.60
  -4  -4  -3    3.90    2.20
  -4  -4  -3    5.00    2.60
  -5  -4  -3   10.00    2.90
   1  -5  -3   45.00    2.50
   1  -5  -3   43.50    2.40
   1  -5  -3   40.60    2.80
   1  -5  -3   43.00    2.50
  -1   5   3   47.60    2.80
  -1   5   3   39.70    2.60
  -1   5   3   43.50    2.40
  -1   5   3   43.10    2.70
  -1   5   3   48.10    2.70
   0  -5  -3  932.61   28.60
   0  -5  -3  950.80   28.50
   0  -5  -3  949.60   28.50
   0   5   3  944.51   29.00
   0   5   3  942.91   28.60
   0   5   3  999.50   28.70
  -1  -5  -3   -0.50    1.30
  -1  -5  -3    1.10    1.50
   1   5   3   -1.10    1.40
   1   5   3   -1.20    1.50
   1   5   3   -0.60    1.40
  -2  -5  -3    1.50    1.90
  -2  -5  -3    1.20    1.60
   2   5   3    3.10    2.10
   2   5   3    3.50    1.90
   2   5   3    1.00    1.80
  -3  -5  -3    1.90    2.00
  -3  -5  -3    0.20    1.90
   3   5   3   -0.70    1.80
   3   5   3    0.30    1.90
  -4  -5  -3    3.90    2.50
  -4  -5  -3    6.40    2.40
   4   5   3    0.70    2.20
  -5  -5  -3   -1.40    2.70
   1  -6  -3    9.50    1.50
   1  -6  -3    8.80    1.50
   1  -6  -3    7.90    1.40
  -1   6   3    8.40    1.60
  -1   6   3    8.70    1.80
  -1   6   3    8.90    1.70
  -1   6   3    8.20    1.60
  -1   6   3   10.10    1.60
   0  -6  -3  154.18    5.90
   0  -6  -3  145.99    6.00
   0   6   3  136.09    6.20
   0   6   3  136.99    5.90
   0   6   3  157.68    6.10
   0   6   3  138.39    5.90
  -1  -6  -3  180.78    7.20
  -1  -6  -3  184.18    7.40
   1   6   3  174.18    7.30
   1   6   3  176.68    7.70
   1   6   3  185.78    7.40
  -2  -6  -3    3.70    1.90
  -2  -6  -3    0.00    1.80
   2   6   3    1.90    1.80
   2   6   3    1.60    1.80
   2   6   3    1.80    2.00
  -3  -6  -3   67.99    5.00
   3   6   3   54.79    4.40
  -4  -6  -3    0.90    2.20
  -4  -6  -3    7.90    2.90
   4   6   3    0.80    2.00
  -5  -6  -3    3.70    3.00
  -2   7   3   -1.80    1.10
   1  -7  -3   32.80    2.60
   1  -7  -3   35.90    2.70
  -1   7   3   34.60    3.00
  -1   7   3   38.90    3.00
  -1   7   3   35.50    2.80
  -1   7   3   34.50    3.00
  -1   7   3   35.50    3.10
   0  -7  -3  244.38    8.90
   0  -7  -3  234.68    8.70
   0   7   3  243.18    9.00
   0   7   3  249.88    9.50
   0   7   3  246.88    9.10
   0   7   3  227.58    8.80
  -1  -7  -3   49.99    3.60
  -1  -7  -3   50.19    3.90
   1   7   3   46.30    3.70
   1   7   3   47.50    3.60
   1   7   3   46.20    3.90
  -2  -7  -3    1.60    2.00
  -2  -7  -3    5.40    2.10
   2   7   3    1.90    2.20
   2   7   3    0.60    1.70
   2   7   3   -2.00    1.80
  -3  -7  -3   -2.10    2.00
  -3  -7  -3   -3.90    2.00
   3   7   3   -0.30    2.00
  -4  -7  -3    1.80    2.50
  -4  -7  -3    0.10    2.20
   4   7   3   -0.40    2.20
  -5  -7  -3    8.60    3.40
  -2   8   3    4.60    1.50
  -2   8   3    3.10    1.60
  -2   8   3    2.30    1.30
  -2   8   3    1.90    1.50
   1  -8  -3  100.19    4.60
  -1   8   3  106.19    5.10
  -1   8   3  107.49    4.90
  -1   8   3  110.99    5.10
  -1   8   3  103.59    5.00
   0  -8  -3  131.09    5.80
   0  -8  -3  123.59    5.90
   0   8   3  126.29    5.80
   0   8   3  127.99    6.40
   0   8   3  125.69    5.90
   0   8   3  119.59    6.00
  -1  -8  -3    3.00    1.90
  -1  -8  -3    0.50    1.60
   1   8   3    0.90    1.70
   1   8   3    0.30    1.90
   1   8   3   -0.40    1.60
  -2  -8  -3    7.60    2.20
  -2  -8  -3    9.70    2.60
   2   8   3    8.60    2.30
   2   8   3    9.50    2.40
  -3  -8  -3    3.70    2.60
  -3  -8  -3    2.00    2.40
   3   8   3   -1.20    2.00
   3   8   3    6.80    2.70
  -4  -8  -3    1.30    2.50
  -4  -8  -3   -0.30    2.60
   4   8   3   -2.80    2.20
  -5  -8  -3   10.00    3.50
  -2   9   3   15.60    2.20
  -2   9   3   16.70    2.30
  -2   9   3   11.60    2.10
  -2   9   3   11.40    1.80
   1  -9  -3   49.50    3.40
  -1   9   3   56.99    3.60
  -1   9   3   55.49    3.80
  -1   9   3   47.70    3.80
  -1   9   3   54.99    3.90
   0  -9  -3  167.38    7.20
   0  -9  -3  170.68    7.10
   0   9   3  164.28    7.30
   0   9   3  158.78    7.30
   0   9   3  174.28    7.50
   0   9   3  178.18    7.30
  -1  -9  -3   32.40    3.40
  -1  -9  -3   30.30    3.30
   1   9   3   30.00    3.20
   1   9   3   29.70    3.40
  -2  -9  -3    5.00    2.30
  -2  -9  -3   -0.20    1.90
   2   9   3    1.90    2.30
   2   9   3    0.90    2.20
  -3  -9  -3   27.10    3.70
  -3  -9  -3   25.20    3.60
   3   9   3   27.70    3.80
   3   9   3   22.60    3.50
  -4  -9  -3    3.70    3.00
  -4  -9  -3    2.20    2.60
   4   9   3    4.60    2.90
  -5  -9  -3    5.40    3.40
  -3  10   3   53.09    4.00
  -2  10   3   15.40    2.50
  -2  10   3   13.20    2.40
  -2  10   3   14.10    2.10
  -2  10   3   12.00    2.40
   1 -10  -3   44.30    3.40
  -1  10   3   48.30    4.10
  -1  10   3   34.60    3.50
  -1  10   3   37.80    3.30
  -1  10   3   40.20    3.60
   0 -10  -3   12.70    2.50
   0 -10  -3    7.70    2.10
   0  10   3    7.20    2.50
   0  10   3    6.80    2.20
   0  10   3    9.90    2.20
   0  10   3    6.80    2.30
  -1 -10  -3   23.00    3.10
  -1 -10  -3   17.20    3.00
   1  10   3   20.00    3.10
   1  10   3   19.20    3.20
   1  10   3   22.60    3.00
  -2 -10  -3    2.30    2.10
  -2 -10  -3   -2.40    1.80
   2  10   3    1.40    2.30
   2  10   3    1.50    2.40
  -3 -10  -3    0.50    2.30
  -3 -10  -3   -0.90    2.10
   3  10   3    3.90    2.60
   3  10   3    0.40    2.40
  -4 -10  -3   24.60    4.40
  -4 -10  -3   20.70    3.80
   4  10   3   20.40    3.80
  -5 -10  -3    0.00    3.20
  -3  11   3    4.20    2.00
  -2  11   3    0.10    1.80
  -2  11   3    4.60    2.10
  -2  11   3    0.50    2.10
   1 -11  -3  145.89    6.70
  -1  11   3  152.38    7.30
  -1  11   3  153.68    6.90
  -1  11   3  155.48    7.30
  -1  11   3  164.08    7.30
   0 -11  -3    1.20    1.90
   0 -11  -3    3.30    2.10
   0  11   3    3.90    2.40
   0  11   3    3.00    2.00
   0  11   3    3.00    1.90
   0  11   3    0.50    2.00
  -1 -11  -3   13.20    2.70
  -1 -11  -3    7.30    2.50
   1  11   3   16.60    3.20
   1  11   3   10.40    2.70
  -2 -11  -3    2.50    2.20
  -2 -11  -3   -2.30    2.10
   2  11   3    3.30    2.60
   2  11   3    0.30    2.50
  -3 -11  -3    0.00    2.50
  -3 -11  -3    1.60    2.40
   3  11   3    5.40    2.80
   3  11   3    2.10    2.50
  -4 -11  -3   -7.10    2.70
  -4 -11  -3    0.10    2.70
   4  11   3   -0.50    3.00
  -5 -11  -3   -0.80    3.60
  -3  12   3   18.50    2.70
  -3  12   3   14.60    2.90
  -2  12   3    2.80    2.10
  -2  12   3    0.70    2.30
  -2  12   3   -1.00    2.00
   1 -12  -3   20.80    2.80
  -1  12   3   18.80    3.20
  -1  12   3   16.50    3.10
  -1  12   3   18.10    3.10
   0 -12  -3    4.50    2.20
   0 -12  -3    5.10    2.10
   0  12   3    7.80    2.60
   0  12   3    5.60    2.50
   0  12   3    3.10    2.20
  -1 -12  -3   26.40    3.70
  -1 -12  -3   26.50    3.70
   1  12   3   28.50    3.80
   1  12   3   30.50    3.90
  -2 -12  -3   -2.50    2.20
  -2 -12  -3   -3.00    2.20
   2  12   3   -3.00    2.60
   2  12   3   -2.40    2.30
  -3 -12  -3   77.79    6.50
  -3 -12  -3   70.29    6.00
   3  12   3   78.49    6.40
   3  12   3   53.89    5.70
  -4 -12  -3    8.10    3.20
  -4 -12  -3    7.60    3.80
   4  12   3    5.10    3.30
  -3  13   3   35.80    3.70
  -3  13   3   38.20    4.20
  -2  13   3    5.30    2.80
  -2  13   3   11.60    2.80
  -2  13   3    6.60    2.70
   1 -13  -3   71.89    4.80
  -1  13   3   63.59    5.40
  -1  13   3   62.59    5.50
  -1  13   3   71.29    5.50
   0 -13  -3   28.30    3.70
   0  13   3   26.20    3.80
   0  13   3   27.90    4.00
   0  13   3   24.70    3.70
  -1 -13  -3   93.79    6.30
  -1 -13  -3   88.69    6.20
   1  13   3   89.19    6.50
   1  13   3   95.59    6.60
  -2 -13  -3   -1.30    2.50
  -2 -13  -3   -3.30    2.40
   2  13   3    8.40    3.20
   2  13   3    3.10    3.20
  -3 -13  -3    0.00    2.80
  -3 -13  -3   -1.80    2.60
   3  13   3   -1.70    2.60
   3  13   3   -4.60    2.50
  -4 -13  -3   -0.40    3.40
   4  13   3    0.20    3.30
  -3  14   3    1.80    2.90
  -3  14   3    6.50    2.60
  -2  14   3   -0.70    2.40
  -2  14   3   -0.50    2.40
  -2  14   3   -2.80    2.70
   1 -14  -3   -0.10    2.00
  -1  14   3    4.60    2.80
  -1  14   3    0.00    2.50
  -1  14   3    4.40    2.70
   0 -14  -3   16.30    3.20
   0  14   3   19.60    4.00
   0  14   3    9.60    3.20
   0  14   3    9.80    3.20
  -1 -14  -3    0.30    2.40
  -1 -14  -3    2.80    2.60
   1  14   3    8.80    3.20
   1  14   3    3.60    3.00
  -2 -14  -3   15.80    3.70
  -2 -14  -3   12.00    3.40
   2  14   3    7.20    3.50
   2  14   3   17.10    3.90
  -3 -14  -3    1.50    2.90
  -3 -14  -3    2.40    3.00
   3  14   3    0.00    2.90
   3  14   3    1.40    3.00
  -4 -14  -3   -2.00    3.60
  -3  15   3    0.10    2.90
  -3  15   3    0.80    2.30
  -2  15   3   33.20    4.10
  -2  15   3   31.30    4.30
  -2  15   3   35.60    4.60
   1 -15  -3   20.20    3.30
  -1  15   3   17.20    3.90
  -1  15   3   13.60    3.40
  -1  15   3   21.00    3.90
   0 -15  -3   45.10    4.70
   0  15   3   41.60    5.40
   0  15   3   44.20    5.10
   0  15   3   43.00    5.20
  -1 -15  -3    8.10    3.10
  -1 -15  -3    6.70    3.10
   1  15   3    6.90    3.30
   1  15   3   14.90    3.80
  -2 -15  -3   63.19    6.20
  -2 -15  -3   79.39    6.70
   2  15   3   71.79    6.70
   2  15   3   66.29    6.50
  -3 -15  -3    6.90    3.60
  -3 -15  -3   11.50    6.40
   3  15   3   17.70    4.30
   3  15   3   12.50    4.10
  -4 -15  -3    1.50    3.70
  -3  16   3   -1.60    3.10
  -2  16   3   -1.60    2.90
  -2  16   3   -1.30    3.40
  -2  16   3   -3.10    2.40
   1 -16  -3   63.89    5.20
  -1  16   3   78.79    6.80
  -1  16   3   63.99    6.30
  -1  16   3   55.89    5.60
   0 -16  -3   -1.40    2.60
   0  16   3    1.20    3.00
   0  16   3    2.40    3.00
   0  16   3    4.50    3.40
  -1 -16  -3   -1.10    2.80
   1  16   3   -3.40    3.10
   1  16   3    0.60    3.10
  -2 -16  -3    5.50    3.50
   2  16   3    5.50    3.80
   2  16   3    2.60    3.50
  -3 -16  -3   -0.50    3.30
   3  16   3    6.00    3.80
  -4 -16  -3   -0.40    3.70
  -3  17   3    7.60    3.90
  -2  17   3   17.10    3.80
  -2  17   3   24.00    4.60
  -2  17   3   20.10    4.70
   1 -17  -3    5.00    3.60
  -1  17   3   -5.30    2.80
  -1  17   3    6.10    3.90
  -1  17   3   -2.10    2.90
   0 -17  -3    6.80    3.20
   0  17   3    1.10    3.30
   0  17   3    2.70    3.30
   0  17   3    6.20    3.40
  -1 -17  -3   46.80    5.50
   1  17   3   44.00    6.20
   1  17   3   33.20    5.30
  -2 -17  -3    6.70    3.80
   2  17   3    8.90    4.00
   2  17   3    2.80    5.20
  -3 -17  -3   22.60    4.70
   3  17   3   17.10    5.00
  -3  18   3    6.70    4.40
  -2  18   3    1.30    3.00
  -2  18   3    0.00    3.40
  -2  18   3    1.50    4.00
  -1  18   3    7.90    3.80
  -1  18   3    5.70    3.40
  -1  18   3    0.90    4.00
   0 -18  -3   15.60    3.70
   0  18   3    9.40    4.20
   0  18   3    7.90    3.80
   0  18   3   11.70    4.30
  -1 -18  -3    9.60    4.10
   1  18   3   11.90    4.20
   1  18   3    7.60    4.30
  -2 -18  -3    6.90    4.10
   2  18   3   -0.50    4.00
  -3 -18  -3    0.90    3.80
   3  18   3    3.50    4.60
  -3  19   3   34.40    5.80
  -2  19   3    5.50    3.80
  -2  19   3   -0.40    3.10
  -2  19   3    2.30    4.50
  -1  19   3    1.10    3.10
  -1  19   3   -6.40    3.20
  -1  19   3    0.80    4.20
   0 -19  -3    5.00    3.30
   0  19   3    1.00    4.00
   0  19   3    0.30    3.90
   0  19   3    3.70    3.80
  -1 -19  -3    8.40    4.00
   1  19   3   11.40    4.80
  -2 -19  -3   -1.20    3.60
   2  19   3   -2.00    4.10
  -3 -19  -3    4.40    4.40
   3  19   3   -0.10    4.90
  -3  20   3   19.60    5.50
  -2  20   3    8.80    4.00
  -2  20   3   12.40    5.20
  -1  20   3   10.20    4.20
  -1  20   3    3.10    4.70
   0 -20  -3   -0.30    3.30
   0  20   3   -2.80    4.60
   0  20   3    1.70    3.80
  -1 -20  -3    2.00    3.70
   1  20   3   -2.00    4.70
  -2 -20  -3    3.50    4.00
   2  20   3   -3.00    4.60
  -2  21   3    4.60    4.40
  -2  21   3    1.80    4.00
  -1  21   3   -2.90    3.90
  -1  21   3    3.10    5.20
   0 -21  -3   -1.10    3.40
   0  21   3    6.00    5.10
   0  21   3    2.50    4.40
  -1 -21  -3   12.60    4.70
   1  21   3   14.80    5.70
  -2 -21  -3    1.40    4.30
   2  21   3    9.30    5.60
  -1  22   3   -5.10    4.10
  -1  22   3    8.30    5.70
   0 -22  -3    2.30    3.50
   0  22   3    0.10    5.30
  -1 -22  -3   10.50    4.40
   1  22   3    7.40    5.70
   0 -23  -3    1.60    5.00
   0  23   3    1.70    5.70
   0  23  -4   10.40    6.10
   0  23  -4    9.00    5.10
   0 -23   4    4.10    4.40
   1  22  -4    1.90    4.50
   1  22  -4   -3.30    4.60
  -1 -22   4    1.70    4.30
   0  22  -4    0.40    4.70
   0  22  -4    2.00    4.90
   0 -22   4   -6.80    3.60
  -1  22  -4    9.00    6.10
  -1  22  -4   23.40    5.40
   2  21  -4    7.10    5.10
   2  21  -4    5.70    5.00
  -2 -21   4   12.60    5.10
   1  21  -4   13.00    5.20
   1  21  -4   11.30    5.20
  -1 -21   4   10.90    4.90
   0  21  -4   -4.50    3.80
   0  21  -4   -4.00    4.50
   0 -21   4    0.60    3.70
  -1  21  -4    1.50    3.80
  -1  21  -4   13.20    5.90
  -2  21  -4   -4.00    5.20
  -2  21  -4   -0.80    4.00
   2  20  -4   18.40    5.50
   2  20  -4   15.60    5.40
  -2 -20   4   22.80    5.60
   1  20  -4    3.90    4.50
   1  20  -4   -3.80    4.20
  -1 -20   4    2.80    4.20
   0  20  -4    1.30    4.20
   0  20  -4    6.70    4.50
   0 -20   4    0.00    3.70
  -1  20  -4   -8.20    3.50
  -1  20  -4   -2.10    4.60
   1 -20   4    0.60    3.50
  -2  20  -4   11.40    4.70
  -2  20  -4   -2.40    4.90
   3  19  -4    8.70    4.30
  -3 -19   4    5.90    4.00
   2  19  -4   37.80    6.30
   2  19  -4   32.80    6.00
  -2 -19   4   32.70    5.70
   1  19  -4   17.10    5.00
   1  19  -4   17.00    4.80
  -1 -19   4   12.20    4.40
   0  19  -4    6.90    4.00
   0  19  -4    3.40    4.00
   0 -19   4   10.20    4.00
  -1  19  -4    8.40    4.10
  -1  19  -4    9.50    4.80
   1 -19   4    9.30    3.60
  -2  19  -4   33.40    5.70
  -2  19  -4   34.90    6.30
  -3  19  -4   -5.10    4.10
  -3  19  -4   -1.40    3.70
   3  18  -4    6.80    3.90
  -3 -18   4    6.60    4.00
   2  18  -4   23.70    5.20
   2  18  -4   18.40    4.90
  -2 -18   4    9.00    4.10
   1  18  -4    4.30    4.20
   1  18  -4    9.90    4.40
   1  18  -4    6.00    3.80
  -1 -18   4    0.50    3.70
   0  18  -4   -3.80    3.20
   0  18  -4   -4.80    3.30
   0  18  -4    0.90    3.60
   0 -18   4    1.10    3.50
  -1  18  -4   -3.30    3.90
  -1  18  -4    3.40    3.40
  -1  18  -4   -1.20    3.20
   1 -18   4    0.80    3.00
  -2  18  -4   58.29    7.00
  -2  18  -4   39.10    5.30
  -2  18  -4   42.40    5.90
  -3  18  -4    0.30    4.50
  -3  18  -4    6.10    3.60
  -4 -17   4    4.70    3.70
   3  17  -4    7.20    4.00
  -3 -17   4   -0.50    3.30
   2  17  -4   -4.50    3.20
   2  17  -4   -0.20    3.20
   2  17  -4   -0.30    3.40
  -2 -17   4   -0.90    3.00
   1  17  -4   83.99    7.60
   1  17  -4   69.19    6.90
   1  17  -4   73.99    7.40
  -1 -17   4   77.29    7.10
   0  17  -4    5.20    3.60
   0  17  -4   -0.70    2.90
   0  17  -4   -0.40    3.40
   0 -17   4    1.20    3.00
  -1  17  -4   -0.30    3.30
  -1  17  -4    2.80    3.40
  -1  17  -4   -0.70    3.20
   1 -17   4    2.60    2.80
  -2  17  -4   14.60    4.30
  -2  17  -4    8.80    3.60
  -2  17  -4   14.00    4.70
  -3  17  -4    4.40    4.40
  -3  17  -4    2.50    3.70
  -4 -16   4    8.40    3.80
   3  16  -4    2.40    3.20
   3  16  -4    3.50    3.60
  -3 -16   4   10.80    4.00
   2  16  -4    3.70    3.30
   2  16  -4   -0.10    3.00
   2  16  -4    0.20    3.30
  -2 -16   4   -0.60    3.00
   1  16  -4   48.00    5.80
   1  16  -4   45.60    5.60
   1  16  -4   42.80    5.30
  -1 -16   4   46.80    5.50
   0  16  -4    1.80    3.40
   0  16  -4   -4.20    3.10
   0  16  -4    4.30    3.10
   0 -16   4   -3.70    3.10
  -1  16  -4   -1.90    3.00
  -1  16  -4   -0.80    2.90
  -1  16  -4    1.40    3.20
   1 -16   4    2.10    2.80
  -2  16  -4   14.40    3.70
  -2  16  -4   13.50    4.00
  -2  16  -4   12.70    4.30
  -3  16  -4    4.90    4.10
  -3  16  -4    2.50    3.40
  -4  16  -4    3.60    3.80
  -4 -15   4    4.20    3.10
   3  15  -4    3.00    3.00
   3  15  -4   -1.90    3.00
  -3 -15   4    8.70    3.30
   2  15  -4    9.70    3.50
   2  15  -4    8.30    3.60
   2  15  -4   10.00    3.40
  -2 -15   4    8.90    3.40
   1  15  -4   18.20    4.30
   1  15  -4   23.90    4.10
   1  15  -4   25.60    4.30
  -1 -15   4   25.30    4.10
   0  15  -4   15.80    4.00
   0  15  -4   20.00    4.00
   0  15  -4   18.00    4.10
   0 -15   4   18.30    3.90
  -1  15  -4    0.00    2.70
  -1  15  -4    2.80    3.00
  -1  15  -4   -3.20    2.80
   1 -15   4   -3.10    2.30
  -2  15  -4    8.30    3.30
  -2  15  -4   12.40    4.00
  -2  15  -4    2.70    3.40
  -3  15  -4   -1.10    2.90
  -3  15  -4    0.70    3.10
  -3  15  -4   -2.20    3.60
  -4  15  -4   16.00    4.30
   4  14  -4    4.90    3.30
  -4 -14   4    1.90    3.00
   3  14  -4   32.80    4.60
  -3 -14   4   46.80    5.50
   2  14  -4   17.60    3.90
   2  14  -4   23.20    4.10
   2  14  -4   22.40    4.10
  -2 -14   4   18.50    3.50
   1  14  -4   28.60    4.30
   1  14  -4   28.90    4.40
   1  14  -4   21.60    3.80
  -1 -14   4   25.30    3.90
   0  14  -4    8.40    3.10
   0  14  -4    6.60    3.20
   0  14  -4    7.70    3.00
   0 -14   4    7.40    3.20
  -1  14  -4   28.30    4.30
  -1  14  -4   13.30    3.50
  -1  14  -4   18.70    3.80
   1 -14   4   21.00    3.70
  -2  14  -4   11.90    3.80
  -2  14  -4   16.10    3.60
  -2  14  -4   12.70    3.50
  -3  14  -4    1.70    3.00
  -3  14  -4   -0.50    3.30
  -3  14  -4   -3.80    2.70
  -4  14  -4   10.90    3.70
  -4  14  -4   11.70    4.30
   4  13  -4    3.20    2.80
  -4 -13   4    8.20    3.20
   3  13  -4   -0.80    2.60
   3  13  -4    0.70    2.60
  -3 -13   4    1.20    2.60
   2  13  -4   -2.60    2.70
   2  13  -4    2.00    2.80
   2  13  -4    4.20    2.70
  -2 -13   4   -1.70    1.90
   1  13  -4    7.80    2.80
   1  13  -4    4.00    2.90
   1  13  -4    4.70    3.00
  -1 -13   4    6.60    2.90
   0  13  -4    9.20    3.10
   0  13  -4    9.00    3.10
   0  13  -4   15.70    3.30
   0 -13   4   12.70    3.20
  -1  13  -4   28.50    4.20
  -1  13  -4   30.70    4.10
  -1  13  -4   26.50    4.10
   1 -13   4   32.10    4.00
  -2  13  -4   20.90    3.90
  -2  13  -4   16.80    3.40
  -2  13  -4   20.40    3.70
   2 -13   4   18.80    3.10
  -3  13  -4   -1.20    2.70
  -3  13  -4   -1.00    2.60
  -3  13  -4    0.70    3.00
  -4  13  -4   10.40    3.80
  -4  13  -4   15.70    3.70
  -5 -12   4    3.10    2.80
   4  12  -4    8.70    3.10
  -4 -12   4   14.10    3.60
   3  12  -4   26.50    4.00
   3  12  -4   40.70    4.40
  -3 -12   4   28.00    4.10
   2  12  -4   44.00    4.70
   2  12  -4   52.99    5.20
   2  12  -4   37.90    4.50
  -2 -12   4   42.50    4.60
   1  12  -4   -0.50    1.90
   1  12  -4    2.20    2.50
   1  12  -4   -1.00    2.30
  -1 -12   4    1.60    2.10
   0  12  -4   36.90    4.20
   0  12  -4   35.80    4.20
   0  12  -4   38.70    4.30
   0 -12   4   47.10    4.40
  -1  12  -4    0.70    2.30
  -1  12  -4    0.90    2.40
  -1  12  -4   -0.10    2.60
   1 -12   4   -3.90    2.20
  -2  12  -4    9.10    2.80
  -2  12  -4    3.00    3.00
  -2  12  -4    8.40    3.00
   2 -12   4   10.10    2.60
  -3  12  -4    2.60    2.80
  -3  12  -4    6.60    2.70
  -3  12  -4    4.30    3.10
  -4  12  -4   36.30    4.70
  -4  12  -4   27.90    4.40
  -5 -11   4    5.80    3.00
   4  11  -4    4.30    2.60
  -4 -11   4    4.20    2.70
   3  11  -4    0.30    2.30
   3  11  -4    0.90    2.20
  -3 -11   4   -1.70    2.30
   2  11  -4   13.20    3.10
   2  11  -4   15.30    3.20
   2  11  -4   14.50    3.20
  -2 -11   4   11.70    2.90
   1  11  -4   14.50    3.00
   1  11  -4   12.80    2.80
   1  11  -4   11.50    2.90
  -1 -11   4   13.60    2.80
   0  11  -4    0.70    1.70
   0  11  -4    4.00    2.20
   0  11  -4    3.10    2.40
   0  11  -4    3.20    2.20
   0 -11   4    3.10    2.10
   0 -11   4    6.40    2.30
  -1  11  -4   90.49    5.90
  -1  11  -4   92.39    6.10
  -1  11  -4  106.79    6.20
   1 -11   4  102.59    5.80
   1 -11   4   94.59    5.60
  -2  11  -4    6.90    2.70
  -2  11  -4   -1.20    2.30
  -2  11  -4    7.00    2.90
   2 -11   4    3.10    2.20
   2 -11   4    5.40    2.20
  -3  11  -4    2.90    2.50
  -3  11  -4    2.30    2.60
  -3  11  -4   -4.70    2.40
  -4  11  -4   13.00    3.40
  -4  11  -4   13.80    3.60
  -5 -10   4    8.00    3.00
   4  10  -4    2.10    2.20
  -4 -10   4   -0.60    2.30
   3  10  -4   -2.40    2.10
   3  10  -4    0.90    2.00
  -3 -10   4   -5.20    1.90
   2  10  -4   17.00    3.20
   2  10  -4   13.90    2.90
   2  10  -4   20.90    3.30
  -2 -10   4   10.40    2.70
   1  10  -4   19.20    3.10
   1  10  -4   14.20    2.70
   1  10  -4   15.20    2.80
   1  10  -4   12.60    2.30
  -1 -10   4   14.90    2.70
  -1 -10   4   17.20    2.70
   0  10  -4    1.00    2.00
   0  10  -4    1.60    2.00
   0  10  -4    4.60    2.20
   0 -10   4    5.50    2.00
   0 -10   4    1.20    2.10
  -1  10  -4   48.80    4.40
  -1  10  -4   45.30    4.20
  -1  10  -4   53.69    4.50
   1 -10   4   46.90    4.20
   1 -10   4   48.90    4.00
  -2  10  -4   23.90    3.60
  -2  10  -4   27.80    3.50
  -2  10  -4   32.70    3.70
   2 -10   4   30.50    3.30
   2 -10   4   21.10    2.90
  -3  10  -4   -1.00    2.20
  -3  10  -4    2.50    2.40
  -3  10  -4   -0.70    2.60
  -4  10  -4    5.50    2.90
  -4  10  -4    8.40    3.10
  -5  -9   4    4.50    2.40
   4   9  -4    4.60    2.40
  -4  -9   4    5.50    2.50
   3   9  -4   -0.20    1.70
   3   9  -4   -1.50    2.00
  -3  -9   4    3.00    2.20
   2   9  -4   22.40    3.20
   2   9  -4   29.00    3.40
   2   9  -4   24.20    3.10
   2   9  -4   27.60    3.40
  -2  -9   4   16.50    2.80
   1   9  -4  201.78    8.20
   1   9  -4  191.28    8.30
   1   9  -4  193.48    8.40
   1   9  -4  205.68    8.40
  -1  -9   4  198.18    8.30
  -1  -9   4  198.78    8.30
   0   9  -4   -2.90    1.60
   0   9  -4   -0.20    2.00
   0   9  -4   -2.10    1.60
   0  -9   4    2.30    2.00
   0  -9   4    0.10    1.70
  -1   9  -4   67.29    4.50
  -1   9  -4   68.59    4.80
  -1   9  -4   65.89    4.80
   1  -9   4   67.59    4.40
   1  -9   4   62.09    4.30
  -2   9  -4    1.40    2.10
  -2   9  -4    2.60    2.20
  -2   9  -4   -3.90    1.90
   2  -9   4   -0.50    1.80
   2  -9   4    2.00    1.80
  -3   9  -4   24.70    3.50
  -3   9  -4   12.50    3.10
  -3   9  -4   19.00    3.30
   3  -9   4   15.20    3.20
  -4   9  -4    2.20    2.50
  -4   9  -4    1.20    2.50
  -5  -8   4    5.40    2.40
   4   8  -4   -1.10    1.90
  -4  -8   4    2.30    2.20
   3   8  -4   -0.60    1.50
   3   8  -4   -1.40    1.50
   3   8  -4   -1.40    1.80
  -3  -8   4   -0.20    1.90
   2   8  -4    0.40    1.50
   2   8  -4    0.40    1.80
   2   8  -4    0.40    1.70
   2   8  -4   -0.70    1.50
  -2  -8   4    1.10    1.60
  -2  -8   4   -1.90    1.30
   1   8  -4    9.80    2.10
   1   8  -4    8.50    2.10
   1   8  -4   13.50    2.50
   1   8  -4    8.50    2.00
  -1  -8   4   11.50    2.30
  -1  -8   4   15.10    2.40
   0   8  -4   19.70    2.60
   0   8  -4   17.70    2.50
   0   8  -4   14.10    2.40
   0  -8   4   20.40    2.60
   0  -8   4   14.20    2.30
  -1   8  -4  308.47   11.90
  -1   8  -4  332.27   11.90
  -1   8  -4  346.67   12.00
   1  -8   4  334.47   11.60
   1  -8   4  340.67   11.80
  -2   8  -4   -1.20    1.90
  -2   8  -4    3.40    2.00
  -2   8  -4   -2.20    1.80
   2  -8   4    1.10    1.80
   2  -8   4    1.50    1.60
  -3   8  -4   10.00    2.70
  -3   8  -4    5.60    2.70
  -3   8  -4    9.70    2.70
   3  -8   4    5.90    1.90
  -4   8  -4   15.70    3.40
  -4   8  -4   10.20    2.80
  -5  -7   4    3.10    2.30
  -4  -7   4   -0.60    1.60
   3   7  -4    7.20    2.00
   3   7  -4    5.30    2.00
   3   7  -4    7.60    2.00
  -3  -7   4    4.60    2.30
   2   7  -4    2.60    1.90
   2   7  -4    2.50    1.50
   2   7  -4    7.20    1.90
   2   7  -4    4.10    1.80
  -2  -7   4    5.30    1.80
  -2  -7   4    5.40    1.70
   1   7  -4   11.90    2.10
   1   7  -4    9.40    1.90
   1   7  -4   10.90    2.20
   1   7  -4   11.40    2.20
  -1  -7   4   12.30    2.20
  -1  -7   4   10.90    2.00
   0   7  -4  590.34   20.20
   0   7  -4  647.14   20.30
   0   7  -4  625.94   20.30
   0  -7   4  650.63   20.10
   0  -7   4  662.93   20.30
  -1   7  -4    0.70    1.70
  -1   7  -4   -3.10    1.50
  -1   7  -4   -1.10    1.50
   1  -7   4   -0.10    1.50
   1  -7   4    1.40    1.60
   1  -7   4    1.20    1.60
  -2   7  -4   12.20    2.30
  -2   7  -4    9.20    2.40
  -2   7  -4   10.00    2.30
   2  -7   4   11.20    1.90
   2  -7   4    8.60    2.10
  -3   7  -4    1.30    2.20
  -3   7  -4    0.90    2.30
  -3   7  -4    2.20    2.20
   3  -7   4   -0.30    1.70
  -4   7  -4    2.30    2.60
  -4   7  -4    5.00    2.40
  -5  -6   4    2.20    2.00
  -4  -6   4    0.90    1.90
   3   6  -4   18.20    2.40
   3   6  -4   19.40    2.50
   3   6  -4   21.20    2.60
  -3  -6   4   22.30    2.90
   2   6  -4  125.39    5.50
   2   6  -4  119.69    5.60
   2   6  -4  122.29    5.30
   2   6  -4  110.79    5.50
  -2  -6   4  113.39    5.40
  -2  -6   4  121.39    5.50
   1   6  -4  264.87    9.40
   1   6  -4  256.47    9.50
   1   6  -4  273.97    9.40
  -1  -6   4  252.17    9.30
  -1  -6   4  266.97    9.50
   0   6  -4  738.23   22.60
   0   6  -4  734.93   22.60
   0   6  -4  715.53   22.60
   0  -6   4  721.73   22.50
   0  -6   4  727.93   22.60
  -1   6  -4   19.90    2.70
  -1   6  -4   24.30    2.50
  -1   6  -4   18.80    2.40
   1  -6   4   26.20    2.50
   1  -6   4   19.80    2.50
   1  -6   4   21.40    2.40
  -2   6  -4  185.18    7.70
  -2   6  -4  179.78    7.50
  -2   6  -4  196.38    8.10
   2  -6   4  187.68    7.30
   2  -6   4  201.78    7.40
  -3   6  -4  121.09    6.70
  -3   6  -4  126.89    6.10
  -3   6  -4  123.89    6.00
   3  -6   4  113.59    5.10
   3  -6   4  117.69    5.50
  -4   6  -4   -2.80    2.20
  -4   6  -4   -1.30    2.20
  -4  -5   4    0.00    1.70
   3   5  -4   51.19    3.30
   3   5  -4   42.10    3.30
  -3  -5   4   42.80    3.50
   2   5  -4  180.58    6.80
   2   5  -4  172.98    6.90
   2   5  -4  173.68    6.90
   2   5  -4  169.28    6.70
  -2  -5   4  174.78    6.90
  -2  -5   4  182.18    6.90
   1   5  -4   22.60    2.40
   1   5  -4   25.50    2.50
   1   5  -4   18.30    2.20
  -1  -5   4   20.20    2.20
  -1  -5   4   22.10    2.40
  -1  -5   4   22.40    2.40
   0   5  -4  316.87   10.80
   0   5  -4  325.57   11.00
   0   5  -4  328.37   10.90
   0  -5   4  320.47   10.80
   0  -5   4  319.27   10.80
  -1   5  -4    0.40    1.60
  -1   5  -4   -0.40    1.50
  -1   5  -4   -3.00    1.40
   1  -5   4    0.30    1.50
   1  -5   4   -0.30    1.50
  -2   5  -4   57.29    4.10
  -2   5  -4   67.29    3.90
   2  -5   4   55.39    3.50
   2  -5   4   61.39    3.60
  -3   5  -4   52.09    3.90
  -3   5  -4   52.99    4.00
   3  -5   4   43.50    3.10
   3  -5   4   46.20    3.40
  -4   5  -4   10.90    2.90
  -4   5  -4   11.00    2.60
   3   4  -4   17.00    2.00
   3   4  -4   15.90    2.00
  -3  -4   4   18.00    2.30
   2   4  -4    6.50    1.70
   2   4  -4    6.90    1.50
   2   4  -4    7.80    1.50
   2   4  -4    8.20    1.60
  -2  -4   4    6.70    1.60
  -2  -4   4    5.20    1.40
   1   4  -4    4.00    1.70
   1   4  -4    4.10    1.40
   1   4  -4    4.50    1.40
  -1  -4   4    3.50    1.30
  -1  -4   4    5.80    1.40
  -1  -4   4    4.70    1.50
   0   4  -4  163.68    6.40
   0   4  -4  171.98    6.60
   0   4  -4  175.58    6.50
   0  -4   4  174.98    6.50
   0  -4   4  169.48    6.50
   0  -4   4  179.98    6.50
  -1   4  -4  673.63   20.90
  -1   4  -4  697.73   21.10
   1  -4   4  678.23   20.90
   1  -4   4  678.53   21.00
  -2   4  -4  203.58    7.80
  -2   4  -4  208.58    7.70
   2  -4   4  201.78    7.50
   2  -4   4  202.48    7.50
  -3   4  -4    0.80    1.70
  -3   4  -4   -1.00    1.80
   3  -4   4    0.90    1.50
   3  -4   4   -0.80    1.40
  -4   4  -4    1.30    2.10
  -3  -3   4   52.69    3.30
   2   3  -4  108.19    4.60
   2   3  -4  112.99    4.50
  -2  -3   4  109.59    4.60
  -2  -3   4  111.19    4.60
   1   3  -4  762.82   22.90
   1   3  -4  738.63   22.90
   1   3  -4  766.62   22.80
  -1  -3   4  799.82   22.80
  -1  -3   4  780.62   23.00
  -1  -3   4  731.33   22.90
  -1  -3   4  759.62   22.90
   0   3  -4    9.70    1.70
   0   3  -4    8.90    1.60
   0   3  -4    7.00    1.60
   0  -3   4    7.90    1.50
   0  -3   4   10.50    1.60
  -1   3  -4  224.98    8.70
  -1   3  -4  231.48    8.20
  -1   3  -4  239.58    8.40
   1  -3   4  234.28    8.20
   1  -3   4  237.68    8.20
  -2   3  -4   28.80    2.60
  -2   3  -4   25.30    2.60
   2  -3   4   33.70    2.70
   2  -3   4   29.10    2.60
  -3   3  -4    4.40    1.90
  -3   3  -4    7.80    2.20
   3  -3   4    4.90    1.80
   3  -3   4    2.20    1.50
  -4   3  -4   51.09    4.20
  -4   3  -4   53.09    4.40
   2   2  -4  256.67    8.20
   2   2  -4  243.78    8.20
  -2  -2   4  250.47    8.30
   1   2  -4   44.50    2.40
   1   2  -4   44.00    2.70
   1   2  -4   45.70    2.30
  -1  -2   4   41.30    2.50
  -1  -2   4   41.80    2.40
  -1  -2   4   43.00    2.50
   0   2  -4  619.14   18.70
   0   2  -4  631.04   18.80
   0   2  -4  614.24   18.90
   0  -2   4  612.54   18.80
   0  -2   4  637.54   18.80
   0  -2   4  619.74   18.80
  -1   2  -4  102.99    4.40
  -1   2  -4   98.99    4.60
  -1   2  -4  100.49    4.30
   1  -2   4  102.79    4.40
   1  -2   4  106.69    4.50
  -2   2  -4   96.89    4.60
  -2   2  -4   95.09    4.70
   2  -2   4   95.49    4.50
   2  -2   4   93.99    4.50
   2  -2   4   98.29    4.50
  -3   2  -4    9.30    2.10
  -3   2  -4    7.40    2.20
   3  -2   4    8.10    1.90
   3  -2   4    8.10    1.80
  -4   2  -4    2.10    2.20
  -4   2  -4   -0.40    2.00
   1   1  -4   36.80    2.40
   1   1  -4   37.70    2.10
  -1  -1   4   37.50    2.10
  -1  -1   4   38.80    2.20
  -1  -1   4   39.30    2.20
   0   1  -4    0.80    1.10
   0   1  -4    4.50    1.20
   0   1  -4    3.30    1.30
   0  -1   4    3.80    1.20
   0  -1   4    2.70    1.20
   0  -1   4    2.80    1.10
  -1   1  -4  355.96   11.70
  -1   1  -4  352.16   11.70
   1  -1   4  379.76   11.80
   1  -1   4  373.16   11.80
  -2   1  -4   26.60    2.60
  -2   1  -4   27.80    2.60
   2  -1   4   31.00    2.70
   2  -1   4   28.10    2.70
   2  -1   4   33.80    2.90
  -3   1  -4   -1.00    1.60
  -3   1  -4    2.60    1.80
   3  -1   4   -2.90    1.40
   3  -1   4    1.80    1.70
  -4   1  -4   65.99    4.70
  -4   1  -4   67.39    4.90
  -1   0   4    1.20    0.90
   0   0  -4   92.59    3.70
   0   0  -4   88.19    3.90
   0   0  -4  101.29    3.80
   0   0   4   99.69    3.70
   0   0   4   92.89    3.90
   0   0   4   86.99    3.80
  -1   0  -4   -2.30    1.10
  -1   0  -4   -3.20    1.20
  -1   0  -4   -2.50    1.30
   1   0   4   -3.30    1.20
   1   0   4   -2.60    1.40
   1   0   4   -0.10    1.50
  -2   0  -4   -1.00    1.70
  -2   0  -4    3.30    1.60
   2   0   4    5.60    1.80
   2   0   4    3.80    1.50
   2   0   4    2.40    1.50
  -3   0  -4    2.90    1.90
  -3   0  -4    2.20    1.80
   3   0   4   -0.70    1.50
   3   0   4    0.60    1.70
  -4   0  -4    1.60    2.10
  -4   0  -4    3.80    2.40
  -5   0  -4    2.50    2.50
   1  -1  -4   37.50    2.10
  -1   1   4   37.80    2.00
   0  -1  -4    4.20    1.20
   0  -1  -4    5.80    1.30
   0  -1  -4    3.90    1.10
   0   1   4    3.00    1.40
   0   1   4    5.60    1.20
   0   1   4    5.10    1.20
   0   1   4    3.00    1.10
  -1  -1  -4  355.66   11.80
  -1  -1  -4  377.96   12.10
   1   1   4  371.66   11.90
   1   1   4  362.16   11.90
   1   1   4  362.06   12.20
  -2  -1  -4   29.40    2.90
  -2  -1  -4   27.90    2.70
   2   1   4   35.30    3.00
   2   1   4   28.20    2.60
   2   1   4   34.60    3.00
  -3  -1  -4   -1.00    1.80
  -3  -1  -4   -0.20    1.70
   3   1   4   -1.60    1.50
   3   1   4    0.20    1.40
  -4  -1  -4   62.49    5.00
  -4  -1  -4   71.89    5.00
  -5  -1  -4   37.10    4.20
  -1   2   4   41.20    2.20
  -1   2   4   42.10    2.50
   0  -2  -4  599.34   18.70
   0  -2  -4  593.44   18.30
   0  -2  -4  601.44   18.30
   0  -2  -4  608.24   18.40
   0   2   4  608.04   18.40
   0   2   4  644.54   18.80
   0   2   4  584.04   18.40
   0   2   4  608.84   18.30
  -1  -2  -4  100.79    4.60
  -1  -2  -4  108.29    4.80
   1   2   4  101.79    4.60
   1   2   4  103.19    4.90
   1   2   4  107.79    4.80
  -2  -2  -4   95.99    5.10
  -2  -2  -4   97.69    4.90
   2   2   4   99.39    5.00
   2   2   4   98.09    4.90
   2   2   4   95.39    4.70
  -3  -2  -4    8.50    2.30
  -3  -2  -4   13.90    2.60
   3   2   4    8.30    2.40
   3   2   4    8.30    2.10
   3   2   4    8.30    2.00
  -4  -2  -4    3.70    2.30
  -4  -2  -4    2.40    2.10
  -5  -2  -4    1.30    2.20
  -2   3   4  109.79    3.90
   1  -3  -4  784.22   22.40
  -1   3   4  749.03   22.50
  -1   3   4  730.63   22.50
  -1   3   4  783.72   23.00
   0  -3  -4    8.50    1.50
   0  -3  -4    9.40    1.70
   0   3   4   10.20    1.70
   0   3   4   11.20    1.80
   0   3   4    5.80    1.40
   0   3   4    6.30    1.80
  -1  -3  -4  214.48    8.10
  -1  -3  -4  220.68    8.30
   1   3   4  236.58    8.60
   1   3   4  231.38    8.40
   1   3   4  234.78    8.30
  -2  -3  -4   29.90    3.00
  -2  -3  -4   25.80    2.80
   2   3   4   25.20    2.70
   2   3   4   25.20    2.90
   2   3   4   27.90    3.20
  -3  -3  -4    7.40    2.30
  -3  -3  -4    5.60    2.20
   3   3   4    4.40    1.90
   3   3   4    5.70    2.40
   3   3   4    5.30    1.90
  -4  -3  -4   43.60    4.40
  -4  -3  -4   48.10    4.40
  -5  -3  -4    4.60    2.70
  -2   4   4    4.80    1.00
   1  -4  -4    4.90    1.00
   1  -4  -4    6.00    1.60
   1  -4  -4    4.80    1.20
  -1   4   4    4.20    1.20
  -1   4   4    5.70    1.20
  -1   4   4    3.30    1.20
  -1   4   4    5.30    1.40
   0  -4  -4  160.98    6.20
   0  -4  -4  183.68    6.50
   0   4   4  172.68    6.80
   0   4   4  166.58    6.40
   0   4   4  164.78    6.40
  -1  -4  -4  670.63   21.00
  -1  -4  -4  673.13   21.10
   1   4   4  684.73   21.50
   1   4   4  663.23   21.00
   1   4   4  686.13   21.20
  -2  -4  -4  201.98    8.00
  -2  -4  -4  184.78    7.70
   2   4   4  192.48    7.70
   2   4   4  190.48    7.90
   2   4   4  188.78    8.10
  -3  -4  -4    1.60    2.10
  -3  -4  -4    1.50    2.00
   3   4   4    1.30    2.00
   3   4   4   -0.90    2.10
   3   4   4    2.00    1.80
  -4  -4  -4    1.00    2.10
  -4  -4  -4    6.10    2.70
  -5  -4  -4    0.50    2.80
  -2   5   4  176.98    6.10
   1  -5  -4   20.00    1.90
   1  -5  -4   22.00    1.90
   1  -5  -4   24.70    2.10
  -1   5   4   21.00    2.20
  -1   5   4   25.80    2.30
  -1   5   4   19.20    2.00
  -1   5   4   23.30    2.40
  -1   5   4   19.20    2.00
   0  -5  -4  325.77   10.70
   0  -5  -4  317.87   10.70
   0  -5  -4  318.07   10.70
   0   5   4  328.47   10.80
   0   5   4  312.37   11.10
   0   5   4  304.47   10.70
  -1  -5  -4   -0.40    1.40
  -1  -5  -4   -1.20    1.40
   1   5   4   -2.50    1.40
   1   5   4    0.40    1.90
   1   5   4   -2.00    1.30
  -2  -5  -4   58.09    4.10
  -2  -5  -4   57.69    4.40
   2   5   4   56.99    4.10
   2   5   4   58.79    4.40
   2   5   4   56.69    4.10
  -3  -5  -4   46.50    4.30
  -3  -5  -4   50.49    4.50
   3   5   4   56.59    4.30
   3   5   4   50.09    4.60
   3   5   4   47.10    4.10
  -4  -5  -4   12.00    3.10
  -4  -5  -4   10.80    2.90
  -5  -5  -4   18.90    3.60
   1  -6  -4  276.47    9.20
   1  -6  -4  271.27    9.10
   1  -6  -4  276.97    9.10
  -1   6   4  270.97    9.70
  -1   6   4  281.47    9.40
  -1   6   4  272.17    9.20
  -1   6   4  264.07    9.30
   0  -6  -4  703.03   22.20
   0  -6  -4  723.33   22.10
   0   6   4  699.03   22.30
   0   6   4  755.72   22.90
   0   6   4  705.53   22.30
  -1  -6  -4   17.20    2.40
  -1  -6  -4   22.50    2.70
   1   6   4   18.30    2.70
   1   6   4   21.70    2.80
   1   6   4   21.90    3.10
  -2  -6  -4  183.68    7.90
  -2  -6  -4  189.08    8.10
   2   6   4  208.58    8.60
   2   6   4  161.38    7.70
   2   6   4  187.48    8.00
  -3  -6  -4  114.59    6.50
  -3  -6  -4  115.49    6.50
   3   6   4  113.69    6.20
   3   6   4  112.89    6.90
   3   6   4  102.09    6.80
  -4  -6  -4   -0.80    2.40
  -4  -6  -4    0.30    2.10
  -5  -6  -4    8.70    3.40
  -2   7   4    5.40    1.40
   1  -7  -4    7.90    1.60
   1  -7  -4    8.90    1.70
  -1   7   4    8.90    1.80
  -1   7   4    9.50    2.00
  -1   7   4    9.80    1.90
  -1   7   4   10.00    1.80
   0  -7  -4  659.43   20.40
   0  -7  -4  674.93   20.70
   0   7   4  664.33   20.60
   0   7   4  608.74   20.60
   0   7   4  640.64   21.10
  -1  -7  -4   -2.40    1.40
  -1  -7  -4    1.40    1.60
   1   7   4    0.70    1.90
   1   7   4   -0.10    1.60
   1   7   4    1.40    1.60
  -2  -7  -4    9.90    2.40
  -2  -7  -4    8.60    2.30
   2   7   4   11.30    2.60
   2   7   4    6.00    2.10
   2   7   4   11.50    2.90
  -3  -7  -4   -2.00    2.20
  -3  -7  -4   -1.80    2.20
   3   7   4   -0.40    2.20
  -4  -7  -4    1.90    2.80
  -4  -7  -4    1.70    2.50
   4   7   4    9.20    2.90
  -5  -7  -4   10.80    3.70
  -2   8   4   -1.20    1.30
  -2   8   4   -0.80    1.30
  -2   8   4   -0.30    1.40
  -2   8   4    0.10    1.20
   1  -8  -4   11.30    1.90
   1  -8  -4   12.60    1.90
  -1   8   4   10.10    2.20
  -1   8   4   10.60    1.90
  -1   8   4   13.00    2.20
  -1   8   4   10.20    2.00
  -1   8   4   13.10    2.10
   0  -8  -4   21.20    2.50
   0  -8  -4   19.90    2.60
   0   8   4   21.00    3.00
   0   8   4   14.80    2.20
   0   8   4   14.80    2.30
  -1  -8  -4  314.07   11.90
  -1  -8  -4  317.97   11.80
   1   8   4  329.87   12.10
   1   8   4  325.67   12.60
   1   8   4  345.67   12.10
  -2  -8  -4    1.50    2.10
  -2  -8  -4    1.10    2.00
   2   8   4    0.70    1.90
   2   8   4    0.70    2.30
   2   8   4   -0.30    1.80
  -3  -8  -4    6.40    2.70
  -3  -8  -4    4.60    2.80
   3   8   4    5.10    2.60
  -4  -8  -4    9.50    2.90
  -4  -8  -4   14.90    3.30
   4   8   4   11.50    2.90
  -5  -8  -4    9.10    3.70
  -2   9   4   23.50    2.60
  -2   9   4   27.70    2.60
  -2   9   4   17.90    2.40
  -2   9   4   19.80    2.20
   1  -9  -4  202.78    7.60
   1  -9  -4  197.78    7.80
  -1   9   4  199.08    8.20
  -1   9   4  200.18    8.50
  -1   9   4  207.48    8.10
  -1   9   4  207.68    8.20
  -1   9   4  203.78    7.90
   0  -9  -4   -0.90    1.70
   0  -9  -4    0.50    1.60
   0   9   4    1.70    1.60
   0   9   4    1.60    1.90
   0   9   4   -1.00    1.70
   0   9   4    0.90    1.80
  -1  -9  -4   67.79    4.70
  -1  -9  -4   65.89    4.40
   1   9   4   58.59    5.00
   1   9   4   62.99    4.50
   1   9   4   57.19    4.60
  -2  -9  -4   -0.20    2.00
  -2  -9  -4    1.80    2.10
   2   9   4   -2.30    2.40
   2   9   4    1.90    2.20
  -3  -9  -4   19.60    3.60
  -3  -9  -4    9.00    2.90
   3   9   4   14.20    3.30
   3   9   4   20.00    3.60
  -4  -9  -4   -1.80    2.90
  -4  -9  -4    3.30    2.60
   4   9   4   -2.30    2.50
  -5  -9  -4    3.90    3.10
  -3  10   4   -1.70    1.50
  -2  10   4   22.00    2.60
  -2  10   4   14.70    2.10
  -2  10   4   21.30    2.80
  -2  10   4   16.40    2.50
   1 -10  -4   18.80    2.50
  -1  10   4   15.50    2.60
  -1  10   4   18.00    2.70
  -1  10   4   14.80    2.70
  -1  10   4   12.90    2.20
   0 -10  -4    1.20    1.90
   0 -10  -4    4.10    1.90
   0  10   4    2.40    2.20
   0  10   4    2.50    1.90
   0  10   4    0.70    1.80
   0  10   4    5.40    2.30
   0  10   4    1.30    1.70
  -1 -10  -4   52.19    4.50
  -1 -10  -4   48.30    4.20
   1  10   4   60.79    5.10
   1  10   4   41.50    4.70
   1  10   4   41.10    4.20
  -2 -10  -4   20.70    3.30
  -2 -10  -4   28.30    3.90
   2  10   4   30.10    4.00
  -3 -10  -4    0.50    2.40
  -3 -10  -4   -1.30    2.20
   3  10   4   -5.30    2.20
   3  10   4    0.10    2.60
  -4 -10  -4    3.40    3.30
  -4 -10  -4    2.50    3.00
   4  10   4    0.90    2.80
  -5 -10  -4    5.50    3.80
  -3  11   4    3.10    1.70
  -2  11   4   15.30    2.80
  -2  11   4   18.30    2.70
  -2  11   4   15.70    2.60
   1 -11  -4   14.70    2.50
  -1  11   4    6.40    2.30
  -1  11   4   18.20    2.90
  -1  11   4   12.80    2.70
   0 -11  -4    4.00    2.20
   0 -11  -4    2.00    1.90
   0  11   4    3.00    2.20
   0  11   4    0.50    2.30
   0  11   4    3.30    2.00
   0  11   4    0.40    2.00
  -1 -11  -4   92.99    5.80
  -1 -11  -4   93.89    6.00
   1  11   4   90.49    6.30
   1  11   4   99.39    6.20
  -2 -11  -4    2.20    2.40
  -2 -11  -4    6.00    2.70
   2  11   4    1.70    2.60
   2  11   4    4.00    2.80
  -3 -11  -4   -0.60    2.60
  -3 -11  -4   -0.40    2.30
   3  11   4   -5.00    2.30
   3  11   4    0.50    2.50
  -4 -11  -4    9.60    3.60
  -4 -11  -4    1.60    2.90
   4  11   4   13.40    3.60
  -5 -11  -4    4.60    3.90
  -3  12   4   38.70    3.60
  -3  12   4   35.60    3.90
  -2  12   4   45.30    4.10
  -2  12   4   43.90    4.00
  -2  12   4   49.50    4.40
   1 -12  -4    5.40    2.00
  -1  12   4    1.40    2.10
  -1  12   4    0.60    2.10
  -1  12   4    3.80    2.60
   0 -12  -4   41.00    4.00
   0 -12  -4   38.70    4.00
   0  12   4   33.80    4.00
   0  12   4   33.40    3.90
   0  12   4   38.00    4.30
  -1 -12  -4   -1.20    2.20
  -1 -12  -4    1.10    2.30
   1  12   4   -1.70    2.40
   1  12   4    0.60    2.40
  -2 -12  -4    7.30    2.80
  -2 -12  -4    9.50    3.10
   2  12   4    8.10    3.00
   2  12   4    5.20    2.90
  -3 -12  -4   -2.90    2.20
  -3 -12  -4    8.50    3.10
   3  12   4    3.60    2.90
   3  12   4    1.90    2.70
  -4 -12  -4   22.30    4.50
  -4 -12  -4   29.80    5.10
   4  12   4   18.10    4.10
  -3  13   4    0.50    2.10
  -3  13   4    2.00    2.60
  -2  13   4    3.10    2.30
  -2  13   4   -1.00    2.50
  -2  13   4   -1.20    2.20
   1 -13  -4    9.10    2.40
  -1  13   4   10.40    3.00
  -1  13   4    4.80    2.60
  -1  13   4    9.10    2.70
   0 -13  -4   15.10    3.10
   0 -13  -4   15.20    2.90
   0  13   4    9.40    3.00
   0  13   4    7.30    3.00
   0  13   4   14.70    3.30
  -1 -13  -4   29.50    4.10
  -1 -13  -4   24.10    3.90
   1  13   4   37.90    4.60
   1  13   4   28.20    4.20
  -2 -13  -4   17.40    3.60
  -2 -13  -4   17.10    3.70
   2  13   4   15.90    3.80
   2  13   4   15.80    3.90
  -3 -13  -4    0.20    2.70
  -3 -13  -4    0.20    2.80
   3  13   4    0.30    3.10
   3  13   4    3.50    3.10
  -4 -13  -4   13.40    4.30
   4  13   4    9.70    4.20
  -3  14   4   41.90    4.40
  -3  14   4   51.39    5.00
  -2  14   4   16.30    3.30
  -2  14   4   17.70    3.70
  -2  14   4   18.10    3.30
   1 -14  -4   30.90    3.70
  -1  14   4   36.40    4.40
  -1  14   4   26.50    4.10
  -1  14   4   23.50    3.80
   0 -14  -4   12.10    2.90
   0 -14  -4   12.40    3.10
   0  14   4    7.90    3.00
   0  14   4   10.30    3.20
   0  14   4    5.80    3.10
  -1 -14  -4   26.60    4.00
  -1 -14  -4   18.90    3.70
   1  14   4   30.20    4.50
   1  14   4   18.10    3.70
  -2 -14  -4   10.30    3.40
  -2 -14  -4   14.70    3.60
   2  14   4   16.90    3.90
   2  14   4   12.70    3.80
  -3 -14  -4   -5.40    2.70
  -3 -14  -4   -2.00    2.80
   3  14   4    0.90    3.00
   3  14   4    3.30    3.40
  -4 -14  -4   10.30    4.40
  -3  15   4    1.80    3.20
  -2  15   4   15.70    3.20
  -2  15   4   10.60    3.20
  -2  15   4    8.20    3.50
   1 -15  -4   19.90    3.20
  -1  15   4   22.80    3.90
  -1  15   4   17.10    3.70
  -1  15   4   17.50    4.00
   0 -15  -4   13.70    3.20
   0  15   4   15.70    3.90
   0  15   4   15.40    3.60
   0  15   4   23.50    4.30
  -1 -15  -4   -1.20    2.60
  -1 -15  -4    0.70    2.60
   1  15   4   -0.60    3.00
   1  15   4   -1.20    2.70
  -2 -15  -4   11.00    3.60
  -2 -15  -4   10.00    3.30
   2  15   4    3.60    3.60
   2  15   4    5.60    3.40
  -3 -15  -4    8.40    3.90
   3  15   4    1.30    3.80
   3  15   4   10.90    4.40
  -4 -15  -4    6.80    4.20
  -3  16   4   11.00    3.80
  -2  16   4   -2.50    3.30
  -2  16   4    0.70    2.70
  -2  16   4    5.90    2.90
   1 -16  -4   43.40    4.60
  -1  16   4   55.09    6.20
  -1  16   4   51.89    5.20
  -1  16   4   47.60    5.60
   0 -16  -4    2.30    2.70
   0  16   4    7.40    3.60
   0  16   4    2.30    3.10
   0  16   4    5.80    3.40
  -1 -16  -4   -0.60    2.60
  -1 -16  -4    2.20    3.00
   1  16   4    3.90    3.40
   1  16   4   -0.60    3.00
  -2 -16  -4    8.30    3.70
  -2 -16  -4   11.40    3.80
   2  16   4   15.70    4.60
   2  16   4   17.00    4.40
  -3 -16  -4    0.60    3.70
   3  16   4   -1.80    3.30
  -4 -16  -4   -2.60    3.80
  -3  17   4    6.70    3.80
  -2  17   4    3.60    3.70
  -2  17   4    0.00    2.90
  -2  17   4   -1.80    2.80
  -1  17   4   76.29    7.10
  -1  17   4   67.79    6.30
  -1  17   4   73.69    7.30
   0 -17  -4    2.20    2.80
   0  17   4   -0.10    3.40
   0  17   4    1.30    3.30
   0  17   4    5.80    3.60
  -1 -17  -4   -2.20    2.90
   1  17   4    2.50    3.70
   1  17   4    0.70    3.40
  -2 -17  -4   17.20    4.60
   2  17   4   11.50    4.70
  -3 -17  -4    2.30    3.60
   3  17   4    0.80    4.00
  -3  18   4   10.90    4.50
  -2  18   4   14.70    4.80
  -2  18   4   15.80    3.90
  -2  18   4   12.80    4.20
  -1  18   4   10.00    3.60
  -1  18   4    4.50    4.30
  -1  18   4   13.10    4.10
   0 -18  -4    2.30    3.00
   0  18   4   11.30    4.20
   0  18   4    4.50    3.80
   0  18   4    1.00    3.50
  -1 -18  -4    5.50    3.70
   1  18   4   -3.80    4.20
   1  18   4    0.20    3.70
  -2 -18  -4   42.10    6.10
   2  18   4   37.70    6.20
  -3 -18  -4    9.00    4.10
   3  18   4    5.40    4.60
  -3  19   4   14.50    4.90
  -2  19   4   33.80    5.60
  -2  19   4   43.70    6.30
  -2  19   4   38.00    5.00
  -1  19   4   13.90    4.00
  -1  19   4   19.20    4.60
  -1  19   4   18.80    5.40
   0 -19  -4   15.70    4.00
   0  19   4    9.10    4.70
  -1 -19  -4    8.90    3.90
   1  19   4    2.10    4.30
  -2 -19  -4   40.40    6.30
   2  19   4   31.50    6.20
  -3 -19  -4   -1.90    4.20
   3  19   4    0.80    5.00
  -2  20   4   24.70    5.90
  -2  20   4   15.30    4.50
  -1  20   4    6.10    4.00
  -1  20   4   -5.10    4.40
   0 -20  -4    4.50    3.50
   0  20   4   -3.20    4.70
  -1 -20  -4    3.00    3.90
   1  20   4    4.00    4.70
  -2 -20  -4    8.90    4.30
   2  20   4    1.60    4.90
  -2  21   4   15.50    5.00
  -2  21   4   19.40    5.80
  -1  21   4    6.50    4.30
  -1  21   4    8.40    5.50
   0 -21  -4    0.10    3.40
   0  21   4   -1.00    4.90
  -1 -21  -4    9.40    4.50
   1  21   4    4.50    5.20
  -2 -21  -4   10.60    4.60
   2  21   4  -12.40    4.40
  -1  22   4   -7.60    4.90
  -1  22   4    3.30    4.30
   0 -22  -4    4.30    3.90
   0  22   4   -6.60    4.90
  -1 -22  -4   23.20    5.40
   1  22   4    9.10    6.10
   0  23   4    1.10    5.60
   1  22  -5    4.50    4.60
   1  22  -5    6.30    5.30
  -1 -22   5    7.00    4.40
   0  22  -5    9.10    5.20
   0  22  -5    1.90    5.10
   0 -22   5   12.00    4.80
  -1  22  -5   39.30    7.40
  -1  22  -5   48.80    7.20
   2  21  -5   22.10    6.20
   2  21  -5   22.90    5.90
  -2 -21   5   31.50    6.10
   1  21  -5   -1.70    4.50
   1  21  -5    3.70    4.80
  -1 -21   5    1.50    4.00
   0  21  -5   -1.30    3.60
   0  21  -5   -6.50    4.50
   0 -21   5   -0.20    3.70
  -1  21  -5   39.70    7.10
  -1  21  -5   53.99    7.50
  -2  21  -5   15.30    5.10
  -2  21  -5    7.80    5.80
   2  20  -5  103.49   10.00
   2  20  -5   92.39    9.00
  -2 -20   5  103.49    9.40
   1  20  -5   28.40    6.10
   1  20  -5   29.50    5.90
  -1 -20   5   17.40    5.30
   0  20  -5   10.20    5.10
   0  20  -5   14.30    4.80
   0 -20   5   13.00    4.30
  -1  20  -5    3.30    5.20
  -1  20  -5   23.10    5.70
   1 -20   5   17.80    4.80
  -2  20  -5   17.10    5.10
  -2  20  -5    8.70    5.50
   3  19  -5   -2.20    3.60
  -3 -19   5   -5.40    3.40
   2  19  -5   39.20    6.50
   2  19  -5   39.10    6.20
  -2 -19   5   41.60    6.40
   1  19  -5    2.20    4.20
   1  19  -5    4.70    4.10
  -1 -19   5   -3.90    3.70
   0  19  -5    5.50    4.00
   0  19  -5    7.60    4.60
   0 -19   5    1.30    3.40
  -1  19  -5   -1.70    4.20
  -1  19  -5   -3.80    3.20
   1 -19   5    2.80    3.60
  -2  19  -5   16.10    5.50
  -2  19  -5   13.00    4.60
  -3  19  -5    3.20    4.90
  -3  19  -5    6.10    3.90
   3  18  -5    0.00    3.80
  -3 -18   5    2.50    3.70
   2  18  -5    9.60    4.10
   2  18  -5    7.70    4.20
  -2 -18   5   16.10    4.70
   1  18  -5  -10.80    4.20
   1  18  -5   -1.30    3.50
   1  18  -5    4.30    3.90
  -1 -18   5    5.60    3.80
   0  18  -5   17.70    4.30
   0  18  -5   10.10    4.40
   0  18  -5    5.80    3.90
   0 -18   5   18.70    4.20
  -1  18  -5   12.30    4.70
  -1  18  -5    6.20    4.00
  -1  18  -5    7.30    4.00
   1 -18   5    7.70    3.70
  -2  18  -5    3.30    3.90
  -2  18  -5    2.30    3.60
  -2  18  -5    7.80    4.90
  -3  18  -5   10.60    4.80
  -3  18  -5    9.00    4.30
  -4 -17   5    2.30    3.40
   3  17  -5   -2.70    3.40
  -3 -17   5   -1.40    3.30
   2  17  -5    3.90    3.40
   2  17  -5    5.80    3.60
   2  17  -5   -4.40    3.00
  -2 -17   5   -1.30    3.10
   1  17  -5   18.40    4.50
   1  17  -5   19.10    4.40
   1  17  -5   17.80    4.50
  -1 -17   5   19.00    4.50
   0  17  -5   -4.00    3.50
   0  17  -5   -4.70    3.10
   0  17  -5    3.20    3.30
   0 -17   5    2.10    3.30
  -1  17  -5   14.50    4.30
  -1  17  -5   21.20    4.50
  -1  17  -5   13.70    4.50
   1 -17   5   11.50    3.80
  -2  17  -5   36.80    5.60
  -2  17  -5   38.20    6.10
  -2  17  -5   35.90    5.00
  -3  17  -5   23.30    5.30
  -3  17  -5   29.20    5.20
  -4 -16   5    4.60    3.50
   3  16  -5    5.40    3.80
   3  16  -5    2.00    3.30
  -3 -16   5   -0.40    3.10
   2  16  -5    2.70    3.20
   2  16  -5   -2.10    3.10
   2  16  -5    1.50    3.20
  -2 -16   5   -6.00    2.80
   1  16  -5   15.30    4.00
   1  16  -5   27.60    4.60
   1  16  -5   30.20    4.90
  -1 -16   5   20.70    4.10
   0  16  -5   44.40    5.70
   0  16  -5   49.40    5.60
   0  16  -5   32.50    5.30
   0 -16   5   48.70    5.60
  -1  16  -5   -1.00    3.00
  -1  16  -5   -1.30    2.90
  -1  16  -5   -0.30    3.10
   1 -16   5    1.20    3.00
  -2  16  -5    6.50    3.50
  -2  16  -5   10.20    3.60
  -2  16  -5    8.50    4.20
  -3  16  -5   54.09    6.30
  -3  16  -5   59.89    6.70
  -4  16  -5   -8.10    4.70
  -4  16  -5    1.20    4.20
  -4 -15   5    4.90    3.50
   3  15  -5    3.40    3.30
   3  15  -5    1.50    2.90
  -3 -15   5    2.50    3.20
   2  15  -5   27.80    4.70
   2  15  -5   22.30    4.30
   2  15  -5   36.10    4.80
  -2 -15   5   33.20    4.50
   1  15  -5   55.09    5.80
   1  15  -5   49.10    5.70
   1  15  -5   50.99    5.50
  -1 -15   5   42.60    5.20
   0  15  -5  444.36   17.30
   0  15  -5  443.46   17.20
   0  15  -5  447.16   17.30
   0 -15   5  427.66   16.70
  -1  15  -5   -3.10    2.70
  -1  15  -5   -1.50    2.70
  -1  15  -5    1.00    3.00
   1 -15   5   -0.40    2.60
  -2  15  -5   15.10    4.30
  -2  15  -5   22.40    4.40
  -2  15  -5   23.20    4.10
  -3  15  -5   58.19    6.20
  -3  15  -5   50.39    5.60
  -3  15  -5   58.39    6.40
  -4  15  -5    9.80    4.40
  -4  15  -5    1.70    3.70
  -4 -14   5    1.10    3.40
   3  14  -5    6.00    3.20
   3  14  -5    2.10    3.00
  -3 -14   5    1.20    3.10
   2  14  -5   18.60    3.90
   2  14  -5   16.90    3.80
   2  14  -5   14.90    3.70
  -2 -14   5   17.30    3.80
   1  14  -5    7.20    2.90
   1  14  -5    0.30    2.90
   1  14  -5    6.50    3.10
  -1 -14   5    0.60    2.60
   0  14  -5  425.16   16.70
   0  14  -5  449.46   17.00
   0  14  -5  439.56   16.90
   0 -14   5  448.76   16.50
  -1  14  -5   12.50    3.50
  -1  14  -5   18.70    3.90
  -1  14  -5   15.20    3.90
   1 -14   5   12.50    3.30
  -2  14  -5   19.60    3.70
  -2  14  -5   27.10    4.60
  -2  14  -5   33.70    4.60
  -3  14  -5   49.30    5.60
  -3  14  -5   51.49    5.70
  -3  14  -5   35.20    4.70
  -4  14  -5   36.50    5.20
  -4  14  -5   29.50    5.10
   4  13  -5    9.80    4.40
  -4 -13   5    6.90    3.30
   3  13  -5   -0.30    2.50
   3  13  -5    4.10    2.90
  -3 -13   5    2.70    2.70
   2  13  -5    8.70    3.20
   2  13  -5    2.80    2.60
   2  13  -5    3.90    2.90
  -2 -13   5    7.40    2.90
   1  13  -5   47.40    5.10
   1  13  -5   41.10    4.90
   1  13  -5   41.90    4.80
  -1 -13   5   48.90    4.80
   0  13  -5   22.00    3.80
   0  13  -5   16.20    3.50
   0  13  -5   17.90    3.50
   0 -13   5   17.50    3.50
  -1  13  -5  126.79    7.90
  -1  13  -5  155.88    8.50
  -1  13  -5  149.19    8.30
   1 -13   5  148.49    7.90
  -2  13  -5   12.40    3.70
  -2  13  -5   13.60    3.20
  -2  13  -5    8.30    3.50
   2 -13   5   10.40    2.80
  -3  13  -5    4.80    2.80
  -3  13  -5   -1.30    2.70
  -3  13  -5   -5.70    3.00
  -4  13  -5    4.00    3.40
  -4  13  -5    5.30    3.70
  -5 -12   5    5.00    3.10
  -4 -12   5    4.20    2.70
   3  12  -5    4.70    2.90
   3  12  -5    2.90    2.70
  -3 -12   5    6.00    2.70
   2  12  -5   18.10    3.40
   2  12  -5   19.90    3.70
   2  12  -5   21.30    3.70
  -2 -12   5   20.80    3.70
   1  12  -5   39.40    4.40
   1  12  -5   35.80    4.10
   1  12  -5   41.50    4.60
  -1 -12   5   45.70    4.40
   0  12  -5   43.30    4.60
   0  12  -5   43.40    4.60
   0  12  -5   44.30    4.60
   0 -12   5   41.40    4.30
  -1  12  -5   53.79    5.10
  -1  12  -5   43.80    4.70
  -1  12  -5   45.40    5.00
   1 -12   5   46.40    4.70
  -2  12  -5    0.00    2.60
  -2  12  -5   -0.50    2.60
  -2  12  -5   -1.30    2.60
   2 -12   5    0.60    2.20
  -3  12  -5   37.50    4.70
  -3  12  -5   36.60    4.80
  -3  12  -5   37.70    4.40
  -4  12  -5    4.30    3.20
  -4  12  -5    3.90    3.60
  -5 -11   5    3.40    2.90
   4  11  -5    7.50    3.20
  -4 -11   5    8.30    2.80
   3  11  -5   10.70    2.80
   3  11  -5    7.70    2.70
  -3 -11   5    9.60    3.00
   2  11  -5   -0.80    2.20
   2  11  -5   -5.00    2.10
   2  11  -5    2.10    2.30
  -2 -11   5   -4.20    2.30
   1  11  -5  148.09    7.60
   1  11  -5  133.79    7.30
   1  11  -5  167.38    7.70
  -1 -11   5  141.79    7.20
   0  11  -5    1.90    2.40
   0  11  -5    1.30    2.10
   0  11  -5    0.40    2.10
   0 -11   5    2.50    2.30
  -1  11  -5   48.60    4.70
  -1  11  -5   47.80    4.70
  -1  11  -5   38.40    4.10
   1 -11   5   52.79    4.50
  -2  11  -5    4.70    2.70
  -2  11  -5   -0.70    2.40
  -2  11  -5   -0.70    2.70
   2 -11   5   -3.00    2.20
  -3  11  -5    0.40    3.00
  -3  11  -5    3.60    2.70
  -3  11  -5   -5.90    2.40
  -4  11  -5   24.50    4.30
  -4  11  -5   31.70    4.30
  -5 -10   5    1.20    2.80
   4  10  -5    4.30    2.80
  -4 -10   5    2.30    2.50
   3  10  -5    2.00    2.20
   3  10  -5    3.30    2.30
  -3 -10   5    3.50    2.70
   2  10  -5    1.90    2.40
   2  10  -5    7.30    2.50
   2  10  -5    8.70    2.70
  -2 -10   5    6.60    2.50
   1  10  -5   -0.80    2.00
   1  10  -5   -0.40    1.40
   1  10  -5    4.30    2.10
   1  10  -5   -2.00    1.70
  -1 -10   5    3.90    2.10
  -1 -10   5    0.90    1.80
   0  10  -5   14.30    2.70
   0  10  -5   12.00    2.80
   0  10  -5    9.30    2.50
   0 -10   5   12.60    2.60
   0 -10   5   11.10    2.40
  -1  10  -5    6.70    2.50
  -1  10  -5    7.00    2.60
  -1  10  -5    7.80    2.60
   1 -10   5   11.00    2.50
   1 -10   5    8.40    2.40
  -2  10  -5  130.79    7.20
  -2  10  -5  133.29    7.20
  -2  10  -5  127.19    6.90
   2 -10   5  124.89    6.50
   2 -10   5  124.39    6.50
  -3  10  -5    4.60    2.90
  -3  10  -5    0.30    2.30
  -3  10  -5    1.30    2.50
  -4  10  -5    7.30    3.30
  -4  10  -5    2.90    3.10
  -5  -9   5    6.30    2.80
  -4  -9   5    2.00    2.30
   3   9  -5    2.00    2.10
   3   9  -5    4.70    2.10
  -3  -9   5    3.80    2.40
   2   9  -5   47.00    4.10
   2   9  -5   57.79    4.60
   2   9  -5   50.29    4.20
   2   9  -5   49.40    4.00
  -2  -9   5   37.10    3.80
  -2  -9   5   49.60    4.70
   1   9  -5   15.70    2.70
   1   9  -5   19.80    3.00
   1   9  -5   12.10    2.20
   1   9  -5   16.30    2.70
  -1  -9   5   18.20    2.80
  -1  -9   5   17.50    2.70
   0   9  -5   62.29    4.50
   0   9  -5   59.99    4.40
   0   9  -5   58.19    4.60
   0  -9   5   57.79    4.40
   0  -9   5   53.69    4.10
  -1   9  -5   44.30    4.00
  -1   9  -5   52.79    4.50
  -1   9  -5   53.29    4.50
   1  -9   5   54.39    4.00
   1  -9   5   49.99    4.00
  -2   9  -5  294.47   11.30
  -2   9  -5  299.07   11.30
  -2   9  -5  292.37   11.70
   2  -9   5  298.47   11.00
   2  -9   5  276.87   10.90
  -3   9  -5    0.30    2.40
  -3   9  -5   -2.90    2.50
  -3   9  -5    0.60    2.50
  -4   9  -5   18.60    3.40
  -4   9  -5   13.80    3.70
  -5  -8   5   -1.20    1.90
  -4  -8   5   10.00    2.70
   3   8  -5    0.50    2.00
   3   8  -5   -0.80    1.60
   3   8  -5   -0.60    1.80
  -3  -8   5    2.50    2.20
   2   8  -5    0.10    1.70
   2   8  -5    1.60    1.50
   2   8  -5    1.50    1.90
   2   8  -5   -0.50    1.50
  -2  -8   5    1.80    1.50
  -2  -8   5   -0.50    1.60
   1   8  -5   33.90    3.50
   1   8  -5   33.30    3.20
   1   8  -5   33.60    3.40
  -1  -8   5   29.30    3.10
  -1  -8   5   37.90    3.40
   0   8  -5  624.34   21.00
   0   8  -5  646.44   20.90
   0   8  -5  670.33   21.00
   0  -8   5  654.13   20.90
   0  -8   5  640.54   20.90
  -1   8  -5  132.99    6.40
  -1   8  -5  125.99    6.20
  -1   8  -5  121.49    6.10
   1  -8   5  128.09    5.90
   1  -8   5  128.59    6.00
   1  -8   5  113.89    5.90
  -2   8  -5  254.77   10.00
  -2   8  -5  263.97   10.20
  -2   8  -5  261.27   10.50
   2  -8   5  255.57    9.70
   2  -8   5  249.18    9.70
  -3   8  -5   12.10    3.10
  -3   8  -5   19.20    3.40
  -3   8  -5   24.50    3.70
  -4   8  -5    7.40    3.10
  -4   8  -5   12.10    3.50
  -5  -7   5    1.40    2.10
  -4  -7   5    6.70    2.20
   3   7  -5   30.50    3.20
   3   7  -5   24.90    3.00
   3   7  -5   22.50    2.90
  -3  -7   5   30.30    3.60
   2   7  -5   37.10    3.20
   2   7  -5   39.60    3.60
   2   7  -5   33.80    3.30
   2   7  -5   42.00    3.70
  -2  -7   5   38.90    3.20
  -2  -7   5   32.90    3.30
   1   7  -5  291.67   10.90
   1   7  -5  288.47   10.80
   1   7  -5  302.17   10.70
  -1  -7   5  307.07   10.70
  -1  -7   5  303.57   10.80
   0   7  -5   26.90    2.90
   0   7  -5   28.40    3.00
   0   7  -5   22.90    2.80
   0  -7   5   25.20    2.70
   0  -7   5   23.40    2.80
  -1   7  -5    0.90    1.80
  -1   7  -5   -0.90    1.70
  -1   7  -5    3.70    2.00
   1  -7   5    0.30    1.70
   1  -7   5    1.80    1.60
   1  -7   5   -0.90    1.70
  -2   7  -5  129.69    6.80
  -2   7  -5  143.59    6.40
  -2   7  -5  142.79    6.80
   2  -7   5  135.89    6.20
   2  -7   5  132.49    6.10
  -3   7  -5    4.30    2.60
  -3   7  -5   -1.30    2.40
  -3   7  -5    1.10    2.40
   3  -7   5   -2.80    1.60
  -4   7  -5   23.30    3.50
  -4   7  -5   27.40    4.20
  -5  -6   5    2.60    2.00
  -4  -6   5    1.40    1.90
   3   6  -5   29.10    3.00
   3   6  -5   28.00    3.00
   3   6  -5   22.40    2.60
  -3  -6   5   34.40    3.40
   2   6  -5    2.80    1.60
   2   6  -5    2.80    1.50
   2   6  -5    3.20    1.50
   2   6  -5    6.50    2.00
  -2  -6   5    1.20    1.60
  -2  -6   5    2.00    1.30
   1   6  -5   93.19    4.70
   1   6  -5  104.69    4.90
   1   6  -5   94.29    5.00
  -1  -6   5   95.29    4.70
  -1  -6   5   93.59    4.70
   0   6  -5   42.40    3.70
   0   6  -5   39.40    3.40
   0   6  -5   45.90    3.50
   0  -6   5   43.90    3.40
   0  -6   5   34.50    3.10
  -1   6  -5  147.39    6.70
  -1   6  -5  153.68    7.00
  -1   6  -5  164.18    6.90
   1  -6   5  163.48    6.70
   1  -6   5  171.18    6.80
  -2   6  -5    3.70    2.10
  -2   6  -5    1.70    1.80
  -2   6  -5    7.90    2.10
   2  -6   5    4.90    1.80
   2  -6   5    3.40    1.70
  -3   6  -5   40.40    4.30
  -3   6  -5   46.50    4.00
  -3   6  -5   51.19    4.30
   3  -6   5   41.40    3.40
   3  -6   5   48.60    3.70
  -4   6  -5   -1.20    2.60
  -4   6  -5    0.00    2.60
  -4  -5   5   10.30    2.30
   3   5  -5    3.10    1.70
   3   5  -5    4.70    1.60
  -3  -5   5    4.10    1.70
   2   5  -5    1.30    1.30
   2   5  -5    0.60    1.20
   2   5  -5    1.60    1.60
   2   5  -5   -0.10    1.20
  -2  -5   5    1.90    1.50
  -2  -5   5    1.20    1.20
   1   5  -5   32.00    2.80
   1   5  -5   32.10    2.80
   1   5  -5   33.10    2.90
  -1  -5   5   34.60    2.90
  -1  -5   5   30.80    2.80
   0   5  -5   29.60    2.70
   0   5  -5   30.60    2.90
   0   5  -5   28.90    2.70
   0  -5   5   23.80    2.50
   0  -5   5   30.40    2.60
  -1   5  -5    6.40    2.00
  -1   5  -5    7.40    1.90
  -1   5  -5    6.60    1.90
   1  -5   5    7.90    1.70
   1  -5   5    5.00    1.80
  -2   5  -5  108.89    5.70
  -2   5  -5  113.69    5.50
   2  -5   5  113.59    5.20
   2  -5   5  110.29    5.30
  -3   5  -5   39.40    3.60
  -3   5  -5   55.39    4.40
   3  -5   5   46.70    3.60
   3  -5   5   42.30    3.40
  -4   5  -5   16.60    3.10
  -4   5  -5   15.00    3.10
   3   4  -5    8.70    1.60
   3   4  -5   11.90    1.90
  -3  -4   5   10.50    2.00
   2   4  -5  172.78    6.60
   2   4  -5  174.48    6.60
   2   4  -5  182.98    6.80
   2   4  -5  174.88    6.50
  -2  -4   5  175.38    6.70
  -2  -4   5  181.28    6.80
   1   4  -5  600.74   18.40
   1   4  -5  552.04   18.50
   1   4  -5  598.04   18.50
  -1  -4   5  584.14   18.50
  -1  -4   5  625.84   18.40
  -1  -4   5  609.44   18.50
   0   4  -5   39.40    3.20
   0   4  -5   40.20    3.10
   0   4  -5   36.80    2.90
   0  -4   5   39.10    2.90
   0  -4   5   39.60    2.90
  -1   4  -5   22.40    2.50
  -1   4  -5   27.00    2.80
   1  -4   5   23.50    2.50
   1  -4   5   25.30    2.50
  -2   4  -5  187.38    7.50
  -2   4  -5  196.18    7.80
   2  -4   5  190.28    7.50
   2  -4   5  193.08    7.40
  -3   4  -5  218.88    8.50
  -3   4  -5  204.58    8.50
   3  -4   5  207.28    8.00
   3  -4   5  200.38    8.00
  -4   4  -5  171.98    7.90
  -4   4  -5  166.38    7.90
  -3  -3   5    7.90    1.80
   2   3  -5  110.39    4.70
   2   3  -5  110.89    4.50
   2   3  -5  118.69    4.50
  -2  -3   5   98.39    4.50
  -2  -3   5  110.29    4.60
   1   3  -5   39.10    2.50
   1   3  -5   37.10    3.00
   1   3  -5   36.50    2.60
  -1  -3   5   37.50    2.60
  -1  -3   5   38.70    2.70
  -1  -3   5   39.50    3.30
   0   3  -5   52.19    3.30
   0   3  -5   54.69    3.20
   0   3  -5   61.89    3.50
   0  -3   5   57.49    3.30
   0  -3   5   57.59    3.30
   0  -3   5   54.39    3.40
  -1   3  -5   79.29    4.30
  -1   3  -5   80.29    4.10
   1  -3   5   74.49    4.10
   1  -3   5   77.59    4.10
  -2   3  -5   37.20    3.20
  -2   3  -5   38.90    3.30
   2  -3   5   34.60    3.00
   2  -3   5   33.30    3.00
  -3   3  -5    7.30    2.40
  -3   3  -5    8.90    2.40
   3  -3   5    9.10    2.00
   3  -3   5    8.60    2.10
  -4   3  -5  111.79    6.30
  -4   3  -5  125.39    6.50
  -5   3  -5   -7.00    2.50
   2   2  -5   59.59    3.10
   2   2  -5   65.09    3.00
  -2  -2   5   58.99    3.00
  -2  -2   5   61.09    3.10
   1   2  -5    1.10    1.40
   1   2  -5    1.50    1.10
   1   2  -5    2.40    1.10
  -1  -2   5    0.40    1.10
  -1  -2   5    0.90    1.10
  -1  -2   5   -0.20    1.10
   0   2  -5   33.10    2.60
   0   2  -5   28.90    2.50
   0  -2   5   30.00    2.50
   0  -2   5   30.60    2.70
  -1   2  -5   80.89    4.30
  -1   2  -5   83.39    4.10
   1  -2   5   83.59    4.20
   1  -2   5   83.89    4.20
  -2   2  -5  131.49    5.70
  -2   2  -5  116.99    5.70
   2  -2   5  126.29    5.60
   2  -2   5  125.09    5.50
   2  -2   5  124.39    5.50
  -3   2  -5  143.39    6.70
  -3   2  -5  135.09    6.50
   3  -2   5  130.49    6.00
   3  -2   5  134.59    6.00
  -4   2  -5   67.49    5.20
  -4   2  -5   66.19    5.00
  -5   2  -5    6.90    2.90
   1   1  -5  676.43   20.90
   1   1  -5  695.13   20.70
  -1  -1   5  726.13   20.90
  -1  -1   5  685.43   20.90
  -1  -1   5  704.73   20.80
   0   1  -5  378.86   12.00
   0   1  -5  367.16   11.80
   0  -1   5  367.46   12.10
   0  -1   5  378.46   12.00
   0  -1   5  367.16   11.90
  -1   1  -5   52.49    3.20
  -1   1  -5   46.30    3.30
   1  -1   5   52.99    3.40
   1  -1   5   45.70    3.20
  -2   1  -5  125.39    5.90
  -2   1  -5  122.99    5.70
   2  -1   5  129.59    5.60
   2  -1   5  127.59    5.60
   2  -1   5  130.19    5.70
  -3   1  -5   32.50    3.40
  -3   1  -5   36.30    3.50
   3  -1   5   33.70    3.30
   3  -1   5   32.20    3.20
   3  -1   5   35.60    3.00
  -4   1  -5   11.10    2.80
  -4   1  -5   15.30    2.90
  -5   1  -5   80.29    6.30
   1   0  -5  221.58    7.40
   1   0  -5  217.78    7.10
  -1   0   5  222.58    7.30
  -1   0   5  217.28    7.20
  -1   0   5  231.48    7.30
   0   0  -5    0.70    1.30
   0   0  -5    0.40    1.10
   0   0   5    1.20    1.20
   0   0   5    1.60    1.20
   0   0   5    0.40    1.30
  -1   0  -5  230.28    8.20
  -1   0  -5  231.18    8.40
   1   0   5  222.48    8.50
   1   0   5  223.88    8.20
   1   0   5  248.48    8.40
  -2   0  -5   -1.60    1.40
  -2   0  -5   -2.10    1.60
   2   0   5    1.20    1.50
   2   0   5    3.60    1.70
   2   0   5    0.00    1.50
  -3   0  -5  424.06   14.20
  -3   0  -5  418.36   14.10
   3   0   5  394.76   13.80
   3   0   5  391.26   13.60
   3   0   5  391.16   13.80
  -4   0  -5    2.00    2.40
  -4   0  -5    1.30    2.30
  -5   0  -5   13.70    3.40
   1  -1  -5  715.83   20.90
  -1   1   5  728.73   21.00
  -1   1   5  698.43   21.00
  -1   1   5  674.53   20.80
   0  -1  -5  341.37   11.60
   0  -1  -5  369.36   11.50
   0   1   5  372.66   11.70
   0   1   5  368.96   11.50
   0   1   5  361.56   11.70
  -1  -1  -5   49.60    3.50
  -1  -1  -5   45.40    3.10
   1   1   5   50.69    3.30
   1   1   5   46.90    3.30
   1   1   5   48.60    3.30
  -2  -1  -5  126.99    5.70
  -2  -1  -5  122.79    6.00
   2   1   5  115.39    5.50
   2   1   5  114.29    5.60
   2   1   5  134.99    5.90
  -3  -1  -5   35.80    3.70
  -3  -1  -5   38.30    3.80
   3   1   5   39.00    3.80
   3   1   5   33.20    3.20
   3   1   5   33.70    3.20
  -4  -1  -5   16.30    3.10
  -4  -1  -5   10.20    2.60
  -5  -1  -5   81.99    6.40
  -2   2   5   57.09    2.80
   1  -2  -5    0.90    0.90
   1  -2  -5    0.60    1.10
  -1   2   5    1.80    1.30
  -1   2   5    1.90    1.00
  -1   2   5    3.50    1.10
  -1   2   5    1.30    1.00
   0  -2  -5   31.40    2.40
   0  -2  -5   31.40    2.70
   0   2   5   32.00    2.80
   0   2   5   29.60    2.50
   0   2   5   32.70    2.60
   0   2   5   29.50    2.30
  -1  -2  -5   80.69    4.50
  -1  -2  -5   74.79    4.10
   1   2   5   82.39    4.20
   1   2   5   86.09    4.30
   1   2   5   84.99    4.50
  -2  -2  -5  123.19    6.00
  -2  -2  -5  121.29    5.80
   2   2   5  119.69    5.90
   2   2   5  119.99    5.60
   2   2   5  121.69    5.70
  -3  -2  -5  139.19    6.80
  -3  -2  -5  141.29    6.80
   3   2   5  139.89    6.50
   3   2   5  146.19    6.90
   3   2   5  124.29    6.30
  -4  -2  -5   69.09    5.50
  -4  -2  -5   54.39    4.90
  -5  -2  -5    8.40    3.10
  -2   3   5  108.99    4.30
   1  -3  -5   41.90    2.50
   1  -3  -5   37.10    2.20
  -1   3   5   36.50    2.30
  -1   3   5   39.70    2.20
  -1   3   5   39.20    2.40
  -1   3   5   39.10    2.70
   0  -3  -5   55.89    3.40
   0  -3  -5   54.19    3.10
   0   3   5   55.49    3.20
   0   3   5   53.29    3.50
   0   3   5   52.99    3.30
  -1  -3  -5   78.09    4.40
  -1  -3  -5   81.89    4.30
   1   3   5   78.89    4.40
   1   3   5   78.09    4.30
   1   3   5   89.59    4.70
  -2  -3  -5   35.40    3.30
  -2  -3  -5   40.30    3.60
   2   3   5   40.60    3.80
   2   3   5   32.00    3.20
   2   3   5   38.30    3.40
  -3  -3  -5   10.80    2.50
  -3  -3  -5    6.80    2.40
   3   3   5    9.40    2.30
   3   3   5   10.50    2.80
   3   3   5    8.00    2.40
  -4  -3  -5  125.59    7.10
  -4  -3  -5  120.59    7.10
  -5  -3  -5   -0.90    2.60
  -2   4   5  176.38    6.30
   1  -4  -5  576.64   18.10
   1  -4  -5  618.34   18.30
   1  -4  -5  608.44   18.10
  -1   4   5  566.34   18.30
  -1   4   5  630.84   19.00
  -1   4   5  603.24   18.30
  -1   4   5  626.74   18.40
   0  -4  -5   41.50    3.10
   0  -4  -5   39.10    2.80
   0   4   5   41.70    3.30
   0   4   5   38.40    3.10
   0   4   5   40.70    3.00
  -1  -4  -5   22.00    2.50
  -1  -4  -5   25.90    2.80
   1   4   5   21.40    2.50
   1   4   5   23.40    3.00
   1   4   5   22.10    2.70
  -2  -4  -5  197.18    8.00
  -2  -4  -5  168.28    7.60
   2   4   5  169.78    8.00
   2   4   5  184.98    7.70
   2   4   5  204.78    8.00
  -3  -4  -5  209.48    9.20
  -3  -4  -5  217.98    9.20
   3   4   5  203.18    8.90
   3   4   5  225.28    9.00
   3   4   5  206.98    9.30
  -4  -4  -5  186.38    8.90
  -4  -4  -5  166.78    8.40
  -5  -4  -5    4.30    3.00
  -2   5   5    1.00    1.00
   1  -5  -5   27.60    2.30
   1  -5  -5   25.90    2.20
   1  -5  -5   30.70    2.10
  -1   5   5   32.40    3.00
  -1   5   5   27.70    2.40
  -1   5   5   28.10    2.50
   0  -5  -5   29.40    2.70
   0  -5  -5   29.70    2.70
   0   5   5   31.20    2.80
   0   5   5   31.70    2.90
   0   5   5   27.10    3.00
  -1  -5  -5    5.30    1.90
  -1  -5  -5    7.90    2.00
   1   5   5    7.40    2.20
   1   5   5    6.80    1.90
   1   5   5    9.60    2.20
  -2  -5  -5  100.89    5.50
  -2  -5  -5  114.19    5.90
   2   5   5  105.29    5.60
   2   5   5   95.29    5.50
   2   5   5  110.59    6.10
  -3  -5  -5   43.20    4.30
  -3  -5  -5   41.70    4.50
   3   5   5   35.60    4.00
   3   5   5   40.90    4.00
   3   5   5   44.20    4.80
  -4  -5  -5    8.70    3.00
  -4  -5  -5   22.60    3.40
  -5  -5  -5   -0.70    2.80
  -2   6   5    2.10    1.20
   1  -6  -5   89.09    4.10
   1  -6  -5   94.09    4.30
  -1   6   5   90.89    4.40
  -1   6   5   93.69    4.70
  -1   6   5   91.69    4.30
   0  -6  -5   41.10    3.40
   0  -6  -5   37.30    3.20
   0   6   5   45.40    3.50
   0   6   5   43.10    3.40
   0   6   5   43.60    3.70
  -1  -6  -5  165.58    7.00
  -1  -6  -5  144.49    6.70
   1   6   5  152.38    7.40
   1   6   5  168.48    7.00
   1   6   5  155.98    6.90
  -2  -6  -5    4.10    2.10
  -2  -6  -5    4.20    2.00
   2   6   5    4.60    2.10
   2   6   5    3.50    2.20
   2   6   5    3.20    2.00
  -3  -6  -5   33.60    4.00
  -3  -6  -5   45.10    4.60
   3   6   5   33.30    4.00
   3   6   5   54.39    5.40
  -4  -6  -5    5.20    3.00
  -4  -6  -5   -3.70    2.20
  -5  -6  -5    7.70    3.20
  -2   7   5   35.50    2.70
   1  -7  -5  316.27   10.60
   1  -7  -5  312.97   10.40
  -1   7   5  319.17   11.30
  -1   7   5  313.87   10.80
  -1   7   5  300.47   10.70
   0  -7  -5   22.40    2.70
   0  -7  -5   24.20    2.70
   0   7   5   24.70    2.80
   0   7   5   25.20    2.80
   0   7   5   26.10    3.20
  -1  -7  -5    1.50    1.70
  -1  -7  -5    2.10    1.80
   1   7   5    0.10    1.80
   1   7   5   -0.50    1.60
   1   7   5    1.10    1.80
  -2  -7  -5  128.59    6.70
  -2  -7  -5  137.29    7.00
   2   7   5  134.19    7.30
   2   7   5  140.69    7.00
   2   7   5  140.99    6.90
  -3  -7  -5    4.30    2.50
  -3  -7  -5    3.70    2.50
   3   7   5   -4.40    2.60
   3   7   5    0.70    2.30
  -4  -7  -5   27.40    3.90
  -4  -7  -5   28.40    4.30
  -5  -7  -5    1.30    3.20
  -2   8   5   -2.20    1.30
  -2   8   5    2.50    1.60
  -2   8   5    0.60    1.50
  -2   8   5    1.00    1.20
   1  -8  -5   33.50    2.90
   1  -8  -5   39.90    3.00
  -1   8   5   33.80    3.00
  -1   8   5   36.60    3.30
  -1   8   5   30.70    3.10
  -1   8   5   33.90    3.50
   0  -8  -5  647.74   20.30
   0  -8  -5  637.74   20.60
   0   8   5  625.54   20.70
   0   8   5  641.94   21.20
   0   8   5  633.44   20.60
  -1  -8  -5  131.29    6.40
  -1  -8  -5  128.09    6.10
   1   8   5  117.59    6.20
   1   8   5  124.49    6.40
   1   8   5  111.19    6.60
  -2  -8  -5  259.07   10.60
  -2  -8  -5  252.87   10.40
   2   8   5  251.17   10.50
   2   8   5  246.88   11.10
  -3  -8  -5   16.60    3.50
  -3  -8  -5   22.60    3.80
   3   8   5   22.40    3.70
  -4  -8  -5    7.40    3.50
  -4  -8  -5   14.30    3.60
   4   8   5   12.40    3.30
  -5  -8  -5    3.00    3.50
  -2   9   5   49.60    3.70
  -2   9   5   52.39    3.70
  -2   9   5   47.70    3.30
  -2   9   5   50.29    3.70
   1  -9  -5   16.20    2.30
   1  -9  -5   16.80    2.40
  -1   9   5   16.70    2.60
  -1   9   5   15.70    2.30
  -1   9   5   16.40    2.80
  -1   9   5   16.30    2.60
  -1   9   5   16.70    2.50
   0  -9  -5   52.69    4.10
   0  -9  -5   51.19    3.90
   0   9   5   57.39    4.70
   0   9   5   61.39    4.20
   0   9   5   57.49    4.30
  -1  -9  -5   42.10    4.00
  -1  -9  -5   45.50    4.30
   1   9   5   51.49    5.10
   1   9   5   49.00    4.20
   1   9   5   47.60    4.40
  -2  -9  -5  289.57   11.60
  -2  -9  -5  267.67   11.30
   2   9   5  284.47   12.30
   2   9   5  279.27   11.50
  -3  -9  -5   -0.40    2.20
  -3  -9  -5   -1.80    2.30
   3   9   5   -0.10    2.30
  -4  -9  -5   14.40    3.90
  -4  -9  -5   15.00    3.70
   4   9   5    8.10    3.40
  -5  -9  -5   22.50    4.40
  -2  10   5    7.10    2.20
  -2  10   5    9.10    2.20
  -2  10   5    8.40    2.20
  -2  10   5    5.30    1.70
   1 -10  -5    1.00    1.60
   1 -10  -5    1.10    1.70
  -1  10   5    2.70    2.10
  -1  10   5    1.90    2.00
  -1  10   5    4.60    1.70
  -1  10   5   -0.10    1.90
  -1  10   5    1.80    2.00
   0 -10  -5   12.90    2.50
   0 -10  -5   10.70    2.50
   0  10   5    9.10    2.40
   0  10   5   12.20    2.90
   0  10   5    6.90    2.20
  -1 -10  -5    7.50    2.50
  -1 -10  -5    8.30    2.40
   1  10   5    7.60    2.50
   1  10   5    8.50    2.80
  -2 -10  -5  121.59    7.20
  -2 -10  -5  121.49    6.90
   2  10   5  121.09    7.30
   2  10   5  117.69    7.80
  -3 -10  -5    2.50    2.60
  -3 -10  -5    0.80    2.50
   3  10   5    5.30    2.90
  -4 -10  -5    7.50    2.80
  -4 -10  -5   -2.90    2.90
   4  10   5    8.30    3.20
  -5 -10  -5   19.30    4.50
  -2  11   5    2.00    2.10
  -2  11   5    4.60    2.10
  -2  11   5    1.20    2.00
   1 -11  -5  148.19    6.60
   1 -11  -5  148.89    6.80
  -1  11   5  142.59    7.20
  -1  11   5  148.89    7.30
  -1  11   5  154.78    7.30
   0 -11  -5    0.60    2.00
   0 -11  -5    1.20    2.10
   0  11   5    3.60    2.50
   0  11   5    7.70    2.80
   0  11   5   -1.50    2.00
   0  11   5    4.30    2.30
  -1 -11  -5   46.80    4.60
  -1 -11  -5   56.29    4.70
   1  11   5   41.20    4.90
   1  11   5   52.39    5.00
  -2 -11  -5    0.00    2.20
  -2 -11  -5   -2.50    2.30
   2  11   5    2.20    2.80
  -3 -11  -5   -2.60    2.50
  -3 -11  -5   -3.50    2.40
   3  11   5    0.00    2.60
   3  11   5    1.60    2.80
  -4 -11  -5   26.80    4.50
  -4 -11  -5   24.60    4.70
   4  11   5   21.90    3.80
  -3  12   5    3.50    2.00
  -2  12   5   21.70    3.10
  -2  12   5   23.50    3.40
  -2  12   5   22.20    3.20
   1 -12  -5   48.40    4.00
  -1  12   5   48.40    4.40
  -1  12   5   47.50    4.50
  -1  12   5   44.90    4.40
   0 -12  -5   36.00    3.90
   0 -12  -5   43.30    4.20
   0  12   5   52.89    4.90
   0  12   5   34.30    4.20
  -1 -12  -5   49.70    4.80
  -1 -12  -5   49.70    4.80
   1  12   5   43.50    4.90
   1  12   5   48.90    5.00
  -2 -12  -5   -2.50    2.20
  -2 -12  -5    0.10    2.50
   2  12   5    0.20    2.80
   2  12   5   -1.50    2.80
  -3 -12  -5   21.30    4.00
  -3 -12  -5   27.20    4.10
   3  12   5   29.70    4.60
   3  12   5   27.80    4.30
  -4 -12  -5    9.00    3.90
   4  12   5    2.40    3.00
  -3  13   5    2.10    2.80
  -3  13   5   -1.30    1.90
  -2  13   5    7.70    3.00
  -2  13   5    5.30    2.50
  -2  13   5    7.30    2.50
   1 -13  -5   49.70    4.40
  -1  13   5   48.20    4.80
  -1  13   5   54.39    5.00
  -1  13   5   51.49    4.90
   0 -13  -5   23.10    3.40
   0 -13  -5   18.80    3.30
   0  13   5   14.90    3.30
   0  13   5   18.00    3.60
  -1 -13  -5  146.29    8.20
  -1 -13  -5  167.58    8.50
   1  13   5  154.48    8.80
   1  13   5  152.58    8.60
  -2 -13  -5   12.90    3.40
  -2 -13  -5    8.90    3.20
   2  13   5    4.20    3.20
   2  13   5   14.20    3.70
  -3 -13  -5   -1.00    2.60
  -3 -13  -5    9.00    3.40
   3  13   5    2.50    3.20
   3  13   5    3.30    3.10
  -4 -13  -5    2.30    3.80
  -3  14   5    6.30    2.50
  -3  14   5   -5.20    2.80
  -2  14   5   19.60    3.40
  -2  14   5   22.50    3.90
  -2  14   5   15.20    3.20
   1 -14  -5    1.50    2.20
  -1  14   5    1.20    2.70
  -1  14   5    4.10    2.60
  -1  14   5    8.10    3.10
   0 -14  -5  406.76   15.60
   0 -14  -5  417.16   15.60
   0  14   5  414.96   16.20
   0  14   5  430.06   16.10
  -1 -14  -5    7.00    3.00
  -1 -14  -5   13.30    3.20
   1  14   5   16.80    3.80
   1  14   5   17.00    3.80
  -2 -14  -5   21.60    4.30
  -2 -14  -5   21.40    4.20
   2  14   5   23.00    4.50
   2  14   5   17.20    4.10
  -3 -14  -5   26.90    4.90
  -3 -14  -5   27.70    5.00
   3  14   5   33.20    4.90
   3  14   5   34.50    5.50
  -4 -14  -5   18.00    4.80
  -3  15   5   -1.60    3.00
  -2  15   5   40.10    4.80
  -2  15   5   41.50    4.50
  -2  15   5   37.00    4.80
   1 -15  -5   56.29    5.00
  -1  15   5   61.59    5.80
  -1  15   5   45.40    5.10
  -1  15   5   50.19    5.40
   0 -15  -5  422.96   16.20
   0 -15  -5  445.56   16.50
   0  15   5  432.76   17.10
   0  15   5  447.96   17.00
  -1 -15  -5    2.30    3.00
  -1 -15  -5    1.00    2.60
   1  15   5   -1.20    2.80
   1  15   5    3.40    3.10
  -2 -15  -5   17.90    3.90
  -2 -15  -5   26.50    4.60
   2  15   5   21.10    4.30
   2  15   5   14.40    4.10
  -3 -15  -5   48.20    6.20
   3  15   5   58.79    6.80
  -4 -15  -5   11.90    4.50
  -3  16   5    1.50    3.50
  -2  16   5    1.30    2.70
  -2  16   5    0.30    2.70
  -2  16   5   -2.30    3.30
   1 -16  -5   31.00    5.10
  -1  16   5   14.80    4.20
  -1  16   5   26.50    4.60
  -1  16   5   28.70    4.50
   0 -16  -5   48.20    5.10
   0  16   5   36.50    5.10
   0  16   5   40.20    5.20
  -1 -16  -5    2.90    3.10
  -1 -16  -5    1.20    2.50
   1  16   5   -2.00    3.40
   1  16   5    5.20    3.40
  -2 -16  -5   16.60    4.30
  -2 -16  -5    7.60    3.40
   2  16   5    6.90    4.10
   2  16   5   20.60    4.40
  -3 -16  -5   57.39    6.60
   3  16   5   45.40    6.30
  -4 -16  -5   -4.30    4.00
  -3  17   5    0.10    3.60
  -2  17   5   -0.60    2.70
  -2  17   5    0.40    3.00
  -2  17   5   -5.10    3.40
  -1  17   5   12.10    3.60
  -1  17   5    9.10    3.90
  -1  17   5   21.90    4.70
   0 -17  -5    5.50    2.90
   0  17   5    3.30    3.40
   0  17   5    0.20    3.10
  -1 -17  -5    5.00    3.10
  -1 -17  -5   10.60    3.80
   1  17   5   11.50    3.90
   1  17   5   12.90    4.30
  -2 -17  -5   31.70    5.40
   2  17   5   37.80    6.10
  -3 -17  -5   29.80    5.50
   3  17   5   25.20    5.50
  -3  18   5   -1.20    3.80
  -2  18   5   23.50    5.10
  -2  18   5    6.60    3.70
  -2  18   5   18.90    4.00
  -1  18   5    0.90    3.10
  -1  18   5    9.30    3.90
  -1  18   5    3.10    4.10
   0 -18  -5   15.60    3.70
   0  18   5   15.90    5.10
   0  18   5    9.90    4.00
  -1 -18  -5    8.00    3.70
   1  18   5   10.10    4.90
  -2 -18  -5   -0.80    3.70
   2  18   5    6.70    4.80
  -3 -18  -5   18.10    5.20
   3  18   5    1.30    4.10
  -3  19   5    0.10    4.20
  -2  19   5   47.70    6.10
  -2  19   5   36.70    5.90
  -2  19   5   42.00    5.40
  -1  19   5    5.00    4.60
  -1  19   5   -3.10    3.30
  -1  19   5    1.90    3.40
   0 -19  -5    4.00    3.40
   0  19   5    8.10    4.70
  -1 -19  -5   -5.20    3.00
   1  19   5    1.60    4.40
  -2 -19  -5   13.00    4.80
   2  19   5   14.80    5.00
  -3 -19  -5   -2.50    3.80
   3  19   5   -4.00    4.60
  -2  20   5   93.59    8.80
  -2  20   5  104.09    8.90
  -1  20   5   24.50    6.30
   0 -20  -5   15.60    4.10
   0  20   5    4.80    4.70
  -1 -20  -5   21.00    4.80
   1  20   5   25.50    6.10
  -2 -20  -5   22.50    5.50
   2  20   5    8.10    5.10
  -2  21   5   31.50    6.20
  -2  21   5   13.70    4.80
  -1  21   5    5.90    5.40
   0 -21  -5    3.40    3.60
   0  21   5  -11.00    4.10
  -1 -21  -5   47.00    6.80
   1  21   5   54.59    8.10
  -2 -21  -5   15.60    5.40
   2  21   5   -0.50    5.30
  -1  22   5    4.00    5.30
   0 -22  -5   16.40    4.50
   0  22   5   -6.10    5.50
  -1 -22  -5   47.80    6.60
   1  22   5   67.69    8.80
   1  22  -6   10.40    5.40
   1  22  -6    1.00    4.90
  -1 -22   6    1.70    4.50
   0  22  -6    9.70    5.20
   0  22  -6   15.80    5.70
   0 -22   6    9.20    4.40
  -1  22  -6    5.50    5.00
  -1  22  -6   23.00    6.70
   2  21  -6    5.80    4.70
   2  21  -6    7.70    5.00
  -2 -21   6   14.20    5.20
   1  21  -6   -3.40    4.80
   1  21  -6    3.80    4.70
  -1 -21   6   -0.10    3.90
   0  21  -6    8.10    4.40
   0  21  -6    8.40    5.30
   0 -21   6    9.30    4.20
  -1  21  -6    4.80    4.60
  -1  21  -6    9.40    5.40
  -2  21  -6   27.80    5.90
  -2  21  -6   26.30    6.70
   2  20  -6    1.30    4.50
   2  20  -6   -1.70    4.40
  -2 -20   6    2.10    4.70
   1  20  -6    7.50    5.00
   1  20  -6    6.30    4.80
  -1 -20   6   14.40    4.80
   0  20  -6    4.30    4.30
   0  20  -6    1.40    4.80
   0 -20   6    0.90    3.80
  -1  20  -6   18.20    5.60
  -1  20  -6    6.50    4.60
   1 -20   6   16.10    4.80
  -2  20  -6    5.60    4.10
  -2  20  -6   13.00    5.60
  -3 -19   6   -1.50    4.10
   2  19  -6   16.60    5.20
   2  19  -6   15.30    4.80
  -2 -19   6   26.60    5.70
   1  19  -6   22.40    5.30
   1  19  -6   12.60    5.10
  -1 -19   6   25.70    5.00
   0  19  -6   -0.50    4.30
   0  19  -6    5.40    3.90
   0 -19   6   -0.80    3.50
  -1  19  -6   -1.60    4.70
  -1  19  -6    1.00    3.80
   1 -19   6    2.00    3.60
  -2  19  -6   61.79    7.30
  -2  19  -6   58.69    7.30
  -3  19  -6   -3.00    4.00
   3  18  -6    0.40    3.90
  -3 -18   6   -3.90    3.70
   2  18  -6   10.90    4.50
   2  18  -6   10.70    4.10
  -2 -18   6   14.90    4.90
   1  18  -6  273.67   14.00
   1  18  -6  294.07   14.30
  -1 -18   6  293.87   13.80
   0  18  -6   -0.90    3.50
   0  18  -6    6.30    4.20
   0  18  -6   -0.90    3.60
   0 -18   6   -1.50    3.20
  -1  18  -6   -0.90    4.00
  -1  18  -6    5.80    3.80
  -1  18  -6    2.90    3.90
   1 -18   6    3.00    3.50
  -2  18  -6    9.50    4.80
  -2  18  -6    5.60    4.10
  -3  18  -6   16.90    5.40
  -3  18  -6   25.20    5.60
   3  17  -6    8.00    4.40
  -3 -17   6    3.00    4.20
   2  17  -6   24.10    4.80
   2  17  -6   29.00    5.30
   2  17  -6   17.90    5.70
  -2 -17   6   34.90    5.70
   1  17  -6  351.36   15.60
   1  17  -6  366.26   15.80
   1  17  -6  347.67   15.70
  -1 -17   6  360.36   15.50
   0  17  -6   54.79    6.30
   0  17  -6   48.90    6.20
   0  17  -6   54.69    6.50
   0 -17   6   51.99    6.00
  -1  17  -6   -0.10    3.40
  -1  17  -6    6.20    3.80
  -1  17  -6    4.90    3.60
   1 -17   6    2.20    3.20
  -2  17  -6   32.60    4.90
  -2  17  -6   38.00    6.00
  -2  17  -6   42.90    6.30
  -3  17  -6   27.40    5.30
  -3  17  -6   28.80    5.80
  -4 -16   6   30.40    5.10
   3  16  -6    0.10    3.30
  -3 -16   6   -3.40    3.00
   2  16  -6   16.70    4.20
   2  16  -6   29.60    5.00
   2  16  -6   31.60    5.30
  -2 -16   6   28.20    4.80
   1  16  -6   10.90    3.90
   1  16  -6   11.90    3.80
   1  16  -6    1.00    3.30
  -1 -16   6   13.40    3.90
   0  16  -6   32.50    5.60
   0  16  -6   60.89    6.70
   0  16  -6   31.20    5.10
   0 -16   6   36.20    4.90
  -1  16  -6    5.30    3.50
  -1  16  -6    6.50    3.40
  -1  16  -6    2.60    3.50
   1 -16   6    6.20    3.30
  -2  16  -6    8.80    4.40
  -2  16  -6    9.50    3.60
  -2  16  -6    6.70    3.70
  -3  16  -6   -0.40    3.50
  -3  16  -6    3.00    4.80
  -3  16  -6    2.60    4.30
  -4 -15   6   25.30    4.80
   3  15  -6    7.70    3.70
   3  15  -6    7.10    3.40
   3  15  -6   13.40    4.00
  -3 -15   6    6.20    3.70
   2  15  -6    2.30    3.20
   2  15  -6    3.40    3.40
   2  15  -6    6.30    3.40
  -2 -15   6    6.40    3.30
   1  15  -6   12.10    3.50
   1  15  -6    7.70    3.50
   1  15  -6    8.10    3.30
  -1 -15   6    2.00    2.90
   0  15  -6  206.38   10.80
   0  15  -6  216.18   10.80
   0  15  -6  196.88   10.60
   0 -15   6  208.38   10.40
  -1  15  -6   16.40    3.80
  -1  15  -6   11.20    3.70
  -1  15  -6    7.00    3.40
   1 -15   6   16.30    3.60
  -2  15  -6   25.70    4.90
  -2  15  -6   27.50    4.40
  -2  15  -6   26.60    4.90
  -3  15  -6   66.29    6.20
  -3  15  -6   70.09    6.70
  -3  15  -6   63.69    6.60
  -4  15  -6    2.60    3.40
  -4  15  -6    6.80    4.30
  -4 -14   6   -3.80    2.60
   3  14  -6   16.60    4.10
   3  14  -6   15.80    3.90
  -3 -14   6   17.60    4.00
   2  14  -6    7.40    3.40
   2  14  -6   10.70    3.60
   2  14  -6   23.80    4.40
  -2 -14   6   23.30    4.00
   1  14  -6   17.30    3.90
   1  14  -6   18.30    3.90
   1  14  -6   18.70    4.00
  -1 -14   6   14.20    3.60
   0  14  -6   35.10    4.80
   0  14  -6   37.30    4.90
   0  14  -6   50.49    5.30
   0 -14   6   49.50    5.20
  -1  14  -6   20.30    4.20
  -1  14  -6   26.10    4.40
  -1  14  -6   29.00    4.50
   1 -14   6   32.80    4.40
  -2  14  -6    6.50    3.50
  -2  14  -6   -2.70    2.90
  -2  14  -6   10.80    3.20
  -3  14  -6   -1.60    3.10
  -3  14  -6    0.00    2.70
  -3  14  -6    1.80    3.60
  -4  14  -6   19.30    4.90
  -4  14  -6   26.60    5.10
  -4 -13   6    6.60    3.30
   3  13  -6    8.80    3.20
   3  13  -6    9.20    3.60
  -3 -13   6   14.20    3.50
   2  13  -6   -2.10    2.50
   2  13  -6    1.00    2.60
   2  13  -6   -1.30    2.50
  -2 -13   6    4.90    2.80
   1  13  -6    2.00    3.00
   1  13  -6    4.40    2.70
   1  13  -6    1.10    2.90
  -1 -13   6    1.70    2.90
   0  13  -6  166.48    8.90
   0  13  -6  173.88    9.10
   0  13  -6  188.88    9.30
   0 -13   6  171.88    8.80
  -1  13  -6  301.77   12.60
  -1  13  -6  281.37   12.50
  -1  13  -6  283.27   12.50
   1 -13   6  302.17   12.10
  -2  13  -6    7.60    3.10
  -2  13  -6    3.30    3.20
  -2  13  -6    8.90    3.30
   2 -13   6    1.20    2.50
  -3  13  -6   21.00    4.10
  -3  13  -6   21.80    4.60
  -3  13  -6   25.80    4.70
  -4  13  -6   59.39    6.50
  -4  13  -6   85.09    7.10
  -5 -12   6   -0.40    2.90
  -4 -12   6    8.20    3.20
   3  12  -6    0.00    2.50
   3  12  -6    1.80    2.80
  -3 -12   6    1.10    2.70
   2  12  -6   11.30    3.00
   2  12  -6   10.80    3.20
   2  12  -6    7.50    2.90
  -2 -12   6   11.30    3.20
   1  12  -6    6.00    2.60
   1  12  -6    6.80    3.00
   1  12  -6    3.90    2.80
  -1 -12   6    5.60    2.70
   0  12  -6   11.40    3.10
   0  12  -6    7.40    3.00
   0  12  -6    9.40    2.80
   0 -12   6    9.40    2.90
  -1  12  -6  791.62   26.30
  -1  12  -6  785.42   26.40
  -1  12  -6  793.52   26.20
   1 -12   6  773.32   25.60
  -2  12  -6   18.80    3.70
  -2  12  -6   19.40    3.60
  -2  12  -6   17.40    3.80
   2 -12   6   14.60    3.30
  -3  12  -6    2.10    2.90
  -3  12  -6   -1.40    2.60
  -3  12  -6   -6.90    2.80
  -4  12  -6   29.80    4.50
  -4  12  -6   17.40    4.40
  -5 -11   6    3.70    2.70
  -4 -11   6   30.20    4.30
   3  11  -6   -1.40    2.30
   3  11  -6    1.50    3.20
  -3 -11   6    1.00    2.60
   2  11  -6   19.90    3.40
   2  11  -6   19.80    3.60
   2  11  -6   21.80    3.50
  -2 -11   6   32.80    4.10
   1  11  -6   25.90    3.70
   1  11  -6   19.60    3.30
   1  11  -6   20.00    3.50
  -1 -11   6   20.00    3.30
   0  11  -6   49.70    4.70
   0  11  -6   58.39    5.10
   0  11  -6   61.99    5.20
   0 -11   6   57.19    4.80
  -1  11  -6  759.52   25.70
  -1  11  -6  802.72   25.70
  -1  11  -6  763.42   25.80
   1 -11   6  788.02   25.30
  -2  11  -6   70.99    5.90
  -2  11  -6   61.79    5.50
  -2  11  -6   68.89    5.60
   2 -11   6   60.09    5.20
  -3  11  -6   11.30    3.10
  -3  11  -6   10.90    3.70
  -3  11  -6   21.80    4.00
  -4  11  -6    4.00    3.20
  -4  11  -6    2.20    3.40
  -5 -10   6    1.70    2.50
  -4 -10   6   10.30    3.00
   3  10  -6   22.00    3.20
   3  10  -6   23.60    3.40
  -3 -10   6   22.50    3.70
   2  10  -6  261.77   10.80
   2  10  -6  257.37   10.80
   2  10  -6  271.27   10.70
  -2 -10   6  247.78   10.60
   1  10  -6   33.00    3.90
   1  10  -6   40.10    4.10
   1  10  -6   33.20    3.60
  -1 -10   6   34.00    3.80
   0  10  -6  116.89    6.60
   0  10  -6  116.09    6.60
   0  10  -6  110.79    6.40
   0 -10   6  130.59    7.20
   0 -10   6  124.09    6.40
  -1  10  -6   30.00    3.80
  -1  10  -6   34.40    4.00
  -1  10  -6   29.50    3.70
   1 -10   6   37.70    3.80
   1 -10   6   37.70    3.90
  -2  10  -6  569.44   19.60
  -2  10  -6  563.94   19.60
  -2  10  -6  581.44   20.00
   2 -10   6  558.04   19.20
  -3  10  -6    5.00    2.90
  -3  10  -6    2.30    2.70
  -3  10  -6   10.20    3.40
  -4  10  -6    1.50    2.80
  -4  10  -6    1.30    3.00
  -5  -9   6   15.00    3.20
  -4  -9   6    9.10    2.70
   3   9  -6    3.50    2.00
   3   9  -6    3.70    2.30
  -3  -9   6    4.80    2.50
   2   9  -6   40.30    3.80
   2   9  -6   35.80    3.90
   2   9  -6   40.50    4.20
   2   9  -6   31.00    3.60
  -2  -9   6   38.90    4.00
   1   9  -6   96.89    5.60
   1   9  -6   95.39    5.80
   1   9  -6   93.19    5.60
  -1  -9   6   90.39    5.40
  -1  -9   6  107.39    5.60
   0   9  -6   69.49    4.70
   0   9  -6   68.79    5.00
   0   9  -6   58.29    4.70
   0  -9   6   66.69    4.70
   0  -9   6   67.39    4.50
  -1   9  -6  139.39    7.10
  -1   9  -6  149.49    7.30
  -1   9  -6  141.79    7.20
   1  -9   6  157.48    7.10
   1  -9   6  158.48    7.20
   1  -9   6  147.29    7.00
  -2   9  -6   97.49    6.40
  -2   9  -6   87.19    6.10
  -2   9  -6  107.09    6.10
   2  -9   6   99.99    5.70
   2  -9   6   88.59    5.70
  -3   9  -6    2.40    2.70
  -3   9  -6   -2.00    2.40
  -3   9  -6   -2.30    2.70
  -4   9  -6    0.10    3.00
  -4   9  -6   -3.10    2.70
  -5  -8   6   10.60    2.60
  -4  -8   6    1.50    2.10
   3   8  -6    2.60    1.90
   3   8  -6    1.20    2.00
  -3  -8   6    4.10    2.30
   2   8  -6   20.30    2.70
   2   8  -6   21.50    3.10
   2   8  -6   18.30    2.60
   2   8  -6   23.90    3.10
  -2  -8   6   17.40    2.60
  -2  -8   6   14.50    2.80
   1   8  -6   10.80    2.50
   1   8  -6    8.80    2.20
   1   8  -6   11.40    2.60
  -1  -8   6   11.20    2.30
  -1  -8   6    7.10    1.90
   0   8  -6   62.09    4.50
   0   8  -6   56.89    4.60
   0   8  -6   62.69    4.50
   0  -8   6   57.29    4.20
   0  -8   6   59.29    4.20
  -1   8  -6  367.56   13.80
  -1   8  -6  390.46   13.80
  -1   8  -6  377.96   13.60
   1  -8   6  397.06   13.50
   1  -8   6  372.56   13.30
   1  -8   6  389.26   13.50
  -2   8  -6    4.80    2.30
  -2   8  -6    3.50    2.40
  -2   8  -6    3.20    2.30
   2  -8   6    7.60    2.00
   2  -8   6    3.40    2.30
  -3   8  -6   -0.50    2.80
  -3   8  -6    4.40    2.80
  -3   8  -6    6.40    3.00
  -4   8  -6    7.70    3.10
  -4   8  -6    6.40    3.20
  -5  -7   6    1.00    2.10
  -4  -7   6   20.70    3.10
   3   7  -6   41.40    3.80
   3   7  -6   46.90    4.70
   3   7  -6   51.09    4.30
  -3  -7   6   57.19    4.70
   2   7  -6    2.30    1.50
   2   7  -6   -0.70    1.50
   2   7  -6    1.10    1.70
   2   7  -6    0.80    1.30
  -2  -7   6   -0.20    1.30
  -2  -7   6    2.20    1.70
   1   7  -6   13.70    2.50
   1   7  -6   16.80    2.50
   1   7  -6   15.60    2.50
  -1  -7   6   14.00    2.20
  -1  -7   6   21.60    2.80
   0   7  -6  373.06   13.10
   0   7  -6  376.06   13.00
   0   7  -6  357.86   12.90
   0  -7   6  383.76   13.00
   0  -7   6  367.26   12.90
  -1   7  -6  173.18    7.90
  -1   7  -6  189.68    7.90
  -1   7  -6  171.58    7.60
   1  -7   6  182.28    7.50
   1  -7   6  183.88    7.60
  -2   7  -6  111.99    6.40
  -2   7  -6  108.69    6.00
  -2   7  -6  129.19    6.40
   2  -7   6  105.59    5.60
   2  -7   6  114.39    5.80
  -3   7  -6  361.86   13.60
  -3   7  -6  350.36   13.50
  -3   7  -6  377.16   14.10
  -4   7  -6   38.40    4.70
  -4   7  -6   38.70    4.50
  -4  -6   6    1.10    1.90
   3   6  -6   18.40    2.60
   3   6  -6   22.40    2.80
  -3  -6   6   19.70    3.00
   2   6  -6  159.98    6.60
   2   6  -6  162.98    6.70
   2   6  -6  161.48    6.70
   2   6  -6  164.48    6.90
  -2  -6   6  161.98    6.70
  -2  -6   6  150.78    6.70
   1   6  -6   43.20    3.40
   1   6  -6   42.00    3.70
   1   6  -6   43.60    3.30
  -1  -6   6   43.40    3.20
  -1  -6   6   39.90    3.30
   0   6  -6  312.97   11.10
   0   6  -6  309.17   11.00
   0   6  -6  318.57   11.20
   0  -6   6  283.47   10.80
   0  -6   6  323.17   11.00
  -1   6  -6   72.59    4.60
  -1   6  -6   71.49    4.50
  -1   6  -6   72.89    4.40
   1  -6   6   67.19    4.20
   1  -6   6   62.29    4.20
  -2   6  -6  118.09    6.20
  -2   6  -6  125.29    6.50
  -2   6  -6  129.99    6.50
   2  -6   6  120.39    5.90
   2  -6   6  117.99    5.70
  -3   6  -6  605.14   20.60
  -3   6  -6  624.34   20.00
  -3   6  -6  611.54   20.10
   3  -6   6  593.74   19.50
   3  -6   6  564.64   19.50
  -4   6  -6   28.90    4.20
  -4   6  -6   24.90    5.00
  -4   6  -6   19.80    3.60
  -5   6  -6   -2.10    2.90
  -4  -5   6    6.10    2.10
   3   5  -6    8.30    1.90
   3   5  -6    9.00    1.80
  -3  -5   6    6.70    2.10
   2   5  -6  196.68    7.20
   2   5  -6  196.08    7.50
   2   5  -6  186.08    7.10
   2   5  -6  188.28    7.20
  -2  -5   6  184.28    7.30
  -2  -5   6  181.08    7.30
   1   5  -6   22.40    2.40
   1   5  -6   31.50    2.90
   1   5  -6   26.10    2.80
  -1  -5   6   21.50    2.50
  -1  -5   6   27.40    2.80
   0   5  -6 1331.97   38.20
   0   5  -6 1230.78   38.00
   0   5  -6 1255.17   38.10
   0  -5   6 1252.67   37.90
   0  -5   6 1275.17   38.10
  -1   5  -6  139.29    6.30
  -1   5  -6  137.49    6.30
  -1   5  -6  137.09    6.00
   1  -5   6  138.49    6.10
   1  -5   6  127.59    6.00
  -2   5  -6  248.28    9.40
  -2   5  -6  241.48    9.20
   2  -5   6  230.98    8.90
   2  -5   6  218.68    8.80
  -3   5  -6  155.28    7.50
  -3   5  -6  153.88    7.40
   3  -5   6  155.58    7.00
   3  -5   6  162.08    7.00
  -4   5  -6  158.58    8.10
  -4   5  -6  168.58    8.10
  -5   5  -6    1.80    3.00
   3   4  -6  153.28    6.20
   3   4  -6  151.48    6.20
  -3  -4   6  156.18    6.40
   2   4  -6  139.79    5.40
   2   4  -6  145.59    5.60
   2   4  -6  132.89    5.70
   2   4  -6  136.89    5.50
  -2  -4   6  132.09    5.60
  -2  -4   6  133.39    5.60
   1   4  -6    1.90    1.40
   1   4  -6    1.80    1.30
   1   4  -6    1.00    1.60
  -1  -4   6    0.40    1.40
  -1  -4   6    2.20    1.30
  -1  -4   6   -1.00    1.10
   0   4  -6    4.00    1.80
   0   4  -6    7.70    1.80
   0   4  -6    5.00    1.70
   0  -4   6    8.70    1.80
   0  -4   6    6.10    1.70
   0  -4   6    5.30    1.70
  -1   4  -6  202.08    7.70
  -1   4  -6  181.48    7.70
   1  -4   6  201.98    7.70
   1  -4   6  199.48    7.60
  -2   4  -6    1.20    1.80
  -2   4  -6    0.50    1.90
   2  -4   6   -0.80    1.60
   2  -4   6   -1.40    1.50
  -3   4  -6    9.60    2.60
  -3   4  -6   13.40    2.80
   3  -4   6    9.60    2.30
   3  -4   6   12.90    2.60
  -4   4  -6  167.88    8.10
  -4   4  -6  154.78    7.80
  -5   4  -6    2.00    3.20
   2   3  -6   89.69    4.30
   2   3  -6   92.59    3.90
  -2  -3   6   90.59    4.10
  -2  -3   6   95.39    4.30
   1   3  -6  807.12   24.20
   1   3  -6  850.41   24.10
   1   3  -6  721.33   24.30
  -1  -3   6  831.62   24.40
  -1  -3   6  800.02   24.40
   0   3  -6  281.57    9.70
   0   3  -6  280.97    9.90
   0  -3   6  277.87    9.70
   0  -3   6  282.57    9.70
  -1   3  -6  213.88    8.10
  -1   3  -6  219.18    8.40
   1  -3   6  211.58    8.20
   1  -3   6  226.68    8.20
  -2   3  -6  131.79    6.10
  -2   3  -6  129.09    6.20
   2  -3   6  122.49    5.80
   2  -3   6  134.59    6.00
  -3   3  -6   41.10    3.90
  -3   3  -6   33.50    3.60
   3  -3   6   40.30    3.60
   3  -3   6   34.30    4.00
   3  -3   6   37.40    3.40
  -4   3  -6   16.50    3.30
  -4   3  -6   20.00    3.40
  -5   3  -6    8.30    3.40
   2   2  -6   12.40    1.80
  -2  -2   6   15.20    1.90
  -2  -2   6   17.90    2.10
   1   2  -6  729.33   20.50
   1   2  -6  652.33   20.10
   1   2  -6  643.04   20.30
  -1  -2   6  637.24   20.40
  -1  -2   6  681.83   20.30
   0   2  -6   74.39    3.90
   0   2  -6   79.99    4.10
   0  -2   6   76.19    3.90
   0  -2   6   80.99    4.00
  -1   2  -6   29.50    2.70
  -1   2  -6   29.40    2.90
   1  -2   6   34.50    2.90
   1  -2   6   35.80    3.00
  -2   2  -6  100.59    5.40
  -2   2  -6   93.19    5.10
   2  -2   6  101.09    5.10
   2  -2   6   99.79    5.00
   2  -2   6  102.09    5.20
  -3   2  -6    1.10    2.10
  -3   2  -6    1.80    2.10
   3  -2   6    1.00    1.80
   3  -2   6   -1.50    1.80
   3  -2   6    3.10    1.80
  -4   2  -6   83.39    5.70
  -4   2  -6   80.69    5.80
  -5   2  -6   17.10    3.60
  -2  -1   6   80.99    3.60
   1   1  -6   71.39    3.40
   1   1  -6   87.89    3.90
  -1  -1   6   73.99    3.60
  -1  -1   6   87.19    3.70
  -1  -1   6   82.09    3.70
   0   1  -6   97.59    4.50
   0   1  -6   87.89    4.10
   0  -1   6   88.09    4.20
   0  -1   6   89.59    4.40
  -1   1  -6   33.80    3.00
  -1   1  -6   43.30    3.20
   1  -1   6   44.10    3.30
   1  -1   6   48.50    3.30
  -2   1  -6  685.93   21.60
  -2   1  -6  690.63   21.50
   2  -1   6  645.54   21.20
   2  -1   6  686.63   21.70
   2  -1   6  661.03   21.40
  -3   1  -6    5.00    2.30
  -3   1  -6    2.50    2.20
   3  -1   6    1.10    2.00
   3  -1   6    1.70    1.80
   3  -1   6    0.30    1.70
  -4   1  -6   27.10    3.80
  -4   1  -6   32.50    3.90
  -5   1  -6  285.27   12.20
   1   0  -6    0.30    0.80
   1   0  -6   -0.70    1.10
  -1   0   6    0.70    0.90
  -1   0   6    0.30    1.00
  -1   0   6    1.60    1.00
   0   0  -6   77.89    3.90
   0   0  -6   76.89    3.70
   0   0   6   69.39    3.80
   0   0   6   74.09    3.90
  -1   0  -6    2.80    1.50
  -1   0  -6   -1.60    1.40
   1   0   6   -0.80    1.20
   1   0   6    0.40    1.60
   1   0   6   -0.90    1.40
  -2   0  -6   22.00    2.70
  -2   0  -6   27.60    3.20
   2   0   6   27.40    2.90
   2   0   6   25.40    3.10
   2   0   6   23.40    2.70
  -3   0  -6   -1.10    1.90
  -3   0  -6   -1.20    2.00
   3   0   6    1.10    1.80
   3   0   6   -0.40    1.60
   3   0   6   -0.70    1.90
  -4   0  -6    6.10    2.70
  -4   0  -6    1.00    2.60
  -5   0  -6    6.70    3.60
   1  -1  -6   85.09    3.70
   1  -1  -6   78.39    3.30
  -1   1   6   83.09    3.50
  -1   1   6   75.49    3.50
  -1   1   6   80.09    3.60
   0  -1  -6   92.59    4.30
   0  -1  -6   85.79    4.00
   0   1   6   90.19    4.20
   0   1   6   89.39    4.30
  -1  -1  -6   55.39    3.70
  -1  -1  -6   43.80    3.30
   1   1   6   51.19    3.70
   1   1   6   42.90    3.30
   1   1   6   54.69    3.60
  -2  -1  -6  718.53   22.20
  -2  -1  -6  683.03   21.80
   2   1   6  685.73   21.80
   2   1   6  652.03   21.70
   2   1   6  686.63   22.20
  -3  -1  -6    2.20    2.20
  -3  -1  -6    1.00    2.20
   3   1   6    3.70    2.00
   3   1   6    0.80    1.90
   3   1   6    3.00    2.20
  -4  -1  -6   29.10    4.00
  -4  -1  -6   26.90    3.70
  -5  -1  -6  274.67   12.10
  -2   2   6   13.70    1.70
   1  -2  -6  674.03   20.60
   1  -2  -6  659.63   20.70
  -1   2   6  717.93   21.50
  -1   2   6  687.53   20.80
  -1   2   6  699.13   20.80
  -1   2   6  693.23   20.70
   0  -2  -6   79.39    3.80
   0  -2  -6   70.39    4.00
   0   2   6   84.59    4.10
   0   2   6   75.79    4.30
   0   2   6   76.79    3.90
  -1  -2  -6   32.70    2.90
  -1  -2  -6   30.10    3.00
   1   2   6   34.70    3.10
   1   2   6   32.90    3.40
   1   2   6   32.20    2.90
  -2  -2  -6  101.99    5.40
  -2  -2  -6  103.99    5.60
   2   2   6  103.49    5.30
   2   2   6   97.59    5.50
   2   2   6   99.99    5.30
  -3  -2  -6   -0.10    2.20
  -3  -2  -6   -0.60    2.20
   3   2   6    0.50    2.20
   3   2   6    0.60    1.90
   3   2   6   -0.70    1.90
  -4  -2  -6   80.19    6.10
  -4  -2  -6   73.19    5.80
  -5  -2  -6   15.80    3.90
  -2   3   6   88.09    4.00
   1  -3  -6  796.32   24.40
   1  -3  -6  815.52   24.30
  -1   3   6  819.82   25.20
  -1   3   6  837.82   24.50
  -1   3   6  819.02   24.50
   0  -3  -6  299.77    9.90
   0  -3  -6  281.77    9.70
   0   3   6  283.37    9.90
   0   3   6  273.37   10.30
   0   3   6  277.67    9.80
  -1  -3  -6  218.18    8.30
  -1  -3  -6  219.88    8.20
   1   3   6  209.18    8.20
   1   3   6  213.68    8.20
   1   3   6  195.48    8.50
  -2  -3  -6  123.19    6.40
  -2  -3  -6  125.79    6.10
   2   3   6  117.79    5.90
   2   3   6  118.69    6.30
   2   3   6  129.79    6.10
  -3  -3  -6   37.70    4.10
  -3  -3  -6   32.00    3.90
   3   3   6   34.00    3.60
   3   3   6   39.40    4.30
   3   3   6   36.50    3.70
  -4  -3  -6   20.40    3.40
  -4  -3  -6   21.10    3.80
  -5  -3  -6   14.70    3.70
  -2   4   6  148.19    5.80
   1  -4  -6    0.40    0.90
   1  -4  -6    0.20    1.20
   1  -4  -6    0.00    1.10
  -1   4   6    0.70    1.50
  -1   4   6    2.00    1.20
  -1   4   6    1.00    1.20
   0  -4  -6    6.80    1.70
   0  -4  -6    6.40    1.80
   0   4   6    6.30    1.70
   0   4   6    4.40    1.80
   0   4   6    5.80    1.80
  -1  -4  -6  197.68    8.00
  -1  -4  -6  187.98    7.70
   1   4   6  196.18    8.00
   1   4   6  204.78    8.40
   1   4   6  204.28    8.00
  -2  -4  -6   -0.60    1.90
  -2  -4  -6    0.30    1.70
   2   4   6   -0.40    1.70
   2   4   6   -0.30    2.00
   2   4   6   -1.30    1.60
  -3  -4  -6    3.60    2.70
  -3  -4  -6   11.00    2.80
   3   4   6    8.10    2.90
   3   4   6    9.60    3.00
   3   4   6    7.30    2.60
  -4  -4  -6  149.19    8.10
  -4  -4  -6  149.29    8.30
  -5  -4  -6    3.70    3.00
  -2   5   6  175.68    6.70
   1  -5  -6   25.10    2.20
   1  -5  -6   24.00    2.10
   1  -5  -6   23.10    2.20
  -1   5   6   27.00    2.90
  -1   5   6   23.30    2.40
  -1   5   6   28.30    2.50
   0  -5  -6 1256.77   37.30
   0  -5  -6 1229.48   37.10
   0   5   6 1213.58   37.30
   0   5   6 1240.38   37.30
   0   5   6 1269.47   38.00
  -1  -5  -6  141.39    6.40
  -1  -5  -6  142.69    6.30
   1   5   6  137.59    6.30
   1   5   6  140.79    6.40
   1   5   6  125.59    6.60
  -2  -5  -6  214.78    9.20
  -2  -5  -6  240.98    9.60
   2   5   6  233.58   10.00
   2   5   6  231.38    9.40
   2   5   6  218.38    9.30
  -3  -5  -6  162.08    8.10
  -3  -5  -6  179.88    8.40
   3   5   6  155.18    8.40
   3   5   6  166.18    8.10
  -4  -5  -6  146.49    8.20
  -4  -5  -6  155.78    8.50
  -5  -5  -6    1.30    3.10
  -2   6   6  155.28    6.30
   1  -6  -6   40.00    2.90
   1  -6  -6   40.90    2.80
  -1   6   6   41.30    3.10
  -1   6   6   37.40    3.30
  -1   6   6   38.00    3.00
   0  -6  -6  322.27   11.20
   0  -6  -6  320.47   11.40
   0   6   6  326.97   12.00
   0   6   6  320.37   11.40
   0   6   6  325.37   11.40
  -1  -6  -6   69.79    4.40
  -1  -6  -6   66.69    4.50
   1   6   6   73.09    5.00
   1   6   6   69.69    4.60
   1   6   6   72.59    4.60
  -2  -6  -6  119.29    6.50
  -2  -6  -6  118.79    6.30
   2   6   6  121.49    6.40
   2   6   6  113.79    6.70
   2   6   6  113.29    6.30
  -3  -6  -6  623.44   21.10
  -3  -6  -6  590.44   21.00
   3   6   6  609.64   21.60
   3   6   6  618.94   21.00
  -4  -6  -6   24.30    3.90
  -4  -6  -6   24.60    3.90
  -5  -6  -6    1.40    3.40
  -2   7   6    1.00    1.30
   1  -7  -6   19.30    2.20
   1  -7  -6   17.60    2.20
  -1   7   6   19.20    2.40
  -1   7   6   12.40    2.50
  -1   7   6   16.10    2.20
   0  -7  -6  372.36   12.70
   0  -7  -6  367.86   12.80
   0   7   6  354.56   12.90
   0   7   6  365.96   13.50
   0   7   6  379.36   13.00
  -1  -7  -6  165.58    7.70
  -1  -7  -6  170.28    7.60
   1   7   6  176.48    8.40
   1   7   6  187.28    7.90
   1   7   6  176.88    7.70
  -2  -7  -6  114.39    6.30
  -2  -7  -6  114.29    6.50
   2   7   6  108.09    6.40
   2   7   6  110.69    6.80
  -3  -7  -6  354.26   13.70
  -3  -7  -6  332.47   13.60
   3   7   6  350.76   14.40
   3   7   6  339.17   13.50
  -4  -7  -6   25.40    4.40
  -4  -7  -6   27.30    4.20
  -5  -7  -6    6.30    3.60
  -2   8   6   21.80    2.20
  -2   8   6   22.50    2.70
  -2   8   6   23.80    2.50
  -2   8   6   23.90    2.60
   1  -8  -6   13.00    2.10
   1  -8  -6    8.50    1.90
  -1   8   6    8.00    2.30
  -1   8   6    9.40    2.10
  -1   8   6   11.90    2.10
   0  -8  -6   58.39    4.20
   0  -8  -6   57.99    4.00
   0   8   6   65.29    4.40
   0   8   6   76.29    5.00
   0   8   6   58.79    4.30
  -1  -8  -6  401.96   14.00
  -1  -8  -6  384.36   14.00
   1   8   6  397.06   14.10
   1   8   6  372.46   14.60
   1   8   6  377.56   14.00
  -2  -8  -6    6.70    2.60
  -2  -8  -6    5.00    2.20
   2   8   6    6.30    2.70
   2   8   6    6.10    3.00
  -3  -8  -6    2.60    2.50
  -3  -8  -6    4.80    2.80
   3   8   6    6.80    3.80
   3   8   6   11.00    3.30
  -4  -8  -6    6.30    2.90
  -4  -8  -6    5.60    3.60
  -5  -8  -6    1.10    3.30
  -2   9   6   39.00    3.30
  -2   9   6   35.00    3.40
  -2   9   6   41.60    3.50
  -2   9   6   31.50    2.80
  -2   9   6   42.20    3.50
   1  -9  -6  104.69    4.90
   1  -9  -6   92.79    5.00
  -1   9   6   99.19    5.40
  -1   9   6   91.99    5.60
  -1   9   6  102.69    5.20
   0  -9  -6   77.69    4.50
   0  -9  -6   64.89    4.50
   0   9   6   64.29    4.60
   0   9   6   65.09    5.00
   0   9   6   76.29    4.90
  -1  -9  -6  147.99    7.20
  -1  -9  -6  150.48    7.40
   1   9   6  156.38    8.30
   1   9   6  137.49    7.50
   1   9   6  158.28    8.10
  -2  -9  -6  100.19    6.50
  -2  -9  -6   97.49    6.10
   2   9   6   85.09    6.40
   2   9   6   84.29    6.80
  -3  -9  -6    4.30    2.80
  -3  -9  -6    2.10    2.50
   3   9   6    4.70    2.90
   3   9   6    3.30    3.40
  -4  -9  -6   -4.50    2.80
  -4  -9  -6   -5.20    2.40
   4   9   6   -3.90    2.60
  -5  -9  -6   29.20    5.30
  -2  10   6  249.08   10.70
  -2  10   6  288.37   10.30
  -2  10   6  267.77   10.30
  -2  10   6  280.97   10.10
   1 -10  -6   40.00    3.50
   1 -10  -6   40.20    3.40
  -1  10   6   33.20    4.00
  -1  10   6   27.70    3.00
  -1  10   6   29.40    3.40
   0 -10  -6  126.29    6.20
   0 -10  -6  131.69    6.50
   0  10   6  121.09    7.10
   0  10   6  112.19    6.50
   0  10   6  123.99    6.40
  -1 -10  -6   33.20    3.90
  -1 -10  -6   32.20    3.80
   1  10   6   45.20    5.10
   1  10   6   33.00    4.20
  -2 -10  -6  567.84   19.80
  -2 -10  -6  563.44   20.00
   2  10   6  543.85   19.80
   2  10   6  551.84   20.80
  -3 -10  -6    6.70    2.90
  -3 -10  -6    3.60    2.90
   3  10   6    1.80    3.00
  -4 -10  -6   -1.10    2.70
  -4 -10  -6    4.90    3.40
   4  10   6   -1.00    3.00
  -5 -10  -6   -3.60    3.60
  -2  11   6   34.20    3.70
  -2  11   6   30.50    3.30
  -2  11   6   30.70    3.30
   1 -11  -6   29.60    3.30
   1 -11  -6   21.00    2.90
  -1  11   6   25.00    3.30
  -1  11   6   18.20    3.10
  -1  11   6   24.60    3.70
   0 -11  -6   53.19    4.30
   0 -11  -6   61.29    4.70
   0  11   6   41.70    4.90
   0  11   6   47.30    4.60
  -1 -11  -6  753.72   24.90
  -1 -11  -6  711.63   24.50
   1  11   6  750.52   25.00
   1  11   6  744.43   25.90
  -2 -11  -6   69.09    6.20
  -2 -11  -6   67.89    5.60
   2  11   6   68.69    6.10
   2  11   6   48.20    5.90
  -3 -11  -6   16.10    3.60
  -3 -11  -6   11.20    3.50
   3  11   6    9.70    3.80
  -4 -11  -6    3.30    3.60
  -4 -11  -6    2.20    3.40
   4  11   6   -0.50    2.70
  -2  12   6    9.40    2.80
  -2  12   6   16.30    2.80
  -2  12   6   11.60    2.70
   1 -12  -6    2.10    2.20
   1 -12  -6    4.60    2.10
  -1  12   6    7.30    2.70
  -1  12   6    9.90    2.90
   0 -12  -6    9.00    2.60
   0 -12  -6    7.60    2.60
   0  12   6   13.60    3.10
   0  12   6    7.00    2.90
  -1 -12  -6  774.12   25.60
  -1 -12  -6  753.82   25.40
   1  12   6  737.63   26.60
   1  12   6  768.52   26.00
  -2 -12  -6   15.40    3.50
  -2 -12  -6   19.80    3.80
   2  12   6   23.70    4.40
  -3 -12  -6    7.00    3.10
  -3 -12  -6    0.40    2.70
   3  12   6    5.70    3.30
   3  12   6    1.20    3.10
  -4 -12  -6   28.50    5.20
   4  12   6    7.60    5.10
  -3  13   6    4.70    3.00
  -3  13   6   11.40    2.60
  -2  13   6    1.90    2.40
  -2  13   6   -1.40    2.40
  -2  13   6   -1.80    2.00
   1 -13  -6    0.10    2.10
   1 -13  -6   -0.60    1.90
  -1  13   6    1.90    2.50
  -1  13   6    2.70    2.50
   0 -13  -6  160.48    8.20
   0 -13  -6  172.98    8.40
   0  13   6  165.58    8.80
   0  13   6  176.48    9.00
  -1 -13  -6  275.87   12.10
  -1 -13  -6  284.87   12.10
   1  13   6  295.07   12.80
   1  13   6  278.07   12.30
  -2 -13  -6    5.40    3.00
  -2 -13  -6    5.40    2.80
   2  13   6    4.70    3.30
   2  13   6   14.30    3.70
  -3 -13  -6   23.50    4.20
  -3 -13  -6   20.00    4.20
   3  13   6   13.90    3.70
   3  13   6   20.30    4.50
  -4 -13  -6   69.09    7.20
  -3  14   6   20.80    3.80
  -2  14   6   14.30    3.10
  -2  14   6   25.60    4.10
  -2  14   6   20.90    3.50
   1 -14  -6   20.90    3.20
  -1  14   6   17.40    3.70
  -1  14   6   16.60    3.50
   0 -14  -6   53.79    5.10
   0 -14  -6   39.00    4.50
   0  14   6   48.10    5.30
   0  14   6   48.20    5.40
  -1 -14  -6   28.00    4.20
  -1 -14  -6   30.70    4.30
   1  14   6   21.80    4.40
   1  14   6   24.90    4.70
  -2 -14  -6    4.10    3.10
  -2 -14  -6    8.50    3.20
   2  14   6   -0.30    3.20
   2  14   6    0.50    3.10
  -3 -14  -6    8.60    3.80
   3  14   6    8.00    3.60
   3  14   6    6.80    4.00
  -4 -14  -6   26.60    5.40
  -3  15   6    6.80    3.40
  -2  15   6    9.40    2.80
  -2  15   6   -0.60    3.20
  -2  15   6    4.60    2.70
   1 -15  -6    3.30    2.50
  -1  15   6    1.00    2.80
  -1  15   6    2.90    2.90
   0 -15  -6  188.58    9.50
   0 -15  -6  192.28    9.50
   0  15   6  212.48   10.30
   0  15   6  177.68    9.90
  -1 -15  -6    9.90    3.50
  -1 -15  -6   11.90    3.30
   1  15   6    6.10    3.70
   1  15   6   12.90    3.90
  -2 -15  -6   18.70    4.20
  -2 -15  -6   24.70    4.80
   2  15   6   26.20    4.90
   2  15   6   27.50    4.90
  -3 -15  -6   68.09    7.30
   3  15   6   67.59    7.40
  -4 -15  -6    6.50    4.50
  -3  16   6   -5.00    3.40
  -2  16   6   20.60    4.00
  -2  16   6   25.00    4.00
  -2  16   6   31.10    4.90
  -1  16   6    1.50    3.30
  -1  16   6   10.20    3.50
   0 -16  -6   43.70    5.00
   0 -16  -6   52.49    5.40
   0  16   6   41.50    5.40
   0  16   6   48.20    5.60
  -1 -16  -6    9.70    3.60
  -1 -16  -6    2.30    2.90
   1  16   6    4.10    3.40
   1  16   6    8.10    4.10
  -2 -16  -6   17.00    5.70
  -2 -16  -6   12.90    4.30
   2  16   6   16.20    4.80
   2  16   6   15.70    4.70
  -3 -16  -6    2.40    3.80
   3  16   6    2.00    4.10
  -3  17   6    3.90    3.80
  -2  17   6   24.50    4.20
  -2  17   6   34.20    5.40
  -2  17   6   24.30    4.50
  -1  17   6  354.96   15.10
  -1  17   6  384.96   16.10
   0 -17  -6   56.59    5.90
   0  17   6   49.60    6.00
   0  17   6   57.29    6.50
  -1 -17  -6    5.50    3.50
  -1 -17  -6    1.50    2.80
   1  17   6    1.00    3.70
   1  17   6    4.00    3.50
  -2 -17  -6   35.60    5.60
   2  17   6   36.20    6.10
  -3 -17  -6   32.70    5.80
   3  17   6   34.00    6.20
  -3  18   6    4.00    4.40
  -2  18   6   10.40    4.50
  -2  18   6   19.60    4.00
  -2  18   6   16.50    4.20
  -1  18   6  302.97   14.50
  -1  18   6  310.37   13.80
   0 -18  -6    3.20    3.10
   0  18   6   -2.70    3.80
   0  18   6    0.20    3.60
  -1 -18  -6    7.60    3.90
   1  18   6    5.10    4.40
  -2 -18  -6   15.60    4.70
   2  18   6   15.20    5.10
  -3 -18  -6   13.30    4.90
   3  18   6   17.80    5.30
  -3  19   6   -5.90    4.10
  -2  19   6   11.20    5.00
  -2  19   6    7.90    3.40
  -1  19   6   30.20    6.00
  -1  19   6   17.20    4.50
   0 -19  -6    1.70    3.10
   0  19   6   -3.30    4.00
  -1 -19  -6    1.70    3.80
   1  19   6   11.40    5.10
  -2 -19  -6   83.39    8.30
   2  19   6   58.29    7.90
  -2  20   6    1.90    5.00
  -1  20   6    7.90    5.40
   0 -20  -6   10.90    3.90
   0  20   6    2.90    4.30
  -1 -20  -6   16.80    4.80
   1  20   6   18.90    5.80
  -2 -20  -6   23.70    5.70
   2  20   6   18.70    5.60
  -2  21   6   15.00    5.90
  -1  21   6    2.60    5.30
   0 -21  -6   14.60    4.30
   0  21   6    8.10    5.20
  -1 -21  -6   11.70    4.80
   1  21   6   10.10    5.60
   2  21   6   32.00    6.90
  -1  22   6   -3.70    5.40
   0 -22  -6    2.30    5.30
   0  22   6    7.70    5.90
  -1 -22  -6    1.00    4.10
   1  22   6   10.10    5.80
   1  22  -7   -5.40    4.30
   1  22  -7    0.80    4.60
  -1 -22   7   -4.60    4.30
   0  22  -7   -3.10    3.80
   0  22  -7    4.90    5.30
   0 -22   7    1.50    4.20
   2  21  -7  140.99   11.50
  -2 -21   7  125.69   10.50
   1  21  -7    1.00    4.70
   1  21  -7   -3.40    4.30
  -1 -21   7    5.20    4.30
   0  21  -7    4.70    4.70
   0  21  -7   -4.50    4.00
   0 -21   7    4.00    4.20
  -1  21  -7   -7.90    4.80
  -1  21  -7    5.20    4.50
   2  20  -7  173.28   12.10
  -2 -20   7  164.18   11.30
   1  20  -7   18.60    5.50
   1  20  -7   18.30    5.60
  -1 -20   7   18.70    5.00
   0  20  -7   24.50    5.70
   0  20  -7   15.80    5.30
   0 -20   7   15.30    4.80
  -1  20  -7    3.80    4.20
  -1  20  -7   -0.70    4.70
   1 -20   7   -3.50    3.60
  -2  20  -7   54.79    7.70
  -2  20  -7   53.49    7.30
  -3 -19   7   10.60    5.20
   2  19  -7   -2.60    4.00
   2  19  -7   -0.30    4.10
  -2 -19   7    4.40    4.30
   1  19  -7   64.39    7.70
   1  19  -7   61.09    7.30
  -1 -19   7   52.59    6.60
   0  19  -7   24.20    5.30
   0  19  -7   25.60    5.40
   0 -19   7   31.30    5.20
  -1  19  -7   75.09    8.50
  -1  19  -7   85.49    8.60
   1 -19   7   69.09    7.20
  -2  19  -7   -0.30    4.10
  -2  19  -7    4.10    4.90
   3  18  -7   11.00    4.70
  -3 -18   7    9.50    4.70
   2  18  -7   -1.00    3.70
   2  18  -7   -0.40    3.80
  -2 -18   7    3.20    4.10
   1  18  -7   82.49    7.80
   1  18  -7   89.69    8.40
  -1 -18   7   85.59    7.80
   0  18  -7   10.90    4.50
   0  18  -7    5.00    3.80
   0 -18   7    5.90    3.70
  -1  18  -7   93.99    8.40
  -1  18  -7   91.19    8.70
   1 -18   7   90.89    7.70
  -2  18  -7    9.40    5.10
  -2  18  -7   12.40    4.80
  -3  18  -7    2.50    4.20
  -3  18  -7   -2.30    4.50
   3  17  -7    4.40    4.10
   3  17  -7    7.40    4.00
  -3 -17   7    0.30    3.70
   2  17  -7   -1.20    3.40
   2  17  -7    7.00    4.10
  -2 -17   7   -1.20    3.60
   1  17  -7   -0.40    3.60
   1  17  -7    5.50    3.80
   1  17  -7    1.40    3.70
  -1 -17   7    7.40    3.60
   0  17  -7    4.70    3.70
   0  17  -7   13.40    4.40
   0  17  -7    6.40    3.80
   0 -17   7    9.50    3.80
  -1  17  -7   55.49    6.50
  -1  17  -7   57.09    6.60
  -1  17  -7   65.49    7.20
   1 -17   7   62.09    6.30
  -2  17  -7   -0.20    3.10
  -2  17  -7   -5.50    3.10
  -2  17  -7    4.80    4.50
  -3  17  -7    4.30    4.50
  -3  17  -7   -0.30    3.90
  -4 -16   7    1.20    4.00
   3  16  -7    6.20    3.80
   3  16  -7   -1.50    3.00
  -3 -16   7    2.90    3.70
   2  16  -7   -1.10    3.50
   2  16  -7   -2.40    3.20
   2  16  -7   -1.30    2.90
  -2 -16   7    3.00    3.30
   1  16  -7   61.49    6.30
   1  16  -7   63.49    6.60
   1  16  -7   81.79    7.30
  -1 -16   7   77.79    6.90
   0  16  -7  204.18   11.30
   0  16  -7  202.08   11.20
   0  16  -7  226.48   11.40
   0 -16   7  216.78   11.00
  -1  16  -7   11.30    4.10
  -1  16  -7   12.90    4.10
  -1  16  -7   21.40    4.90
   1 -16   7    6.90    3.40
  -2  16  -7   10.00    3.60
  -2  16  -7   -1.90    3.80
  -2  16  -7   -0.60    3.50
  -3  16  -7   12.50    4.60
  -3  16  -7   19.00    5.20
  -3  16  -7   10.70    4.90
  -4 -15   7   23.00    4.90
   3  15  -7    3.30    2.90
   3  15  -7    1.30    2.90
   3  15  -7   -2.90    3.20
  -3 -15   7    0.40    3.30
   2  15  -7   52.79    5.90
   2  15  -7   55.59    5.90
   2  15  -7   47.30    5.60
  -2 -15   7   42.60    5.40
   1  15  -7    3.80    3.10
   1  15  -7    0.10    3.00
   1  15  -7    5.70    3.50
  -1 -15   7   -1.50    2.70
   0  15  -7  489.45   18.80
   0  15  -7  502.25   18.80
   0  15  -7  469.45   18.60
   0 -15   7  463.75   18.20
  -1  15  -7   12.40    4.00
  -1  15  -7   21.30    4.30
  -1  15  -7   10.90    3.80
   1 -15   7   21.90    3.90
  -2  15  -7    1.60    3.20
  -2  15  -7    4.30    3.70
  -2  15  -7    3.90    3.30
  -3  15  -7   22.60    4.40
  -3  15  -7   32.90    5.20
  -3  15  -7   36.20    5.60
  -4  15  -7   -1.30    3.80
  -4  15  -7   -7.80    3.90
  -4 -14   7    4.50    3.30
   3  14  -7    9.60    3.40
   3  14  -7   11.90    3.80
  -3 -14   7   16.30    4.10
   2  14  -7    9.10    3.50
   2  14  -7    5.50    3.30
   2  14  -7   11.90    3.60
  -2 -14   7    2.90    2.90
   1  14  -7    7.00    3.30
   1  14  -7   11.00    3.30
   1  14  -7    5.10    3.10
  -1 -14   7   10.30    3.20
   0  14  -7   81.09    6.90
   0  14  -7   55.39    5.80
   0  14  -7   76.29    6.60
   0 -14   7   74.89    6.20
  -1  14  -7   81.79    6.90
  -1  14  -7   75.29    6.80
  -1  14  -7   78.29    6.80
   1 -14   7   94.09    6.50
  -2  14  -7   60.39    5.90
  -2  14  -7   82.29    7.10
  -2  14  -7   73.99    7.20
  -3  14  -7    5.50    3.50
  -3  14  -7    5.00    3.90
  -3  14  -7   -1.10    4.00
  -4  14  -7   12.70    4.10
  -4  14  -7   12.60    4.70
  -4 -13   7   -3.90    2.70
   3  13  -7  244.18   11.60
   3  13  -7  266.67   12.10
  -3 -13   7  253.77   11.70
   2  13  -7  166.88    9.00
   2  13  -7  165.98    8.80
   2  13  -7  146.79    8.50
  -2 -13   7  151.28    8.50
   1  13  -7  165.18    8.80
   1  13  -7  166.38    9.00
   1  13  -7  153.38    8.90
  -1 -13   7  164.08    8.70
   0  13  -7   96.49    7.00
   0  13  -7   97.59    7.00
   0  13  -7   90.89    6.60
   0 -13   7  105.69    6.80
  -1  13  -7  269.87   12.10
  -1  13  -7  282.47   12.20
  -1  13  -7  271.97   12.30
   1 -13   7  279.97   11.70
  -2  13  -7    6.00    3.20
  -2  13  -7    6.80    3.30
  -2  13  -7    7.80    3.60
  -3  13  -7   47.60    5.30
  -3  13  -7   63.09    6.30
  -3  13  -7   48.20    5.90
  -4  13  -7    3.10    3.30
  -4  13  -7    6.60    3.70
  -4 -12   7   -2.50    2.50
   3  12  -7   20.20    3.80
   3  12  -7   16.90    3.50
  -3 -12   7   20.60    3.80
   2  12  -7   62.09    5.50
   2  12  -7   59.19    5.50
   2  12  -7   68.09    5.60
  -2 -12   7   63.59    5.50
   1  12  -7  332.67   13.10
   1  12  -7  306.77   12.80
   1  12  -7  324.87   13.00
  -1 -12   7  296.37   12.50
   0  12  -7   15.40    3.30
   0  12  -7   14.50    3.30
   0  12  -7   13.90    3.50
   0 -12   7   15.90    3.30
  -1  12  -7  160.38    8.60
  -1  12  -7  154.28    8.40
  -1  12  -7  152.08    8.30
   1 -12   7  144.09    7.90
   1 -12   7  152.38    7.90
  -2  12  -7  104.59    7.00
  -2  12  -7  108.19    7.20
  -2  12  -7  102.49    7.20
   2 -12   7  106.89    6.60
  -3  12  -7   51.19    5.70
  -3  12  -7   40.90    4.90
  -3  12  -7   40.60    5.10
  -4  12  -7    5.60    3.80
  -4  12  -7    2.90    3.70
  -5 -11   7   -0.70    2.50
  -4 -11   7   11.60    3.30
   3  11  -7   17.50    3.30
   3  11  -7   21.50    3.70
  -3 -11   7   18.90    3.50
   2  11  -7    0.90    2.40
   2  11  -7    4.70    2.40
   2  11  -7   -1.50    2.40
  -2 -11   7    4.30    2.50
   1  11  -7  227.38   10.00
   1  11  -7  219.58    9.80
   1  11  -7  212.58    9.80
  -1 -11   7  209.18    9.50
   0  11  -7    3.70    2.70
   0  11  -7    3.60    2.60
   0  11  -7    5.00    2.40
   0 -11   7    2.10    2.20
  -1  11  -7   89.89    6.30
  -1  11  -7   75.59    6.00
  -1  11  -7   94.49    6.50
   1 -11   7   89.39    5.90
   1 -11   7   75.69    5.70
  -2  11  -7  274.37   11.80
  -2  11  -7  266.37   11.60
  -2  11  -7  291.47   12.20
   2 -11   7  274.97   11.30
  -3  11  -7   16.80    3.90
  -3  11  -7   18.00    4.10
  -3  11  -7   16.80    3.80
  -4  11  -7    7.50    3.70
  -4  11  -7    8.10    3.90
  -5 -10   7   -0.40    2.40
  -4 -10   7    4.70    2.70
   3  10  -7    1.60    2.50
   3  10  -7    0.70    2.20
   3  10  -7    0.60    1.80
  -3 -10   7   -0.10    2.10
   2  10  -7    2.00    2.40
   2  10  -7   -1.00    2.50
   2  10  -7    4.50    2.30
  -2 -10   7    3.30    2.70
   1  10  -7   10.10    2.70
   1  10  -7    4.50    2.40
   1  10  -7    6.60    2.70
  -1 -10   7    9.90    2.70
   0  10  -7   27.70    3.70
   0  10  -7   30.10    3.80
   0  10  -7   35.40    4.10
   0 -10   7   29.10    3.70
  -1  10  -7  425.96   15.70
  -1  10  -7  456.85   16.00
  -1  10  -7  435.36   15.90
   1 -10   7  425.26   15.30
   1 -10   7  423.96   15.40
  -2  10  -7   68.99    5.70
  -2  10  -7   71.49    5.70
  -2  10  -7   60.69    5.80
   2 -10   7   67.19    5.50
  -3  10  -7    3.50    2.90
  -3  10  -7    3.20    3.30
  -3  10  -7    3.00    3.20
  -4  10  -7   -2.50    3.00
  -4  10  -7   -0.60    2.90
  -5  -9   7    4.10    2.80
  -4  -9   7    1.90    2.30
   3   9  -7    3.60    2.10
   3   9  -7   11.00    2.70
   3   9  -7    8.40    2.50
  -3  -9   7    6.80    2.50
   2   9  -7   18.20    3.20
   2   9  -7   17.70    3.10
   2   9  -7   12.20    2.70
  -2  -9   7   18.40    3.30
   1   9  -7  100.29    5.80
   1   9  -7  106.19    6.00
   1   9  -7   97.39    6.00
  -1  -9   7  106.69    5.80
  -1  -9   7  102.59    5.60
   0   9  -7    0.70    2.00
   0   9  -7   -0.40    2.10
   0   9  -7   -0.80    1.90
   0  -9   7    1.70    1.60
   0  -9   7    1.30    1.80
  -1   9  -7   60.99    5.20
  -1   9  -7   57.99    5.00
  -1   9  -7   62.69    5.00
   1  -9   7   65.49    4.60
   1  -9   7   66.89    5.00
  -2   9  -7 1375.96   42.50
  -2   9  -7 1327.47   42.60
  -2   9  -7 1413.36   43.00
   2  -9   7 1394.06   42.30
  -3   9  -7   43.70    5.10
  -3   9  -7   47.50    5.10
  -3   9  -7   50.49    5.10
  -4   9  -7    9.40    3.60
  -4   9  -7    6.30    3.50
  -5   9  -7   31.70    4.90
  -5  -8   7    3.60    2.40
  -4  -8   7   12.80    2.80
   3   8  -7  107.39    5.80
   3   8  -7   95.69    5.70
   3   8  -7   90.09    5.60
  -3  -8   7   98.19    5.80
   2   8  -7   36.10    3.80
   2   8  -7   34.90    3.70
   2   8  -7   34.10    3.30
   2   8  -7   37.40    3.60
  -2  -8   7   29.10    3.50
   1   8  -7  869.61   27.30
   1   8  -7  851.31   27.00
   1   8  -7  868.61   27.20
  -1  -8   7  853.71   27.10
  -1  -8   7  837.52   27.10
   0   8  -7  343.07   12.60
   0   8  -7  349.57   12.60
   0   8  -7  332.97   12.60
   0  -8   7  356.06   12.60
   0  -8   7  344.97   12.60
  -1   8  -7   70.59    5.00
  -1   8  -7   59.19    4.90
  -1   8  -7   68.59    4.90
   1  -8   7   64.49    4.70
   1  -8   7   65.99    4.50
  -2   8  -7  271.87   11.20
  -2   8  -7  289.27   11.20
  -2   8  -7  271.77   11.50
   2  -8   7  271.37   10.60
   2  -8   7  267.57   10.70
  -3   8  -7  264.77   11.00
  -3   8  -7  250.47   11.20
  -3   8  -7  236.58   10.70
  -4   8  -7   17.30    3.80
  -4   8  -7   14.70    3.90
  -5   8  -7    4.00    3.70
  -5  -7   7   25.80    3.50
  -4  -7   7  122.89    6.50
   3   7  -7  409.16   15.00
   3   7  -7  463.85   18.60
  -3  -7   7  434.96   15.10
   2   7  -7   85.49    5.10
   2   7  -7   79.29    4.60
   2   7  -7   78.79    4.50
   2   7  -7   82.49    4.70
  -2  -7   7   73.99    4.90
  -2  -7   7   82.69    4.90
   1   7  -7  281.67   10.50
   1   7  -7  286.57   10.40
   1   7  -7  279.07   10.70
  -1  -7   7  284.67   10.50
  -1  -7   7  264.47   10.40
   0   7  -7  380.46   12.90
   0   7  -7  350.36   12.80
   0   7  -7  360.46   12.80
   0  -7   7  338.37   12.60
   0  -7   7  366.26   12.70
  -1   7  -7    4.90    2.00
  -1   7  -7    7.60    2.30
  -1   7  -7   10.10    2.40
   1  -7   7    4.70    2.00
   1  -7   7    5.40    1.90
  -2   7  -7   15.60    3.00
  -2   7  -7   18.90    3.20
  -2   7  -7   15.10    3.00
   2  -7   7   12.40    2.70
   2  -7   7   16.50    2.60
  -3   7  -7  574.94   20.00
  -3   7  -7  594.94   20.00
  -3   7  -7  569.34   20.50
  -4   7  -7   -3.70    2.90
  -4   7  -7    4.50    3.00
  -5   7  -7   -3.50    3.10
  -4  -6   7  142.39    6.80
   3   6  -7   30.90    3.30
   3   6  -7   30.30    3.10
  -3  -6   7   29.60    3.50
   2   6  -7   -2.70    1.50
   2   6  -7   -0.50    1.20
   2   6  -7   -0.10    1.30
   2   6  -7    0.20    1.30
  -2  -6   7    0.20    1.60
  -2  -6   7   -1.10    1.00
   1   6  -7  396.56   13.30
   1   6  -7  402.86   13.60
   1   6  -7  395.36   13.30
  -1  -6   7  372.06   13.30
  -1  -6   7  378.86   13.30
   0   6  -7    2.40    1.80
   0   6  -7    2.20    1.80
   0   6  -7   -0.30    1.80
   0  -6   7    3.30    1.90
   0  -6   7    0.90    1.50
  -1   6  -7  386.06   13.50
  -1   6  -7  379.56   13.50
  -1   6  -7  370.76   13.20
   1  -6   7  374.26   13.10
   1  -6   7  376.66   13.20
  -2   6  -7   13.50    2.90
  -2   6  -7   15.30    2.80
  -2   6  -7   22.30    3.20
   2  -6   7   15.10    2.40
   2  -6   7   13.20    2.70
  -3   6  -7    5.10    2.50
  -3   6  -7    6.30    2.60
   3  -6   7    4.10    2.20
  -4   6  -7   51.09    5.20
  -4   6  -7   40.50    5.00
  -4   6  -7   55.19    5.60
  -5   6  -7   -0.60    3.20
  -4  -5   7   10.50    2.20
   3   5  -7  168.28    7.10
   3   5  -7  179.08    7.20
  -3  -5   7  181.98    7.30
   2   5  -7    5.70    1.60
   2   5  -7    5.00    1.90
   2   5  -7    4.00    1.40
  -2  -5   7    5.90    1.50
  -2  -5   7    6.80    2.00
   1   5  -7   -0.70    1.80
   1   5  -7    0.30    1.50
   1   5  -7    0.30    1.30
  -1  -5   7    1.00    1.30
  -1  -5   7    0.90    1.40
   0   5  -7 1831.12   53.49
   0   5  -7 1752.02   53.29
   0   5  -7 1801.82   53.39
   0  -5   7 1770.52   53.29
   0  -5   7 1862.01   53.39
   0  -5   7 1789.32   53.29
  -1   5  -7  103.89    5.50
  -1   5  -7  110.19    5.80
   1  -5   7  110.19    5.40
   1  -5   7  104.19    5.50
  -2   5  -7   12.80    2.70
  -2   5  -7    9.10    2.50
   2  -5   7   12.20    2.40
   2  -5   7   13.90    2.60
  -3   5  -7   98.59    6.20
  -3   5  -7  103.69    6.30
   3  -5   7   94.99    5.50
  -4   5  -7   61.89    5.30
  -4   5  -7   52.69    5.20
  -5   5  -7   -5.20    3.30
   3   4  -7   14.80    2.10
   3   4  -7   15.80    2.00
  -3  -4   7   15.10    2.00
  -3  -4   7   18.60    2.60
   2   4  -7    5.50    1.40
   2   4  -7    4.00    1.30
   2   4  -7    4.10    1.60
  -2  -4   7    5.90    1.50
  -2  -4   7    8.80    1.80
   1   4  -7  996.50   28.60
   1   4  -7  899.51   28.90
   1   4  -7  949.51   28.80
  -1  -4   7  934.31   28.90
  -1  -4   7  964.10   29.00
   0   4  -7 1648.64   50.09
   0   4  -7 1714.13   50.19
   0   4  -7 1709.53   50.29
   0  -4   7 1675.53   50.19
   0  -4   7 1721.53   50.19
  -1   4  -7   42.80    3.50
  -1   4  -7   38.80    3.60
   1  -4   7   34.60    3.30
   1  -4   7   34.40    3.20
  -2   4  -7  104.09    5.70
  -2   4  -7  110.59    6.00
   2  -4   7  100.39    5.50
   2  -4   7  110.39    5.40
  -3   4  -7  224.68    9.60
  -3   4  -7  225.88    9.50
   3  -4   7  222.08    9.20
   3  -4   7  221.58   10.80
  -4   4  -7  113.99    7.00
  -4   4  -7   90.59    6.60
  -5   4  -7    3.00    3.70
  -3  -3   7   71.39    3.80
  -3  -3   7   76.59    4.00
   2   3  -7   21.20    2.10
   2   3  -7   27.90    2.50
  -2  -3   7   20.70    2.20
  -2  -3   7   26.30    2.60
   1   3  -7    2.50    1.40
   1   3  -7    0.90    1.20
   1   3  -7    1.90    1.50
  -1  -3   7    0.30    1.10
  -1  -3   7    1.90    1.30
   0   3  -7  359.76   12.50
   0   3  -7  360.76   12.30
   0  -3   7  363.86   12.30
   0  -3   7  364.46   12.30
  -1   3  -7  299.27   10.40
  -1   3  -7  270.17   10.40
   1  -3   7  290.47   10.30
   1  -3   7  284.77   10.40
  -2   3  -7   14.50    2.60
  -2   3  -7   13.30    2.60
   2  -3   7   16.10    2.50
   2  -3   7   16.00    2.60
  -3   3  -7  112.69    6.20
  -3   3  -7  102.29    6.20
   3  -3   7  105.69    5.80
   3  -3   7  101.29    5.50
   3  -3   7  107.59    6.00
  -4   3  -7  272.37   11.20
  -4   3  -7  261.17   11.20
  -5   3  -7    3.00    3.80
   2   2  -7  570.64   17.60
  -2  -2   7  574.44   17.60
  -2  -2   7  555.14   17.60
   1   2  -7  170.28    6.40
   1   2  -7  152.78    6.60
   1   2  -7  169.68    6.20
  -1  -2   7  171.98    6.50
  -1  -2   7  178.38    6.50
  -1  -2   7  180.58    6.60
   0   2  -7  151.78    6.00
   0   2  -7  145.39    6.20
   0  -2   7  142.79    6.10
   0  -2   7  145.59    6.00
  -1   2  -7 1879.01   56.69
  -1   2  -7 1944.21   56.89
   1  -2   7 1899.11   56.69
   1  -2   7 1965.50   56.79
  -2   2  -7  105.69    5.80
  -2   2  -7  105.19    5.60
   2  -2   7  113.99    5.60
   2  -2   7  114.39    5.60
   2  -2   7  105.79    5.80
  -3   2  -7   16.80    3.20
  -3   2  -7   17.80    3.10
   3  -2   7   26.40    3.10
   3  -2   7   15.40    2.70
   3  -2   7   21.20    3.20
  -4   2  -7   39.90    4.60
  -4   2  -7   40.00    4.60
  -5   2  -7   31.20    4.80
   2   1  -7 2302.07   68.59
  -2  -1   7 2381.76   68.69
  -2  -1   7 2432.56   68.69
   1   1  -7  553.64   17.00
   1   1  -7  563.74   17.20
   1   1  -7  552.34   17.50
  -1  -1   7  573.34   17.40
  -1  -1   7  545.95   17.40
   0   1  -7  323.67   11.00
   0   1  -7  321.37   10.80
   0  -1   7  306.27   11.00
   0  -1   7  333.87   11.10
  -1   1  -7  256.87    9.60
  -1   1  -7  264.97    9.90
   1  -1   7  277.77    9.80
   1  -1   7  271.97    9.90
  -2   1  -7  569.24   19.30
  -2   1  -7  613.14   19.70
   2  -1   7  621.34   19.50
   2  -1   7  589.74   19.70
   2  -1   7  581.14   19.30
  -3   1  -7   32.60    3.80
  -3   1  -7   27.10    3.80
   3  -1   7   31.70    3.40
   3  -1   7   34.60    3.60
   3  -1   7   33.40    3.80
  -4   1  -7    6.80    3.00
  -4   1  -7   10.20    3.10
  -5   1  -7  207.38   10.50
  -2   0   7   -0.40    0.90
   1   0  -7 1205.08   34.40
   1   0  -7 1163.38   34.60
  -1   0   7 1099.69   34.60
  -1   0   7 1192.78   34.50
   0   0  -7    1.40    1.50
   0   0  -7    1.40    1.40
   0   0   7    2.30    1.60
   0   0   7    1.40    1.60
  -1   0  -7  105.29    5.50
  -1   0  -7  112.19    5.40
   1   0   7  115.49    5.50
   1   0   7  124.69    5.60
   1   0   7  117.29    5.90
  -2   0  -7    3.00    1.90
  -2   0  -7    3.10    2.10
   2   0   7   -0.70    2.20
   2   0   7    2.60    1.80
   2   0   7   -0.10    1.70
  -3   0  -7   10.40    2.90
  -3   0  -7   20.70    3.30
   3   0   7   13.10    2.60
   3   0   7   15.30    2.70
   3   0   7   14.40    3.00
  -4   0  -7   -3.40    2.50
  -4   0  -7   -3.70    2.50
  -5   0  -7   20.70    4.30
   1  -1  -7  578.04   17.60
   1  -1  -7  550.74   17.30
  -1   1   7  562.64   17.60
  -1   1   7  584.24   17.70
   0  -1  -7  337.37   11.20
   0  -1  -7  317.77   10.90
   0   1   7  318.57   11.10
   0   1   7  331.07   11.10
  -1  -1  -7  249.48    9.10
  -1  -1  -7  233.68    9.20
   1   1   7  234.78    9.40
   1   1   7  241.58    9.10
   1   1   7  253.87    9.20
  -2  -1  -7  596.14   19.30
  -2  -1  -7  573.44   19.00
   2   1   7  582.34   19.00
   2   1   7  565.14   18.90
   2   1   7  571.74   19.30
  -3  -1  -7   27.40    3.80
  -3  -1  -7   44.50    4.40
   3   1   7   31.50    3.50
   3   1   7   28.90    3.80
   3   1   7   33.70    3.50
  -4  -1  -7    3.60    3.10
  -4  -1  -7    5.30    3.00
  -5  -1  -7  194.08   10.30
  -3   2   7    9.30    1.50
   1  -2  -7  191.28    6.80
   1  -2  -7  175.68    6.40
  -1   2   7  175.58    7.20
  -1   2   7  182.08    6.70
  -1   2   7  182.98    6.60
   0  -2  -7  145.79    6.10
   0  -2  -7  135.59    5.70
   0   2   7  150.28    6.50
   0   2   7  137.19    5.90
   0   2   7  137.59    6.00
  -1  -2  -7 1878.51   55.89
  -1  -2  -7 1884.61   56.19
   1   2   7 1857.71   56.09
   1   2   7 1872.71   56.59
   1   2   7 1966.10   56.19
  -2  -2  -7  116.09    6.00
  -2  -2  -7  117.79    6.30
   2   2   7  121.79    6.00
   2   2   7  122.69    6.10
   2   2   7  113.19    6.30
  -3  -2  -7   23.90    3.70
  -3  -2  -7   15.90    3.30
   3   2   7   18.70    3.40
   3   2   7   18.20    3.00
   3   2   7   17.90    3.00
  -4  -2  -7   37.20    4.60
  -4  -2  -7   48.40    5.10
  -5  -2  -7   30.80    4.70
  -3   3   7   73.29    3.40
  -2   3   7   21.70    2.40
   1  -3  -7    1.60    1.20
   1  -3  -7    0.30    1.20
  -1   3   7    1.60    1.20
  -1   3   7   -0.60    1.40
  -1   3   7   -0.10    1.20
   0  -3  -7  352.46   12.10
   0  -3  -7  367.26   12.40
   0   3   7  353.46   12.30
   0   3   7  369.06   12.30
   0   3   7  365.36   12.80
  -1  -3  -7  279.27   10.60
  -1  -3  -7  295.67   10.80
   1   3   7  284.27   10.60
   1   3   7  291.77   11.10
   1   3   7  303.47   10.70
  -2  -3  -7   13.10    2.80
  -2  -3  -7   13.40    2.50
   2   3   7   16.70    3.10
   2   3   7   12.30    2.60
   2   3   7   13.80    2.60
  -3  -3  -7  105.09    6.50
  -3  -3  -7  102.99    6.40
   3   3   7  102.99    6.20
   3   3   7  100.19    6.40
  -4  -3  -7  247.68   11.10
  -4  -3  -7  257.47   11.50
  -5  -3  -7    6.90    3.50
  -2   4   7    5.60    1.60
   1  -4  -7  945.31   29.20
   1  -4  -7 1008.20   29.30
   1  -4  -7  984.90   29.60
  -1   4   7  993.90   30.40
  -1   4   7 1010.20   29.60
  -1   4   7  970.70   29.70
   0  -4  -7 1661.63   48.50
   0  -4  -7 1669.53   48.70
   0   4   7 1572.84   48.60
   0   4   7 1665.83   48.70
   0   4   7 1624.94   49.30
  -1  -4  -7   44.40    3.90
  -1  -4  -7   46.20    3.60
   1   4   7   36.70    3.40
   1   4   7   43.30    3.70
   1   4   7   43.50    4.00
  -2  -4  -7   96.29    5.70
  -2  -4  -7  108.79    6.10
   2   4   7  104.09    5.80
   2   4   7  105.29    5.80
   2   4   7  108.19    6.30
  -3  -4  -7  214.38    9.90
  -3  -4  -7  219.58    9.90
   3   4   7  223.98   10.00
   3   4   7  224.28    9.70
  -4  -4  -7  108.99    7.40
  -4  -4  -7  109.59    7.20
  -5  -4  -7    6.20    3.50
  -3   5   7  193.48    7.50
  -2   5   7    6.90    1.70
   1  -5  -7    1.00    1.40
   1  -5  -7    2.40    1.30
  -1   5   7    1.90    1.40
  -1   5   7    0.80    1.60
  -1   5   7    2.90    1.50
   0  -5  -7 1796.72   52.19
   0  -5  -7 1766.22   52.29
   0   5   7 1807.72   52.49
   0   5   7 1695.53   52.29
   0   5   7 1754.22   52.99
  -1  -5  -7  104.19    5.40
  -1  -5  -7  112.49    5.70
   1   5   7  109.39    5.70
   1   5   7   99.39    5.90
   1   5   7   96.59    5.50
  -2  -5  -7   10.40    2.50
  -2  -5  -7   14.30    3.00
   2   5   7   11.70    2.70
   2   5   7   15.80    3.30
   2   5   7   11.00    2.50
  -3  -5  -7   91.49    6.40
  -3  -5  -7   95.69    6.40
   3   5   7   99.99    6.40
   3   5   7   87.89    6.50
  -4  -5  -7   61.49    5.70
  -4  -5  -7   79.89    6.50
   4   5   7   42.30    5.60
  -5  -5  -7    1.20    3.30
  -2   6   7    0.00    1.30
   1  -6  -7  387.46   13.00
   1  -6  -7  399.36   12.80
  -1   6   7  398.76   13.80
  -1   6   7  401.46   13.10
  -1   6   7  376.06   13.10
   0  -6  -7    0.40    1.60
   0  -6  -7    1.40    1.80
   0   6   7    0.20    1.70
   0   6   7    1.20    1.90
   0   6   7   -0.30    1.90
  -1  -6  -7  367.16   13.70
  -1  -6  -7  391.06   13.70
   1   6   7  398.46   14.50
   1   6   7  382.26   13.80
   1   6   7  398.26   14.00
  -2  -6  -7   14.60    2.80
  -2  -6  -7   17.10    3.20
   2   6   7   13.40    3.00
   2   6   7   12.60    3.30
  -3  -6  -7    4.70    2.70
  -3  -6  -7   -1.60    2.40
   3   6   7    3.70    2.80
   3   6   7    4.00    2.90
  -4  -6  -7   39.30    4.90
  -4  -6  -7   31.80    4.60
   4   6   7   37.50    5.40
  -5  -6  -7    3.40    3.40
  -2   7   7   74.79    3.80
  -2   7   7   82.29    4.50
  -2   7   7   78.79    4.10
   1  -7  -7  278.47    9.60
   1  -7  -7  277.87    9.90
  -1   7   7  268.57   10.60
  -1   7   7  260.07    9.90
  -1   7   7  288.77   10.10
   0  -7  -7  371.46   12.80
   0  -7  -7  369.56   13.00
   0   7   7  378.06   13.00
   0   7   7  348.37   13.50
   0   7   7  361.26   13.00
  -1  -7  -7    7.10    2.30
  -1  -7  -7    4.80    2.00
   1   7   7    6.20    2.20
   1   7   7    8.10    2.50
   1   7   7    7.40    2.70
  -2  -7  -7   19.00    3.50
  -2  -7  -7   11.90    2.90
   2   7   7    7.70    3.10
   2   7   7   16.00    3.10
  -3  -7  -7  564.54   19.90
  -3  -7  -7  550.24   19.80
   3   7   7  545.45   19.70
   3   7   7  549.95   20.40
  -4  -7  -7   -0.90    2.50
  -4  -7  -7   -4.40    2.90
  -5  -7  -7    2.80    3.50
  -2   8   7   30.00    2.70
  -2   8   7   34.20    3.20
  -2   8   7   33.40    3.30
   1  -8  -7  846.82   26.10
   1  -8  -7  860.91   26.40
  -1   8   7  853.01   26.50
  -1   8   7  837.12   26.60
  -1   8   7  853.11   27.40
   0  -8  -7  339.37   11.80
   0  -8  -7  332.67   12.00
   0   8   7  323.07   12.00
   0   8   7  336.57   12.20
   0   8   7  299.17   12.60
  -1  -8  -7   62.69    4.70
  -1  -8  -7   66.29    5.00
   1   8   7   57.69    5.20
   1   8   7   59.39    4.90
   1   8   7   68.59    4.80
  -2  -8  -7  278.47   11.40
  -2  -8  -7  252.97   11.00
   2   8   7  258.77   11.30
   2   8   7  269.87   12.00
  -3  -8  -7  254.57   11.40
  -3  -8  -7  242.28   11.20
   3   8   7  260.07   12.10
   3   8   7  243.28   11.30
  -4  -8  -7   23.70    4.30
  -4  -8  -7    9.50    3.90
  -5  -8  -7   11.10    4.00
  -2   9   7   15.10    2.20
  -2   9   7   23.00    2.70
  -2   9   7   17.40    2.70
  -2   9   7   15.90    2.80
   1  -9  -7  103.19    5.10
   1  -9  -7   95.79    5.20
  -1   9   7  102.79    5.60
  -1   9   7   90.49    5.10
  -1   9   7   98.19    5.80
   0  -9  -7    3.80    2.00
   0  -9  -7    2.30    1.80
   0   9   7    1.50    1.80
   0   9   7    0.90    2.00
   0   9   7    1.20    2.30
  -1  -9  -7   65.29    4.90
  -1  -9  -7   61.19    4.90
   1   9   7   56.69    5.40
   1   9   7   56.59    5.10
  -2  -9  -7 1362.56   43.60
  -2  -9  -7 1428.56   43.80
   2   9   7 1452.05   44.00
   2   9   7 1353.16   44.50
  -3  -9  -7   42.00    5.00
  -3  -9  -7   44.70    5.20
   3   9   7   46.20    6.00
   3   9   7   46.50    5.30
  -4  -9  -7   12.70    3.40
  -4  -9  -7   12.00    4.00
  -5  -9  -7   26.10    5.10
  -2  10   7    1.30    2.20
  -2  10   7    4.40    2.00
  -2  10   7    5.20    2.30
   1 -10  -7    5.40    2.00
   1 -10  -7    5.00    2.00
  -1  10   7    7.60    2.50
  -1  10   7    7.50    2.60
   0 -10  -7   27.20    3.50
   0 -10  -7   28.00    3.30
   0  10   7   33.70    4.00
   0  10   7   24.60    3.50
   0  10   7   26.80    3.90
  -1 -10  -7  403.06   15.30
  -1 -10  -7  432.96   15.80
   1  10   7  428.86   16.60
   1  10   7  430.96   16.00
  -2 -10  -7   51.39    5.40
  -2 -10  -7   70.39    5.60
   2  10   7   63.19    5.90
   2  10   7   55.79    6.20
  -3 -10  -7    6.10    3.10
  -3 -10  -7    2.90    3.00
   3  10   7    5.70    3.80
   3  10   7    7.20    3.40
  -4 -10  -7   -4.90    2.90
  -4 -10  -7   -0.20    3.10
   4  10   7   -2.00    3.00
  -2  11   7    3.40    2.50
  -2  11   7    2.60    2.00
   1 -11  -7  213.88    8.90
   1 -11  -7  210.58    8.60
  -1  11   7  207.98    9.30
  -1  11   7  212.98    9.90
   0 -11  -7    2.70    2.20
   0 -11  -7    1.90    2.10
   0  11   7    4.70    2.90
   0  11   7    2.60    2.40
  -1 -11  -7   71.69    5.80
  -1 -11  -7   86.89    5.80
   1  11   7   74.69    6.20
   1  11   7   81.49    6.70
  -2 -11  -7  298.97   12.50
  -2 -11  -7  261.97   11.90
   2  11   7  254.27   12.90
   2  11   7  291.67   12.60
  -3 -11  -7   23.70    4.00
  -3 -11  -7   19.40    4.00
   3  11   7    8.50    3.70
  -4 -11  -7   14.60    4.30
   4  11   7    2.70    3.40
  -2  12   7   67.19    5.00
  -2  12   7   64.29    5.40
   1 -12  -7  325.67   12.20
   1 -12  -7  321.77   11.90
  -1  12   7  318.97   13.30
  -1  12   7  323.57   12.50
  -1  12   7  304.27   12.60
   0 -12  -7   15.20    3.10
   0 -12  -7   17.50    3.10
   0  12   7   17.30    3.70
   0  12   7   17.40    3.50
  -1 -12  -7  155.88    8.40
  -1 -12  -7  148.39    8.10
   1  12   7  133.29    8.70
   1  12   7  167.28    8.80
  -2 -12  -7  100.19    7.20
  -2 -12  -7   93.39    6.90
   2  12   7   92.69    7.40
   2  12   7  100.69    8.00
  -3 -12  -7   44.60    5.60
  -3 -12  -7   45.90    5.60
   3  12   7   39.90    5.80
  -4 -12  -7    5.00    3.90
  -3  13   7  262.37   10.70
  -2  13   7  170.48    8.50
  -2  13   7  161.58    8.10
   1 -13  -7  160.28    7.70
   1 -13  -7  160.58    7.60
  -1  13   7  146.99    8.10
  -1  13   7  161.78    8.60
   0 -13  -7   91.59    6.20
   0 -13  -7   93.09    6.30
   0  13   7   91.59    6.80
   0  13   7   98.89    7.30
  -1 -13  -7  277.87   12.20
  -1 -13  -7  290.67   12.20
   1  13   7  265.17   12.50
   1  13   7  288.67   13.40
  -2 -13  -7    5.50    3.20
  -2 -13  -7    5.90    3.30
   2  13   7    3.50    3.60
  -3 -13  -7   40.40    5.50
  -3 -13  -7   42.50    5.60
   3  13   7   40.50    5.60
   3  13   7   55.39    6.40
  -4 -13  -7   -1.40    3.60
  -3  14   7   14.30    3.70
  -2  14   7    4.70    2.80
  -2  14   7   15.20    3.90
   1 -14  -7    7.00    2.50
   1 -14  -7   10.80    2.80
  -1  14   7    8.40    3.10
  -1  14   7    4.10    3.10
   0 -14  -7   69.29    5.80
   0 -14  -7   61.79    5.70
   0  14   7   65.39    6.30
   0  14   7   74.49    6.40
  -1 -14  -7   91.79    6.70
  -1 -14  -7   74.89    6.40
   1  14   7   84.29    7.10
   1  14   7   75.99    7.20
  -2 -14  -7   77.29    6.60
  -2 -14  -7   86.89    7.30
   2  14   7   68.69    7.30
   2  14   7   73.19    7.00
  -3 -14  -7    6.20    3.60
   3  14   7    5.60    4.00
  -4 -14  -7    8.90    4.30
  -3  15   7   -0.40    3.10
  -2  15   7   59.19    5.90
  -2  15   7   47.10    4.90
   1 -15  -7    3.00    2.80
  -1  15   7    4.40    2.90
  -1  15   7    8.60    3.50
   0 -15  -7  442.66   17.30
   0 -15  -7  474.25   17.30
   0  15   7  451.55   17.70
   0  15   7  472.35   18.30
  -1 -15  -7   20.20    4.10
  -1 -15  -7   18.60    3.90
   1  15   7   17.20    4.50
   1  15   7   11.30    3.90
  -2 -15  -7    1.80    3.10
  -2 -15  -7   -0.40    2.70
   2  15   7   -2.40    3.70
   2  15   7    3.60    3.40
  -3 -15  -7   31.00    5.40
   3  15   7   33.40    6.00
  -4 -15  -7   -2.30    3.60
  -3  16   7   -1.20    3.50
  -2  16   7    4.20    3.90
  -2  16   7   -3.70    2.60
  -1  16   7   69.19    6.70
  -1  16   7   72.09    6.30
   0 -16  -7  202.48   10.10
   0 -16  -7  197.98   10.10
   0  16   7  210.98   10.80
   0  16   7  195.28   10.80
  -1 -16  -7   12.00    4.00
  -1 -16  -7    8.30    3.20
   1  16   7   15.80    4.00
   1  16   7    9.40    4.10
  -2 -16  -7    4.80    4.00
   2  16   7    8.00    4.20
  -3 -16  -7    9.90    4.50
   3  16   7   18.40    5.30
  -3  17   7   -1.70    3.80
  -2  17   7   10.60    4.40
  -2  17   7    3.40    3.20
  -1  17   7    1.50    3.60
  -1  17   7    5.70    3.50
   0 -17  -7   14.50    3.60
   0 -17  -7    8.70    3.10
   0  17   7   19.90    4.70
   0  17   7    5.80    3.50
  -1 -17  -7   53.79    6.20
  -1 -17  -7   53.89    6.00
   1  17   7   61.89    7.30
   1  17   7   59.39    6.50
  -2 -17  -7    0.20    3.70
   2  17   7   -3.60    4.00
  -3 -17  -7    1.40    4.20
   3  17   7   -0.30    4.60
  -3  18   7   17.00    4.80
  -2  18   7    4.80    3.20
  -2  18   7    5.20    4.40
  -1  18   7   89.99    7.80
  -1  18   7  112.99    9.10
   0 -18  -7    7.10    3.50
   0  18   7   11.50    4.10
   0  18   7    4.00    4.20
  -1 -18  -7   97.79    8.40
   1  18   7   87.99    8.50
  -2 -18  -7   10.90    4.80
   2  18   7   16.90    5.50
  -3 -18  -7    4.40    4.40
   3  18   7   -0.10    4.40
  -3  19   7    2.70    4.80
  -2  19   7    8.20    5.30
  -2  19   7    6.40    4.80
  -1  19   7   52.09    8.10
  -1  19   7   66.49    7.70
   0 -19  -7   20.20    4.60
   0  19   7   28.30    6.10
  -1 -19  -7   71.59    7.40
   1  19   7   71.69    8.30
  -2 -19  -7    3.30    4.30
   2  19   7   10.50    5.40
  -1  20   7   27.20    6.20
   0 -20  -7   20.30    4.50
   0  20   7   14.40    5.30
  -1 -20  -7   -2.50    4.00
   1  20   7    6.00    5.00
  -2 -20  -7   60.99    7.50
   2  20   7   49.60    7.70
  -1  21   7   -1.30    5.10
   0 -21  -7    2.30    3.80
   0  21   7    5.10    4.90
  -1 -21  -7    4.20    4.20
   1  21   7    3.30    5.00
  -1  22   7   -5.80    5.10
   0  22   7    5.80    5.50
   0  22  -8   -1.40    4.20
   0  22  -8    1.10    5.20
   0 -22   8    2.40    4.20
   1  21  -8   35.50    6.70
   1  21  -8   27.60    6.30
  -1 -21   8   35.50    6.30
   0  21  -8    4.60    5.10
   0  21  -8    7.20    4.70
   0 -21   8    3.00    4.30
  -1  21  -8   -5.30    4.90
  -1  21  -8    1.50    4.30
   2  20  -8    9.40    4.90
   2  20  -8    5.30    4.40
  -2 -20   8    0.00    4.00
   1  20  -8    5.50    4.50
   1  20  -8    4.20    4.20
  -1 -20   8    8.80    4.30
   0  20  -8    9.00    5.00
   0  20  -8   -2.30    4.00
   0 -20   8    2.10    4.00
  -1  20  -8    5.50    5.20
  -1  20  -8    8.30    4.60
   1 -20   8    5.90    4.10
   1 -20   8    1.10    3.90
  -2  20  -8   91.89    9.40
   3  19  -8   16.80    5.10
  -3 -19   8    4.30    4.70
   2  19  -8    3.10    4.10
   2  19  -8    2.50    4.60
  -2 -19   8    5.40    4.10
   1  19  -8   52.39    6.80
   1  19  -8   48.90    6.70
  -1 -19   8   43.60    6.30
   0  19  -8   -0.80    3.90
   0  19  -8   12.80    4.80
   0 -19   8    8.90    4.50
  -1  19  -8   48.90    7.00
  -1  19  -8   48.90    6.90
   1 -19   8   38.40    5.80
  -2  19  -8   28.30    6.00
  -2  19  -8   25.70    6.10
   3  18  -8   -1.80    3.80
  -3 -18   8   -5.50    4.20
   2  18  -8   -7.20    3.40
   2  18  -8    3.40    4.40
  -2 -18   8   -3.50    3.30
   1  18  -8   80.29    8.10
   1  18  -8  103.89    9.00
  -1 -18   8   83.99    7.90
   0  18  -8    5.70    4.40
   0  18  -8   11.20    4.60
   0 -18   8   13.40    4.40
  -1  18  -8    9.20    4.30
  -1  18  -8    6.90    4.80
   1 -18   8   -0.80    3.30
  -2  18  -8    1.70    4.50
  -2  18  -8    2.70    4.00
  -3  18  -8   -0.90    3.70
  -3  18  -8    5.20    5.00
   3  17  -8   -1.50    3.80
  -3 -17   8   19.30    5.00
   2  17  -8   54.29    6.60
   2  17  -8   72.79    7.30
  -2 -17   8   54.79    6.50
   1  17  -8   22.90    5.20
   1  17  -8   23.20    4.80
   1  17  -8   21.00    4.70
  -1 -17   8   35.00    5.40
   0  17  -8   47.20    6.10
   0  17  -8   38.80    6.00
   0  17  -8   60.49    6.60
   0 -17   8   61.79    6.50
  -1  17  -8  317.17   14.50
  -1  17  -8  300.07   14.10
  -1  17  -8  292.17   14.20
   1 -17   8  263.07   13.00
  -2  17  -8   -1.40    3.80
  -2  17  -8    7.80    4.60
  -3  17  -8   -0.70    4.60
  -3  17  -8    1.60    4.30
  -4 -16   8    8.40    4.30
   3  16  -8  113.59    8.90
  -3 -16   8  100.89    8.90
   2  16  -8    6.60    3.80
   2  16  -8    6.20    3.60
   2  16  -8    9.70    3.90
  -2 -16   8   10.90    3.80
   1  16  -8   27.70    5.00
   1  16  -8   32.00    5.30
   1  16  -8   30.90    5.10
  -1 -16   8   29.40    4.80
   0  16  -8    0.90    3.60
   0  16  -8   -1.80    3.30
   0  16  -8    1.40    3.40
   0 -16   8    1.40    3.30
  -1  16  -8   49.60    6.10
  -1  16  -8   54.79    6.20
  -1  16  -8   69.39    6.90
   1 -16   8   58.99    6.30
   1 -16   8   70.49    6.50
  -2  16  -8    5.20    3.70
  -2  16  -8   -1.60    3.10
  -2  16  -8    1.60    4.00
  -3  16  -8    9.00    4.90
  -3  16  -8    7.10    4.20
  -4 -15   8    6.90    3.90
   3  15  -8    3.80    3.40
   3  15  -8    1.30    4.60
   3  15  -8    8.90    3.50
  -3 -15   8    3.70    3.60
   2  15  -8   10.60    3.80
   2  15  -8    4.20    3.20
   2  15  -8   12.80    3.90
  -2 -15   8   17.20    4.30
   1  15  -8   10.80    3.60
   1  15  -8    3.50    3.30
   1  15  -8    4.70    3.40
  -1 -15   8   12.30    3.60
   0  15  -8  558.34   21.20
   0  15  -8  559.74   21.20
   0  15  -8  563.34   21.30
   0 -15   8  585.04   21.10
  -1  15  -8   30.30    5.10
  -1  15  -8   22.10    4.30
  -1  15  -8   19.40    4.20
   1 -15   8   29.50    4.80
   1 -15   8   22.40    4.40
  -2  15  -8   16.90    4.10
  -2  15  -8    5.60    3.60
  -2  15  -8   13.20    4.40
  -3  15  -8    2.50    3.50
  -3  15  -8   -1.40    4.30
  -3  15  -8    0.30    3.40
  -4 -14   8    6.90    3.70
   3  14  -8   -0.60    3.00
   3  14  -8    6.20    3.40
  -3 -14   8   11.00    3.70
   2  14  -8    5.50    3.30
   2  14  -8   -1.30    2.70
   2  14  -8    7.80    3.30
  -2 -14   8    7.10    3.50
   1  14  -8    6.00    3.20
   1  14  -8    4.10    3.20
   1  14  -8    4.70    3.20
  -1 -14   8    6.00    3.00
   0  14  -8  436.06   17.00
   0  14  -8  413.36   16.90
   0  14  -8  443.36   17.10
   0 -14   8  420.76   16.60
  -1  14  -8   -1.10    2.90
  -1  14  -8   -0.20    2.90
  -1  14  -8    4.40    3.20
   1 -14   8   -0.90    2.80
   1 -14   8   -1.60    2.60
  -2  14  -8    4.80    3.30
  -2  14  -8    9.00    3.80
  -2  14  -8    9.80    3.90
  -3  14  -8   56.09    6.50
  -3  14  -8   50.69    6.30
  -3  14  -8   49.50    5.50
  -4  14  -8   14.90    4.70
  -4  14  -8   20.10    4.90
  -4 -13   8    6.40    3.30
   3  13  -8   -4.70    2.40
   3  13  -8    2.70    2.80
  -3 -13   8    4.80    3.20
   2  13  -8    4.90    2.90
   2  13  -8   14.70    3.60
   2  13  -8   12.50    3.40
  -2 -13   8   10.90    3.50
   1  13  -8   60.79    6.00
   1  13  -8   54.79    5.40
   1  13  -8   67.19    6.20
  -1 -13   8   57.29    5.60
   0  13  -8   50.79    5.30
   0  13  -8   51.29    5.50
   0  13  -8   42.30    5.10
   0 -13   8   52.69    5.40
  -1  13  -8  150.48    8.60
  -1  13  -8  142.59    8.50
  -1  13  -8  130.49    8.40
   1 -13   8  152.78    8.20
   1 -13   8  131.59    7.90
  -2  13  -8   -2.90    2.60
  -2  13  -8   -1.70    2.90
  -2  13  -8   -1.50    3.00
  -3  13  -8   31.40    4.70
  -3  13  -8   53.79    6.10
  -3  13  -8   32.00    5.50
  -4  13  -8    2.00    3.90
  -4  13  -8   -1.30    3.50
  -4 -12   8   24.90    4.20
   3  12  -8    8.40    3.10
   3  12  -8   13.50    3.20
  -3 -12   8    6.80    3.10
   2  12  -8   50.89    5.30
   2  12  -8   53.99    5.20
   2  12  -8   52.19    5.00
  -2 -12   8   43.40    5.00
   1  12  -8   70.59    6.20
   1  12  -8   78.79    6.20
   1  12  -8   76.29    6.40
  -1 -12   8   68.79    5.80
   0  12  -8   10.50    3.30
   0  12  -8    5.40    3.10
   0  12  -8    4.90    2.90
   0 -12   8    9.00    3.10
  -1  12  -8  189.98    9.60
  -1  12  -8  207.18   10.00
  -1  12  -8  200.28    9.80
   1 -12   8  185.68    9.20
   1 -12   8  184.88    9.10
  -2  12  -8   22.30    4.20
  -2  12  -8   21.40    4.00
  -2  12  -8   22.20    4.10
   2 -12   8   28.20    4.00
  -3  12  -8    0.90    2.90
  -3  12  -8   -0.60    3.00
  -3  12  -8    4.70    3.70
  -4  12  -8   -2.90    3.80
  -4  12  -8   -2.60    3.30
  -5 -11   8    5.00    3.10
  -4 -11   8    7.80    3.00
   3  11  -8   11.10    3.10
   3  11  -8   22.00    3.60
  -3 -11   8   21.90    3.80
   2  11  -8  106.89    6.50
   2  11  -8  100.79    6.50
   2  11  -8  104.69    6.70
  -2 -11   8   97.09    6.60
   1  11  -8  568.04   20.70
   1  11  -8  588.34   20.60
   1  11  -8  616.84   20.60
  -1 -11   8  589.44   20.60
   0  11  -8    9.00    2.90
   0  11  -8    6.70    3.00
   0  11  -8    4.00    2.70
   0 -11   8   10.00    3.00
  -1  11  -8    1.20    2.50
  -1  11  -8    0.40    2.30
  -1  11  -8    2.00    2.60
   1 -11   8    4.00    2.80
   1 -11   8    3.50    2.60
  -2  11  -8  206.38   10.10
  -2  11  -8  207.08   10.20
  -2  11  -8  214.28   10.40
   2 -11   8  219.68    9.90
  -3  11  -8   10.00    3.70
  -3  11  -8   30.60    4.70
  -3  11  -8   18.00    4.20
  -4  11  -8    5.90    3.50
  -4  11  -8    3.30    3.60
  -5 -10   8  111.29    7.40
  -4 -10   8    9.20    2.80
   3  10  -8   10.70    2.80
   3  10  -8   13.40    3.10
  -3 -10   8   11.70    3.10
   2  10  -8  858.81   27.50
   2  10  -8  856.41   27.40
   2  10  -8  814.42   27.00
  -2 -10   8  818.72   27.30
   1  10  -8   50.69    4.70
   1  10  -8   58.49    4.90
   1  10  -8   50.79    5.00
  -1 -10   8   48.00    4.50
   0  10  -8   35.80    4.10
   0  10  -8   29.40    3.80
   0  10  -8   31.10    4.00
   0 -10   8   27.20    3.60
  -1  10  -8    2.90    2.50
  -1  10  -8    5.60    2.80
  -1  10  -8    6.70    2.80
   1 -10   8    5.90    2.70
  -2  10  -8  310.57   13.10
  -2  10  -8  331.97   13.50
  -2  10  -8  316.37   13.00
   2 -10   8  326.87   12.80
  -3  10  -8   -1.10    3.00
  -3  10  -8    1.00    2.90
  -3  10  -8   -1.10    3.20
  -4  10  -8   -0.40    3.40
  -4  10  -8   -1.70    3.50
  -5  -9   8    3.70    2.80
  -4  -9   8    5.50    2.60
   3   9  -8   -0.90    2.00
   3   9  -8    1.40    1.80
   3   9  -8    1.80    2.30
  -3  -9   8    3.60    2.50
   2   9  -8 1084.99   33.50
   2   9  -8 1052.19   33.70
   2   9  -8 1052.89   33.20
  -2  -9   8 1065.69   33.50
   1   9  -8  334.37   12.70
   1   9  -8  325.17   12.40
   1   9  -8  334.47   12.40
  -1  -9   8  313.97   12.30
   0   9  -8    8.40    2.50
   0   9  -8    4.10    2.20
   0   9  -8    3.90    2.40
   0  -9   8    1.80    1.90
  -1   9  -8   13.10    2.90
  -1   9  -8   15.70    3.10
  -1   9  -8   10.60    2.80
   1  -9   8   14.20    3.00
  -2   9  -8  210.18    9.60
  -2   9  -8  184.38    9.80
  -2   9  -8  215.58    9.80
   2  -9   8  205.58    9.30
  -3   9  -8    2.70    3.10
  -3   9  -8   -3.30    2.80
  -3   9  -8   -1.90    2.70
  -4   9  -8   -3.40    3.20
  -4   9  -8    6.70    3.20
  -5  -8   8    4.20    2.40
  -4  -8   8   18.10    3.30
   3   8  -8  143.89    7.20
   3   8  -8  154.58    7.20
  -3  -8   8  150.68    7.40
   2   8  -8  385.86   14.20
   2   8  -8  410.56   14.40
   2   8  -8  408.06   14.70
   2   8  -8  410.36   14.20
  -2  -8   8  410.46   14.50
   1   8  -8  115.69    6.20
   1   8  -8  124.09    6.30
   1   8  -8  123.59    6.60
  -1  -8   8  135.69    6.40
  -1  -8   8  120.49    6.20
   0   8  -8   15.80    2.80
   0   8  -8   13.70    2.70
   0   8  -8   13.00    2.50
   0  -8   8   14.00    2.60
   0  -8   8   10.30    2.50
  -1   8  -8  227.58    9.80
  -1   8  -8  213.98    9.50
  -1   8  -8  213.68    9.20
   1  -8   8  227.58    9.20
   1  -8   8  225.88    9.40
  -2   8  -8   34.30    4.50
  -2   8  -8   35.40    4.20
  -2   8  -8   25.00    3.80
   2  -8   8   36.00    4.10
  -3   8  -8   42.60    4.80
  -3   8  -8   39.00    4.80
  -3   8  -8   38.90    4.70
  -4   8  -8   11.30    3.70
  -4   8  -8    7.60    3.60
  -5   8  -8    3.40    3.90
  -5  -7   8    4.80    2.30
  -4  -7   8    0.90    2.10
   3   7  -8    9.20    2.20
   3   7  -8    2.40    2.00
  -3  -7   8    0.00    2.00
   2   7  -8    7.40    2.00
   2   7  -8    6.50    2.00
   2   7  -8    9.80    2.50
  -2  -7   8    6.70    2.20
   1   7  -8    5.50    2.10
   1   7  -8    5.90    2.40
   1   7  -8   10.60    2.30
  -1  -7   8    9.10    2.00
  -1  -7   8    8.10    2.10
   0   7  -8    7.90    2.40
   0   7  -8    8.20    2.40
   0   7  -8    4.90    2.10
   0  -7   8    6.80    2.20
   0  -7   8    5.70    2.00
  -1   7  -8  326.37   12.60
  -1   7  -8  341.07   12.70
  -1   7  -8  332.87   12.40
   1  -7   8  339.97   12.40
   1  -7   8  329.17   12.30
  -2   7  -8   24.60    3.90
  -2   7  -8   29.70    3.80
  -2   7  -8   32.20    4.20
   2  -7   8   29.00    3.60
   2  -7   8   24.70    3.20
  -3   7  -8  166.48    8.50
  -3   7  -8  169.88    8.60
  -3   7  -8  156.58    8.80
  -4   7  -8    2.40    3.40
  -4   7  -8   13.00    3.90
  -5   7  -8    4.10    3.70
  -4  -6   8    2.20    1.90
   3   6  -8   11.30    2.50
   3   6  -8   16.20    2.60
  -3  -6   8   24.60    3.20
   2   6  -8  121.09    6.00
   2   6  -8  128.99    5.90
   2   6  -8  133.89    5.70
  -2  -6   8  126.29    5.90
  -2  -6   8  119.09    6.00
   1   6  -8    2.80    1.80
   1   6  -8    1.00    1.60
   1   6  -8    0.60    1.50
  -1  -6   8    1.70    1.60
  -1  -6   8    0.50    1.40
   0   6  -8  582.24   19.20
   0   6  -8  605.74   19.20
   0   6  -8  567.44   19.00
   0  -6   8  588.14   19.00
   0  -6   8  559.14   19.00
   0  -6   8  589.54   19.20
  -1   6  -8   38.50    3.80
  -1   6  -8   29.30    3.60
  -1   6  -8   29.10    3.30
   1  -6   8   35.70    3.40
   1  -6   8   35.70    3.60
  -2   6  -8  131.49    6.80
  -2   6  -8  135.69    7.10
   2  -6   8  124.59    6.40
   2  -6   8  133.49    6.70
  -3   6  -8  160.08    8.20
  -3   6  -8  150.18    8.00
   3  -6   8  158.68    7.60
  -4   6  -8    7.10    3.70
  -4   6  -8    4.40    3.20
  -4   6  -8   14.10    3.80
  -5   6  -8    1.20    3.50
  -5   6  -8   14.20    6.00
  -4  -5   8   17.90    2.60
   3   5  -8  777.32   24.10
   3   5  -8  739.83   23.90
  -3  -5   8  785.92   24.20
   2   5  -8   82.99    4.30
   2   5  -8   80.49    4.10
   2   5  -8   84.69    4.60
  -2  -5   8   75.29    4.30
  -2  -5   8   88.09    4.70
   1   5  -8    0.00    1.40
   1   5  -8   -0.50    1.30
   1   5  -8   -0.10    1.60
  -1  -5   8    0.20    1.20
  -1  -5   8   -1.00    1.20
   0   5  -8  683.43   22.20
   0   5  -8  729.73   22.40
   0   5  -8  695.43   22.40
   0  -5   8  695.83   22.30
   0  -5   8  693.03   22.30
  -1   5  -8  586.74   19.60
  -1   5  -8  602.24   19.50
   1  -5   8  574.74   19.30
   1  -5   8  597.84   19.50
  -2   5  -8   16.50    3.20
  -2   5  -8   17.10    3.10
   2  -5   8   18.60    2.90
   2  -5   8   20.10    2.80
  -3   5  -8    5.30    2.80
  -3   5  -8   -0.30    2.50
   3  -5   8    1.80    2.30
  -4   5  -8  121.89    7.40
  -4   5  -8  127.39    7.90
  -5   5  -8   -5.80    3.80
  -5   5  -8    4.00    3.80
   3   4  -8    0.80    1.30
   3   4  -8    2.10    1.30
  -3  -4   8    2.50    1.70
   2   4  -8   28.10    3.00
   2   4  -8   28.90    2.50
   2   4  -8   32.60    2.90
  -2  -4   8   31.60    3.10
  -2  -4   8   26.90    2.70
   1   4  -8    5.60    1.60
   1   4  -8    4.90    1.70
   1   4  -8    3.10    1.80
  -1  -4   8    3.70    1.60
  -1  -4   8    7.00    1.80
   0   4  -8   62.39    4.30
   0   4  -8   66.19    4.20
   0   4  -8   58.59    3.90
   0  -4   8   57.99    3.90
   0  -4   8   55.89    3.90
  -1   4  -8  224.38    9.10
  -1   4  -8  234.98    9.40
   1  -4   8  226.88    9.10
   1  -4   8  244.48    9.10
  -2   4  -8    3.60    2.20
  -2   4  -8    8.60    2.60
   2  -4   8    6.20    2.40
   2  -4   8    6.00    2.00
  -3   4  -8   66.29    5.50
  -3   4  -8   65.09    5.40
   3  -4   8   72.69    5.50
   3  -4   8   66.79    5.00
  -4   4  -8   55.79    5.40
  -4   4  -8   55.49    5.30
  -5   4  -8    1.00    3.80
  -3  -3   8  216.68    7.90
  -3  -3   8  201.68    7.70
   2   3  -8   12.40    1.80
   2   3  -8   14.40    2.10
  -2  -3   8   12.80    1.90
  -2  -3   8   13.40    2.00
   1   3  -8 1006.90   29.40
   1   3  -8  986.60   29.60
   1   3  -8  985.00   29.80
  -1  -3   8  958.80   29.60
  -1  -3   8  935.31   29.70
  -1  -3   8  981.30   29.70
   0   3  -8  171.78    6.90
   0   3  -8  167.88    7.10
   0  -3   8  176.98    7.00
   0  -3   8  150.68    6.80
  -1   3  -8  747.43   23.40
  -1   3  -8  710.73   23.20
   1  -3   8  716.93   23.30
   1  -3   8  755.42   23.20
  -2   3  -8   63.69    4.80
  -2   3  -8   68.29    5.00
   2  -3   8   60.39    4.40
   2  -3   8   70.99    4.70
  -3   3  -8    7.00    2.70
  -3   3  -8    6.30    2.60
   3  -3   8    7.70    2.50
   3  -3   8   12.50    3.00
  -4   3  -8   10.20    3.30
  -4   3  -8    7.50    3.00
  -5   3  -8    6.60    4.20
   2   2  -8  249.88    8.80
   2   2  -8  249.08    8.40
  -2  -2   8  256.27    8.80
  -2  -2   8  236.98    8.60
   1   2  -8 1094.59   31.90
   1   2  -8 1059.29   31.40
   1   2  -8 1028.40   31.60
  -1  -2   8 1026.30   31.80
  -1  -2   8 1060.19   31.80
   0   2  -8   50.89    3.50
   0   2  -8   46.40    3.70
   0  -2   8   53.09    3.60
   0  -2   8   51.19    3.60
  -1   2  -8    4.40    1.90
  -1   2  -8    4.90    2.10
   1  -2   8    6.10    2.00
   1  -2   8    8.50    2.10
  -2   2  -8   -1.30    2.00
  -2   2  -8   -0.40    2.10
   2  -2   8   -0.30    1.80
   2  -2   8    1.10    1.90
   2  -2   8   -0.60    2.10
  -3   2  -8  198.78    9.20
  -3   2  -8  211.88    9.20
   3  -2   8  189.48    8.70
   3  -2   8  197.88    9.30
   3  -2   8  209.58    8.80
  -4   2  -8   37.60    4.60
  -4   2  -8   42.60    4.90
  -5   2  -8   36.10    5.30
   2   1  -8  350.26   11.50
  -2  -1   8  354.56   11.50
  -2  -1   8  337.27   11.40
  -2  -1   8  361.56   11.60
   1   1  -8 1132.09   34.20
   1   1  -8 1125.49   34.00
  -1  -1   8 1190.98   34.30
  -1  -1   8 1119.99   34.20
   0   1  -8    6.00    1.90
   0   1  -8    6.00    1.70
   0  -1   8    8.90    1.90
   0  -1   8    6.90    1.90
  -1   1  -8    0.10    1.80
  -1   1  -8    1.40    1.60
   1  -1   8   -0.50    1.70
   1  -1   8    1.40    1.60
  -2   1  -8    1.00    2.20
  -2   1  -8    0.50    2.00
   2  -1   8    4.80    2.30
   2  -1   8    3.70    2.30
   2  -1   8    0.40    1.90
  -3   1  -8   56.59    5.00
  -3   1  -8   57.09    5.00
   3  -1   8   51.79    5.20
   3  -1   8   60.59    4.70
   3  -1   8   57.49    4.80
  -4   1  -8    5.30    3.00
  -4   1  -8    3.50    3.10
  -5   1  -8   39.00    5.50
   2   0  -8  678.93   20.40
  -2   0   8  654.03   20.50
  -2   0   8  682.53   20.60
   1   0  -8    0.10    1.10
   1   0  -8    0.90    1.50
  -1   0   8    1.70    1.30
  -1   0   8    1.60    1.30
   0   0  -8    2.20    1.60
   0   0  -8   -0.10    1.50
   0   0   8   -0.20    1.50
   0   0   8    1.30    1.50
  -1   0  -8   -0.80    1.50
  -1   0  -8   -2.10    1.50
   1   0   8   -0.30    1.70
   1   0   8   -0.40    1.60
   1   0   8   -1.20    1.70
  -2   0  -8 1648.64   49.50
  -2   0  -8 1623.64   49.20
   2   0   8 1690.53   49.80
   2   0   8 1587.04   49.20
   2   0   8 1621.24   49.20
  -3   0  -8    0.20    2.50
  -3   0  -8   -1.40    2.30
   3   0   8   -2.50    2.00
   3   0   8   -2.60    2.20
  -4   0  -8    2.30    2.70
  -4   0  -8   -2.20    3.00
  -5   0  -8    6.00    3.70
  -2   1   8  368.46   11.70
   1  -1  -8 1130.19   34.20
   1  -1  -8 1169.78   34.50
  -1   1   8 1159.48   34.40
  -1   1   8 1155.38   34.50
   0  -1  -8    6.30    1.90
   0  -1  -8    3.90    1.70
   0   1   8    6.50    1.90
   0   1   8    7.70    2.00
  -1  -1  -8    1.60    1.70
  -1  -1  -8   -0.30    1.60
   1   1   8   -0.60    1.70
   1   1   8   -1.30    1.70
   1   1   8   -0.10    1.60
  -2  -1  -8    6.00    2.40
  -2  -1  -8    3.10    2.10
   2   1   8    4.50    2.10
   2   1   8   -2.20    2.30
   2   1   8    1.90    1.90
  -3  -1  -8   54.99    5.20
  -3  -1  -8   57.19    5.20
   3   1   8   54.89    4.60
   3   1   8   55.69    4.90
  -4  -1  -8    8.00    3.20
  -4  -1  -8    5.30    3.40
  -5  -1  -8   29.10    5.10
  -3   2   8    0.00    1.10
   1  -2  -8 1038.60   31.00
   1  -2  -8 1020.90   30.70
  -1   2   8 1035.20   31.00
  -1   2   8  984.90   31.10
  -1   2   8 1084.89   31.90
   0  -2  -8   48.80    3.40
   0  -2  -8   49.50    3.70
   0   2   8   49.30    3.70
   0   2   8   50.69    3.50
   0   2   8   53.59    4.00
  -1  -2  -8    7.90    2.00
  -1  -2  -8    7.50    2.30
   1   2   8    5.50    2.10
   1   2   8    5.50    2.20
   1   2   8    6.10    2.10
  -2  -2  -8    2.30    2.20
  -2  -2  -8   -1.50    1.80
   2   2   8    0.30    2.20
   2   2   8    0.50    2.00
   2   2   8    2.90    2.00
  -3  -2  -8  198.28    9.40
  -3  -2  -8  206.58    9.50
   3   2   8  203.68    9.30
   3   2   8  193.78    8.90
  -4  -2  -8   39.40    4.80
  -4  -2  -8   48.20    5.50
  -5  -2  -8   27.40    4.80
  -3   3   8  217.08    7.90
  -2   3   8    9.70    1.90
   1  -3  -8  950.20   29.00
   1  -3  -8  960.20   28.70
  -1   3   8  951.20   29.10
  -1   3   8  931.01   29.00
  -1   3   8 1004.90   30.00
   0  -3  -8  156.88    6.90
   0  -3  -8  162.08    6.70
   0   3   8  162.08    6.80
   0   3   8  161.18    6.80
   0   3   8  161.68    7.40
  -1  -3  -8  740.63   23.60
  -1  -3  -8  718.33   23.30
   1   3   8  725.43   23.40
   1   3   8  745.83   23.50
   1   3   8  724.83   24.00
  -2  -3  -8   68.29    4.90
  -2  -3  -8   59.59    5.10
   2   3   8   75.39    5.40
   2   3   8   71.59    4.80
   2   3   8   75.19    5.00
  -3  -3  -8    9.20    3.10
  -3  -3  -8    6.80    2.90
   3   3   8    8.80    2.90
   3   3   8   11.50    3.40
  -4  -3  -8    8.20    3.50
  -4  -3  -8   13.00    3.40
  -5  -3  -8   10.00    3.80
  -3   4   8    0.30    1.20
  -2   4   8   31.20    3.20
   1  -4  -8    3.40    1.50
   1  -4  -8    6.50    1.50
  -1   4   8    5.00    1.70
  -1   4   8    5.60    2.00
  -1   4   8    6.10    1.60
   0  -4  -8   54.69    3.70
   0  -4  -8   55.29    4.00
   0   4   8   57.19    3.90
   0   4   8   54.09    3.90
   0   4   8   56.69    4.30
  -1  -4  -8  232.48    9.40
  -1  -4  -8  224.18    9.00
   1   4   8  232.08    9.20
   1   4   8  231.58    9.90
   1   4   8  225.98    9.20
  -2  -4  -8    4.40    2.20
  -2  -4  -8    4.90    2.40
   2   4   8    8.50    3.10
   2   4   8    3.90    2.30
   2   4   8    4.80    2.10
  -3  -4  -8   65.69    5.70
  -3  -4  -8   67.59    5.70
   3   4   8   67.99    5.70
   3   4   8   61.39    5.50
  -4  -4  -8   57.19    5.80
  -4  -4  -8   50.79    5.40
  -5  -4  -8    9.60    3.70
  -2   5   8   76.39    4.30
   1  -5  -8    0.20    1.30
   1  -5  -8    1.30    1.30
  -1   5   8    1.60    1.50
  -1   5   8    3.20    1.70
  -1   5   8    2.80    1.40
   0  -5  -8  667.23   21.50
   0  -5  -8  686.63   21.80
   0   5   8  685.13   22.60
   0   5   8  706.83   21.90
   0   5   8  659.03   21.80
  -1  -5  -8  558.14   18.70
  -1  -5  -8  557.14   19.00
   1   5   8  567.84   19.60
   1   5   8  543.95   18.80
   1   5   8  593.94   19.10
  -2  -5  -8   18.50    3.10
  -2  -5  -8   21.90    3.40
   2   5   8   18.80    3.60
   2   5   8   19.60    3.20
  -3  -5  -8    2.50    2.80
  -3  -5  -8    0.60    2.80
   3   5   8    1.40    2.70
   3   5   8   -1.70    2.70
  -4  -5  -8  114.69    8.00
  -4  -5  -8  145.99    8.70
   4   5   8  142.09    8.70
  -5  -5  -8    6.40    3.40
  -2   6   8  130.49    5.30
  -2   6   8  125.49    5.40
  -2   6   8  126.39    6.00
   1  -6  -8    2.30    1.50
   1  -6  -8    0.50    1.30
  -1   6   8    1.50    1.50
  -1   6   8   -0.20    1.60
  -1   6   8    2.00    1.40
   0  -6  -8  590.54   19.00
   0  -6  -8  570.34   18.70
   0   6   8  575.94   19.70
   0   6   8  586.84   19.10
   0   6   8  563.94   19.00
  -1  -6  -8   28.00    3.30
  -1  -6  -8   35.00    3.70
   1   6   8   38.40    4.40
   1   6   8   32.70    3.60
   1   6   8   33.80    3.70
  -2  -6  -8  124.39    7.00
  -2  -6  -8  121.49    7.20
   2   6   8  134.19    7.30
   2   6   8  146.69    7.90
  -3  -6  -8  141.59    8.20
  -3  -6  -8  156.18    8.50
   3   6   8  156.88    8.40
  -4  -6  -8    4.10    3.20
  -4  -6  -8    5.80    3.70
   4   6   8    8.30    3.80
  -5  -6  -8    1.20    3.50
  -2   7   8    4.80    1.90
  -2   7   8    7.30    1.60
  -2   7   8    6.90    1.80
   1  -7  -8    7.20    1.80
   1  -7  -8    7.90    1.90
  -1   7   8    8.70    2.20
  -1   7   8    7.90    2.30
  -1   7   8    7.50    2.00
   0  -7  -8    4.50    2.00
   0  -7  -8    4.00    1.90
   0   7   8    7.80    2.50
   0   7   8    4.60    2.10
   0   7   8    5.20    2.00
  -1  -7  -8  340.17   12.50
  -1  -7  -8  330.57   12.20
   1   7   8  315.87   12.40
   1   7   8  312.67   13.00
   1   7   8  311.47   12.30
  -2  -7  -8   27.30    3.60
  -2  -7  -8   30.00    4.10
   2   7   8   27.60    4.10
   2   7   8   30.10    4.60
  -3  -7  -8  145.99    8.50
  -3  -7  -8  168.58    8.80
   3   7   8  159.48    9.20
   3   7   8  146.79    8.60
  -4  -7  -8   13.50    4.20
  -4  -7  -8   15.50    3.70
   4   7   8   11.70    4.60
  -5  -7  -8    1.00    3.60
   2  -8  -8  436.86   13.60
  -2   8   8  401.26   13.80
  -2   8   8  411.76   14.00
  -2   8   8  408.16   14.60
   1  -8  -8  118.89    5.80
   1  -8  -8  124.39    5.60
  -1   8   8  114.59    6.00
  -1   8   8  120.69    5.90
  -1   8   8  128.29    6.60
   0  -8  -8   18.50    2.70
   0  -8  -8   10.00    2.40
   0   8   8   10.60    2.40
   0   8   8   13.50    2.90
   0   8   8    9.90    2.40
  -1  -8  -8  208.98    9.30
  -1  -8  -8  210.38    9.10
   1   8   8  199.58    9.30
   1   8   8  216.88   10.10
  -2  -8  -8   31.30    4.30
  -2  -8  -8   24.00    3.80
   2   8   8   39.60    4.60
   2   8   8   29.70    4.70
  -3  -8  -8   37.40    4.70
  -3  -8  -8   38.90    4.90
   3   8   8   42.40    5.70
   3   8   8   28.60    4.50
  -4  -8  -8    5.10    3.20
  -4  -8  -8    6.10    3.70
  -5  -8  -8    6.20    3.90
   2  -9  -8 1110.09   32.70
  -2   9   8 1077.19   34.40
  -2   9   8 1059.39   33.80
  -2   9   8 1084.09   33.30
   1  -9  -8  335.37   12.00
   1  -9  -8  324.47   11.60
  -1   9   8  335.17   12.30
  -1   9   8  327.77   12.90
  -1   9   8  326.17   12.50
   0  -9  -8    8.10    2.40
   0  -9  -8    6.30    2.10
   0   9   8   10.00    3.10
   0   9   8    3.70    2.20
   0   9   8    3.00    2.00
  -1  -9  -8   13.90    2.90
  -1  -9  -8   18.50    3.30
   1   9   8   19.00    3.40
   1   9   8   11.50    3.30
  -2  -9  -8  182.28    9.20
  -2  -9  -8  193.98    9.60
   2   9   8  199.48    9.80
   2   9   8  195.18   10.30
  -3  -9  -8   -3.00    2.40
  -3  -9  -8    2.40    2.90
   3   9   8    2.40    3.20
   3   9   8    5.30    3.80
  -4  -9  -8   -1.60    2.80
  -4  -9  -8   -0.90    3.20
   2 -10  -8  810.42   25.80
  -2  10   8  845.82   26.20
  -2  10   8  859.61   26.60
  -2  10   8  826.22   27.00
   1 -10  -8   49.40    3.90
   1 -10  -8   45.50    4.00
  -1  10   8   50.69    4.50
  -1  10   8   41.30    4.60
   0 -10  -8   34.60    4.00
   0 -10  -8   34.40    3.60
   0  10   8   30.30    3.90
   0  10   8   28.80    4.30
  -1 -10  -8    5.00    2.40
  -1 -10  -8    4.00    2.40
   1  10   8    6.00    3.10
   1  10   8    4.90    2.80
  -2 -10  -8  304.87   13.50
  -2 -10  -8  320.57   13.40
   2  10   8  340.97   14.00
   2  10   8  350.56   14.80
  -3 -10  -8   -1.00    2.60
  -3 -10  -8    0.70    2.70
   3  10   8    1.30    3.50
   3  10   8   -7.70    2.70
  -4 -10  -8    0.70    3.50
  -2  11   8  105.79    6.20
  -2  11   8   88.39    5.90
  -2  11   8  105.79    5.90
   1 -11  -8  589.24   19.90
   1 -11  -8  585.84   19.40
  -1  11   8  601.64   21.00
  -1  11   8  587.14   20.30
   0 -11  -8    8.00    2.60
   0 -11  -8    8.00    2.60
   0  11   8   11.00    3.20
   0  11   8    4.80    2.90
  -1 -11  -8   -1.10    2.30
  -1 -11  -8    3.50    2.80
   1  11   8    1.10    2.80
   1  11   8    1.10    3.00
  -2 -11  -8  212.98   10.60
  -2 -11  -8  217.68   10.40
   2  11   8  206.78   10.80
   2  11   8  208.38   11.30
  -3 -11  -8   14.80    3.80
  -3 -11  -8   24.30    4.30
   3  11   8   16.00    5.00
   3  11   8   23.60    4.80
  -4 -11  -8   10.70    4.00
  -2  12   8   63.79    4.90
  -2  12   8   60.99    5.40
   1 -12  -8   60.19    5.10
   1 -12  -8   64.69    4.90
  -1  12   8   68.89    5.70
  -1  12   8   69.79    6.10
   0 -12  -8    4.40    2.70
   0 -12  -8    7.50    2.70
   0  12   8    8.90    3.50
   0  12   8   12.70    3.50
  -1 -12  -8  178.38    9.20
  -1 -12  -8  187.98    9.60
   1  12   8  188.68   10.50
   1  12   8  213.88   10.30
  -2 -12  -8   19.10    4.00
  -2 -12  -8   26.70    4.40
   2  12   8   33.00    5.00
   2  12   8   12.50    4.20
  -3 -12  -8   -1.60    2.80
  -3 -12  -8    3.30    3.10
   3  12   8   -4.20    3.20
  -4 -12  -8    2.40    3.80
  -3  13   8    3.80    2.90
  -2  13   8   17.80    3.60
  -2  13   8   17.40    3.20
   1 -13  -8   56.59    4.80
   1 -13  -8   58.69    4.90
  -1  13   8   42.90    5.30
  -1  13   8   55.09    5.40
  -1  13   8   50.69    4.90
   0 -13  -8   51.79    5.00
   0 -13  -8   51.09    5.00
   0  13   8   42.80    5.50
   0  13   8   47.20    5.20
  -1 -13  -8  135.39    8.20
  -1 -13  -8  133.69    8.00
   1  13   8  133.19    9.00
   1  13   8  153.38    8.90
  -2 -13  -8    2.00    3.00
  -2 -13  -8    0.30    2.70
   2  13   8   -4.50    3.20
   2  13   8    4.30    3.60
  -3 -13  -8   24.70    5.10
   3  13   8   43.00    6.20
  -4 -13  -8    4.10    3.60
  -3  14   8   -0.80    3.00
  -2  14   8    6.90    3.40
  -2  14   8    2.00    2.70
   1 -14  -8    6.90    2.50
   1 -14  -8    9.80    2.80
  -1  14   8   -2.50    2.70
  -1  14   8   12.40    3.30
   0 -14  -8  413.96   15.80
   0 -14  -8  404.46   16.00
   0  14   8  434.26   16.90
   0  14   8  426.36   17.60
   0  14   8  417.16   16.50
  -1 -14  -8    1.10    2.80
  -1 -14  -8    1.70    2.70
   1  14   8    3.00    3.60
   1  14   8   -0.50    3.20
  -2 -14  -8   -2.20    2.90
  -2 -14  -8    7.60    3.70
   2  14   8    7.80    4.20
  -3 -14  -8   61.99    6.80
   3  14   8   60.29    7.30
  -4 -14  -8   28.50    5.80
  -3  15   8   -1.90    3.30
  -2  15   8   13.80    3.50
  -2  15   8   10.30    3.90
   1 -15  -8    4.90    2.50
  -1  15   8    9.30    3.10
  -1  15   8    7.50    3.70
   0 -15  -8  524.95   20.10
   0 -15  -8  563.24   20.10
   0  15   8  580.84   21.40
   0  15   8  569.24   20.80
  -1 -15  -8   20.30    3.90
  -1 -15  -8   22.90    4.40
   1  15   8   26.50    5.10
   1  15   8   27.00    4.70
  -2 -15  -8   25.80    4.90
  -2 -15  -8   12.60    4.20
   2  15   8   23.70    5.00
   2  15   8   16.90    4.90
  -3 -15  -8    8.10    4.10
   3  15   8    0.10    4.00
  -3  16   8  114.99    8.40
  -2  16   8    3.00    3.80
  -2  16   8    8.20    3.50
  -1  16   8   39.70    5.70
  -1  16   8   34.40    4.90
   0 -16  -8    6.40    3.20
   0 -16  -8   -3.40    2.60
   0  16   8    0.60    3.30
   0  16   8    0.40    3.20
  -1 -16  -8   63.29    6.30
  -1 -16  -8   69.89    6.80
   1  16   8   65.49    6.70
   1  16   8   56.19    6.90
  -2 -16  -8    9.90    4.20
   2  16   8    2.40    4.10
  -3 -16  -8    5.90    4.50
   3  16   8    0.00    4.80
  -3  17   8    2.30    4.00
  -2  17   8   59.79    5.90
  -2  17   8   73.09    7.20
  -1  17   8   32.80    5.00
  -1  17   8   28.00    5.40
   0 -17  -8   42.70    5.10
   0 -17  -8   53.09    5.90
   0  17   8   60.89    6.40
   0  17   8   58.89    6.80
  -1 -17  -8  301.47   14.20
   1  17   8  318.67   15.30
  -2 -17  -8    9.70    4.30
   2  17   8    6.60    4.90
  -3 -17  -8    6.80    4.50
   3  17   8    9.10    5.10
  -3  18   8   -4.40    4.20
  -2  18   8   -3.20    3.10
  -2  18   8    5.90    4.30
  -1  18   8   95.39    8.00
  -1  18   8   99.39    8.70
   0 -18  -8    6.50    3.70
   0 -18  -8    7.10    3.20
   0  18   8   17.30    5.00
  -1 -18  -8   -3.00    3.30
   1  18   8    5.60    4.50
  -2 -18  -8    0.90    4.00
   2  18   8    4.90    4.60
  -3 -18  -8   -1.10    4.20
   3  18   8   -4.20    4.70
  -3  19   8   -6.70    4.50
  -2  19   8    5.10    4.90
  -1  19   8   52.39    7.40
   0 -19  -8    7.70    3.70
   0  19   8    8.00    5.00
  -1 -19  -8   52.69    6.80
   1  19   8   60.79    7.70
  -2 -19  -8   22.80    5.50
   2  19   8   35.10    6.80
  -2  20   8   -9.90    4.70
  -1  20   8   10.00    5.60
   0 -20  -8    4.20    3.50
   0  20   8   -0.60    4.80
  -1 -20  -8    1.80    4.10
   1  20   8   -2.40    5.10
  -2 -20  -8   94.69    9.10
   2  20   8   88.09    9.70
  -1  21   8   35.90    7.10
   0 -21  -8    3.70    3.80
   0  21   8   10.20    6.00
  -1 -21  -8   -3.30    4.00
   1  21   8    5.80    5.80
   0  22   8    2.20    5.40
   1  21  -9   -6.60    4.50
   1  21  -9   14.40    5.30
  -1 -21   9    7.50    4.70
   0  21  -9    0.40    4.80
   0  21  -9    3.00    4.60
   0 -21   9    3.50    4.10
  -1  21  -9    3.80    5.30
  -1  21  -9    1.30    4.80
   2  20  -9   -0.30    4.50
   2  20  -9   -2.60    4.10
  -2 -20   9    3.50    4.20
   1  20  -9    6.50    4.30
   1  20  -9    4.50    4.70
  -1 -20   9    2.80    4.20
   0  20  -9    1.30    4.80
   0  20  -9   11.80    5.00
   0 -20   9   13.50    4.70
  -1  20  -9    6.20    4.30
  -1  20  -9   -2.30    4.80
   1 -20   9   -1.80    3.80
   1 -20   9   -2.40    3.80
  -2  20  -9   26.80    6.40
   2  19  -9   56.59    7.40
   2  19  -9   71.09    8.00
  -2 -19   9   73.49    7.80
   1  19  -9    5.30    4.70
   1  19  -9   18.20    5.20
  -1 -19   9   17.70    4.70
   0  19  -9   34.60    6.20
   0  19  -9   29.60    5.70
   0 -19   9   27.50    5.30
  -1  19  -9   -2.80    3.80
  -1  19  -9    7.90    5.30
   1 -19   9   -4.80    3.80
   1 -19   9   -0.50    3.60
  -2  19  -9  137.89   11.30
  -2  19  -9  138.99   10.60
   3  18  -9   13.80    4.50
  -3 -18   9   13.20    4.50
   2  18  -9   32.40    5.80
   2  18  -9   38.80    6.10
  -2 -18   9   32.90    5.80
   1  18  -9    8.90    4.20
   1  18  -9    6.20    4.30
  -1 -18   9    4.70    3.60
   0  18  -9   13.30    4.50
   0  18  -9   11.70    4.90
   0 -18   9   16.30    4.50
  -1  18  -9   87.89    8.20
  -1  18  -9   76.59    8.10
   1 -18   9   75.39    7.30
   1 -18   9   73.09    7.10
  -2  18  -9   68.99    7.80
  -2  18  -9   87.99    8.50
   3  17  -9    6.80    3.90
  -3 -17   9    1.40    3.70
   2  17  -9   -3.50    3.60
   2  17  -9    5.50    3.70
  -2 -17   9    4.60    3.60
   1  17  -9    0.90    3.50
   1  17  -9   -1.80    3.50
  -1 -17   9    5.20    3.70
   0  17  -9   -1.70    3.60
   0  17  -9    6.20    4.10
   0  17  -9   -0.70    4.50
   0 -17   9    6.60    3.60
  -1  17  -9  193.18   11.60
  -1  17  -9  210.88   12.00
   1 -17   9  197.58   10.80
   1 -17   9  203.28   11.00
  -2  17  -9   15.90    5.00
  -2  17  -9    3.50    4.00
  -3  17  -9    0.90    3.70
  -3  17  -9   -1.60    4.40
   3  16  -9    5.80    3.80
  -3 -16   9   -1.90    2.90
   2  16  -9    8.10    3.90
   2  16  -9   -0.40    3.30
   2  16  -9    1.90    3.40
  -2 -16   9    2.40    3.20
   1  16  -9   14.50    4.20
   1  16  -9   19.60    4.40
   1  16  -9   21.90    4.90
  -1 -16   9   13.20    4.00
   0  16  -9   62.29    6.70
   0  16  -9   59.49    6.60
   0  16  -9   56.49    6.40
   0 -16   9   68.09    6.60
  -1  16  -9  156.88   10.10
  -1  16  -9  140.99    9.60
  -1  16  -9  149.99   10.00
   1 -16   9  159.78    9.40
   1 -16   9  159.08    9.10
  -2  16  -9    1.30    3.60
  -2  16  -9   -3.10    3.80
  -2  16  -9   -0.50    3.30
  -3  16  -9    7.60    5.00
  -3  16  -9   -0.90    3.80
  -4 -15   9   -5.10    2.80
   3  15  -9    6.90    3.40
   3  15  -9   22.20    4.40
  -3 -15   9   11.90    3.70
   2  15  -9   12.40    3.80
   2  15  -9   12.70    4.00
   2  15  -9   15.60    4.20
  -2 -15   9   10.60    3.50
   1  15  -9    2.00    3.30
   1  15  -9   -0.50    3.00
   1  15  -9    1.70    3.20
  -1 -15   9    3.10    3.20
   0  15  -9   15.20    4.30
   0  15  -9   18.20    4.40
   0  15  -9   12.10    4.00
   0 -15   9   18.00    4.10
  -1  15  -9    5.70    3.60
  -1  15  -9    9.20    4.10
  -1  15  -9    7.70    3.90
   1 -15   9    4.90    3.10
   1 -15   9    7.10    3.50
  -2  15  -9   21.70    4.60
  -2  15  -9   27.10    5.30
  -2  15  -9   16.70    4.30
  -3  15  -9   -1.30    3.70
  -3  15  -9   -2.00    3.50
  -3  15  -9    1.70    4.20
  -4 -14   9   18.00    4.40
   3  14  -9  123.39    8.40
   3  14  -9  139.59    8.80
  -3 -14   9  119.69    8.20
   2  14  -9    1.40    2.80
   2  14  -9    2.10    3.00
   2  14  -9   -3.00    2.60
  -2 -14   9    1.30    2.80
   1  14  -9    2.10    3.30
   1  14  -9    3.10    2.90
   1  14  -9   -0.90    3.00
  -1 -14   9   -2.00    2.50
   0  14  -9  324.47   14.00
   0  14  -9  300.67   13.70
   0  14  -9  310.57   13.80
   0 -14   9  315.17   13.60
  -1  14  -9    7.20    3.40
  -1  14  -9   15.40    3.90
  -1  14  -9    7.40    3.70
   1 -14   9   13.40    3.60
   1 -14   9   10.40    3.60
  -2  14  -9   58.39    6.40
  -2  14  -9   58.79    6.30
  -2  14  -9   48.90    5.80
  -3  14  -9    7.90    4.10
  -3  14  -9    9.30    4.60
  -3  14  -9    9.40    3.70
  -4  14  -9   -0.30    3.80
  -4  14  -9    2.40    4.20
  -4 -13   9   26.10    4.70
   3  13  -9   19.00    3.80
   3  13  -9   20.00    4.00
  -3 -13   9   23.50    4.50
   2  13  -9   87.69    6.60
   2  13  -9   62.59    6.20
   2  13  -9   84.59    6.40
  -2 -13   9   76.79    6.20
   1  13  -9   38.50    4.90
   1  13  -9   38.00    5.00
   1  13  -9   33.60    4.80
  -1 -13   9   35.90    4.70
   0  13  -9  270.67   12.20
   0  13  -9  275.37   12.40
   0  13  -9  267.37   12.10
   0 -13   9  267.37   11.90
  -1  13  -9   21.40    4.40
  -1  13  -9   19.30    4.00
  -1  13  -9   26.20    4.40
   1 -13   9   19.00    3.80
   1 -13   9   35.00    4.60
  -2  13  -9   -0.80    3.30
  -2  13  -9    0.10    3.10
  -2  13  -9   -0.50    3.00
  -3  13  -9   -1.30    3.30
  -3  13  -9   -0.10    3.00
  -3  13  -9    0.70    3.90
  -4  13  -9   -0.40    4.20
  -4  13  -9   -1.60    3.30
  -4 -12   9   35.90    5.00
   3  12  -9   11.60    3.10
   3  12  -9    9.80    3.40
  -3 -12   9    3.10    3.00
   2  12  -9    3.00    2.60
   2  12  -9    1.90    2.70
   2  12  -9    8.30    3.00
  -2 -12   9    1.90    2.80
   1  12  -9  637.84   22.20
   1  12  -9  634.24   22.30
   1  12  -9  643.84   22.50
  -1 -12   9  626.54   22.10
   0  12  -9   98.19    7.20
   0  12  -9  121.59    7.70
   0  12  -9  126.69    7.50
   0 -12   9  114.59    7.10
  -1  12  -9   18.00    3.90
  -1  12  -9   15.90    3.80
  -1  12  -9    8.90    3.20
   1 -12   9   19.50    3.80
  -2  12  -9    8.20    3.40
  -2  12  -9    1.90    3.20
  -2  12  -9   -0.60    3.00
   2 -12   9    8.10    3.00
  -3  12  -9   63.59    6.60
  -3  12  -9   81.69    7.30
  -3  12  -9   67.89    6.30
  -4  12  -9    0.00    3.90
  -4  12  -9   -3.70    3.50
  -4 -11   9   -2.60    2.60
   3  11  -9    1.60    2.50
   3  11  -9    2.30    2.50
  -3 -11   9   -1.50    2.30
   2  11  -9    8.20    2.70
   2  11  -9    2.10    2.60
   2  11  -9    0.40    2.40
  -2 -11   9   -0.80    2.30
   1  11  -9  649.43   22.60
   1  11  -9  648.44   22.90
   1  11  -9  676.83   22.80
  -1 -11   9  678.83   22.80
   0  11  -9   47.60    5.00
   0  11  -9   46.80    5.00
   0  11  -9   50.49    5.00
   0 -11   9   45.00    4.60
  -1  11  -9    1.20    2.90
  -1  11  -9    9.60    3.10
  -1  11  -9    3.40    2.70
   1 -11   9   10.30    3.10
  -2  11  -9   45.30    5.10
  -2  11  -9   43.40    5.20
  -2  11  -9   39.90    5.00
   2 -11   9   39.60    4.80
  -3  11  -9   27.00    4.40
  -3  11  -9   30.20    5.00
  -3  11  -9   25.80    4.60
  -4  11  -9   -3.80    3.60
  -4  11  -9    0.60    3.30
  -5 -10   9    1.90    2.70
  -4 -10   9    1.10    2.40
   3  10  -9   -0.10    2.30
   3  10  -9   -0.10    2.20
  -3 -10   9   -1.10    2.20
   2  10  -9   77.49    5.50
   2  10  -9   73.49    5.40
   2  10  -9   90.69    6.20
  -2 -10   9   76.69    5.70
   1  10  -9  175.38    8.40
   1  10  -9  173.78    8.50
   1  10  -9  179.88    8.90
  -1 -10   9  179.48    8.50
   0  10  -9    4.30    2.50
   0  10  -9    2.10    2.30
   0  10  -9    3.40    2.40
   0 -10   9   -1.00    2.10
  -1  10  -9   48.30    4.80
  -1  10  -9   42.20    4.80
  -1  10  -9   34.80    4.20
   1 -10   9   39.00    4.60
  -2  10  -9   34.90    4.60
  -2  10  -9   35.10    4.60
  -2  10  -9   27.30    4.70
   2 -10   9   27.50    4.10
  -3  10  -9   -0.90    2.80
  -3  10  -9    3.10    3.60
  -3  10  -9   -0.40    3.20
  -4  10  -9   -0.20    3.60
  -4  10  -9    1.10    3.60
  -5  -9   9    6.50    2.60
  -4  -9   9    3.80    2.30
   3   9  -9    4.30    2.20
   3   9  -9    1.30    2.20
  -3  -9   9    6.20    2.50
   2   9  -9   13.80    2.60
   2   9  -9   12.20    2.90
   1   9  -9  144.39    7.50
   1   9  -9  141.49    7.20
   1   9  -9  137.39    7.10
  -1  -9   9  129.09    6.90
   0   9  -9   23.20    3.40
   0   9  -9   15.70    3.00
   0   9  -9   18.80    3.30
   0  -9   9   15.90    3.10
  -1   9  -9   56.09    5.00
  -1   9  -9   47.10    4.80
  -1   9  -9   47.40    4.60
   1  -9   9   47.20    4.70
  -2   9  -9   10.90    3.60
  -2   9  -9   11.70    3.10
  -2   9  -9   14.50    3.40
   2  -9   9   13.50    3.20
  -3   9  -9   -3.00    2.90
  -3   9  -9   -1.00    2.80
  -3   9  -9    1.60    3.30
  -4   9  -9    1.10    3.20
  -4   9  -9    0.70    3.40
  -5  -8   9   11.00    2.90
  -4  -8   9    3.60    2.20
   3   8  -9   19.00    2.90
   3   8  -9   14.00    2.80
  -3  -8   9   22.00    3.40
   2   8  -9  629.94   21.40
   2   8  -9  665.83   21.70
   2   8  -9  662.93   21.30
  -2  -8   9  633.34   21.60
   1   8  -9   17.40    2.90
   1   8  -9    9.10    2.40
   1   8  -9   19.60    3.10
  -1  -8   9   12.10    2.50
   0   8  -9    9.70    2.50
   0   8  -9   12.90    2.80
   0   8  -9    9.90    2.50
   0  -8   9   10.00    2.60
   0  -8   9    6.70    2.40
  -1   8  -9   42.90    4.40
  -1   8  -9   33.60    3.90
  -1   8  -9   44.40    4.60
   1  -8   9   41.40    4.40
  -2   8  -9   20.20    3.80
  -2   8  -9   20.50    3.70
  -2   8  -9   16.60    3.50
   2  -8   9   19.20    3.40
  -3   8  -9   13.30    3.60
  -3   8  -9   12.50    3.80
  -3   8  -9   16.60    3.60
  -4   8  -9   23.50    4.70
  -4   8  -9   24.80    4.90
  -5  -7   9   12.50    2.80
  -4  -7   9  131.99    6.90
   3   7  -9  133.19    6.40
   3   7  -9  122.89    6.40
  -3  -7   9  138.99    6.80
   2   7  -9  782.12   25.40
   2   7  -9  828.62   25.40
   2   7  -9  764.02   24.90
  -2  -7   9  797.92   25.50
   1   7  -9    7.30    2.20
   1   7  -9    8.10    2.40
   1   7  -9    6.70    2.20
  -1  -7   9    1.70    1.60
  -1  -7   9    6.20    2.10
   0   7  -9  194.08    8.10
   0   7  -9  171.68    8.20
   0   7  -9  190.68    8.30
   0  -7   9  187.08    8.10
   0  -7   9  192.08    8.20
   0  -7   9  184.98    8.20
  -1   7  -9  676.13   23.50
  -1   7  -9  700.13   23.50
  -1   7  -9  715.03   23.40
   1  -7   9  710.23   23.80
   1  -7   9  738.43   23.50
  -2   7  -9    0.50    2.50
  -2   7  -9    7.70    2.70
  -2   7  -9    3.30    2.70
   2  -7   9    3.00    2.50
  -3   7  -9   73.79    6.10
  -3   7  -9   86.09    6.70
  -3   7  -9   66.79    5.90
  -4   7  -9   -1.20    3.30
  -4   7  -9   -0.60    3.30
  -5   7  -9    1.40    3.60
  -5   7  -9   -3.00    3.70
  -4  -6   9    3.50    2.00
   3   6  -9  743.43   24.30
   3   6  -9  779.62   24.00
   3   6  -9  747.83   25.70
  -3  -6   9  769.32   24.50
   2   6  -9   13.60    2.60
   2   6  -9   13.20    2.20
   2   6  -9   16.30    2.30
  -2  -6   9   20.30    2.90
   1   6  -9   92.39    5.00
   1   6  -9   94.39    5.40
   1   6  -9  100.79    5.10
  -1  -6   9   92.09    5.00
  -1  -6   9   88.79    5.00
   0   6  -9   33.70    3.50
   0   6  -9   31.70    3.40
   0   6  -9   30.40    3.30
   0  -6   9   30.30    3.20
   0  -6   9   31.90    3.50
  -1   6  -9   54.49    4.60
  -1   6  -9   61.29    5.00
  -1   6  -9   64.19    4.90
   1  -6   9   57.39    4.70
   1  -6   9   57.09    4.40
  -2   6  -9   22.90    3.60
  -2   6  -9   26.50    3.70
   2  -6   9   23.30    3.40
  -3   6  -9    1.80    2.70
  -3   6  -9    4.30    3.00
   3  -6   9    2.00    2.40
  -4   6  -9    2.60    3.00
  -4   6  -9    4.60    3.50
  -5   6  -9   17.50    4.80
  -5   6  -9   16.10    4.10
  -4  -5   9    1.00    1.80
   3   5  -9  715.33   23.10
   3   5  -9  732.23   23.10
  -3  -5   9  746.13   23.40
   2   5  -9  109.99    5.30
   2   5  -9  115.19    5.60
   2   5  -9  111.79    5.10
  -2  -5   9  107.59    5.50
  -2  -5   9  111.99    5.40
   1   5  -9    8.60    2.00
   1   5  -9    8.30    2.00
   1   5  -9    9.50    2.30
  -1  -5   9   10.10    2.30
  -1  -5   9   10.50    2.00
   0   5  -9  551.04   18.10
   0   5  -9  553.24   18.10
   0   5  -9  550.14   18.40
   0  -5   9  538.25   18.10
   0  -5   9  530.85   18.10
  -1   5  -9   47.70    4.30
  -1   5  -9   54.39    4.30
   1  -5   9   43.70    4.10
   1  -5   9   54.49    4.10
  -2   5  -9   79.79    5.80
  -2   5  -9   82.09    5.60
   2  -5   9   95.59    5.70
   2  -5   9   89.59    5.40
  -3   5  -9    7.50    2.90
  -3   5  -9   10.70    3.10
   3  -5   9   14.50    4.40
   3  -5   9    8.20    2.90
  -4   5  -9   45.20    5.40
  -4   5  -9   41.90    4.90
  -5   5  -9    1.70    3.70
  -5   5  -9   -2.70    3.60
   3   4  -9   13.50    2.10
   3   4  -9   10.90    1.90
  -3  -4   9   12.50    2.40
   2   4  -9   18.30    2.10
   2   4  -9   18.30    2.30
   2   4  -9   15.00    2.40
  -2  -4   9   16.70    2.30
  -2  -4   9   21.10    2.70
   1   4  -9  159.98    7.10
   1   4  -9  162.98    6.60
   1   4  -9  170.48    6.90
  -1  -4   9  161.48    6.90
  -1  -4   9  161.38    6.90
  -1  -4   9  168.58    6.90
   0   4  -9  140.99    6.50
   0   4  -9  151.98    6.80
   0   4  -9  143.99    6.50
   0  -4   9  133.99    6.40
   0  -4   9  147.59    6.60
  -1   4  -9  249.88    9.90
  -1   4  -9  249.38   10.20
   1  -4   9  266.37   10.00
   1  -4   9  250.17   10.00
  -2   4  -9   10.80    2.90
  -2   4  -9    7.80    2.70
   2  -4   9    8.30    2.30
   2  -4   9    9.50    2.70
  -3   4  -9   28.40    4.00
  -3   4  -9   19.50    3.60
   3  -4   9   23.50    3.60
   3  -4   9   29.90    4.10
  -4   4  -9    3.90    3.30
  -4   4  -9    5.80    3.30
  -5   4  -9   -2.10    3.40
   3   3  -9    4.70    1.50
   3   3  -9   -0.10    1.20
  -3  -3   9    2.60    1.20
  -3  -3   9    2.80    1.70
   2   3  -9   62.49    3.50
   2   3  -9   58.49    3.80
  -2  -3   9   66.99    3.90
  -2  -3   9   64.39    3.60
   1   3  -9  229.68    8.60
   1   3  -9  215.48    8.10
   1   3  -9  202.58    7.90
  -1  -3   9  222.88    8.30
  -1  -3   9  212.68    8.30
   0   3  -9   22.60    2.90
   0   3  -9   26.00    2.90
   0  -3   9   20.90    2.80
   0  -3   9   22.10    2.80
  -1   3  -9  357.66   12.70
  -1   3  -9  344.47   12.80
   1  -3   9  362.06   12.80
   1  -3   9  342.07   12.50
  -2   3  -9    5.70    2.50
  -2   3  -9    9.10    2.80
   2  -3   9    6.60    2.30
   2  -3   9   10.70    2.70
  -3   3  -9   42.30    4.50
  -3   3  -9   45.50    4.70
   3  -3   9   48.10    4.50
   3  -3   9   42.60    4.30
  -4   3  -9    0.70    3.10
  -4   3  -9   -4.10    2.60
  -5   3  -9    6.60    4.20
  -3  -2   9    8.70    1.60
  -3  -2   9    8.10    1.80
   2   2  -9   38.60    3.00
   2   2  -9   43.40    2.60
  -2  -2   9   41.10    3.00
  -2  -2   9   34.20    2.60
  -2  -2   9   35.30    2.90
   1   2  -9    5.80    1.60
   1   2  -9    6.10    1.80
   1   2  -9    3.20    1.40
  -1  -2   9    3.60    1.50
  -1  -2   9    5.30    1.60
   0   2  -9   13.80    2.40
   0   2  -9   14.10    2.40
   0  -2   9   12.90    2.40
   0  -2   9   15.20    2.40
  -1   2  -9    5.30    2.10
  -1   2  -9    4.20    2.10
   1  -2   9    6.00    2.00
   1  -2   9    6.90    2.00
  -2   2  -9  190.08    8.70
  -2   2  -9  197.58    8.60
   2  -2   9  189.08    8.50
   2  -2   9  184.78    8.20
   2  -2   9  196.58    8.90
  -3   2  -9   30.90    4.10
  -3   2  -9   25.50    3.80
   3  -2   9   27.90    3.90
   3  -2   9   34.20    3.90
  -4   2  -9   -1.00    2.70
  -4   2  -9    4.00    3.20
  -5   2  -9    9.90    4.00
   2   1  -9   29.60    2.60
  -2  -1   9   27.60    2.70
  -2  -1   9   28.50    2.30
   1   1  -9  222.78    8.20
   1   1  -9  243.98    8.70
  -1  -1   9  232.88    8.70
  -1  -1   9  220.78    8.40
   0   1  -9  187.48    7.90
   0   1  -9  198.48    7.70
   0  -1   9  191.78    7.90
   0  -1   9  202.38    7.90
  -1   1  -9   18.10    2.80
  -1   1  -9   18.50    2.80
   1  -1   9   21.00    2.80
   1  -1   9   18.00    2.80
  -2   1  -9   73.69    5.10
  -2   1  -9   75.89    5.40
   2  -1   9   71.39    5.30
   2  -1   9   81.19    5.10
   2  -1   9   64.29    4.90
  -3   1  -9   -1.70    2.40
  -3   1  -9   -0.40    2.50
   3  -1   9    2.50    2.30
   3  -1   9    3.10    2.50
  -4   1  -9   12.40    4.00
  -4   1  -9   11.10    3.50
  -5   1  -9   -3.80    3.50
   2   0  -9    0.10    1.10
  -2   0   9    0.60    0.90
  -2   0   9    1.40    1.20
   1   0  -9  250.27    9.10
   1   0  -9  259.77    8.90
  -1   0   9  259.57    9.30
  -1   0   9  236.68    8.90
   0   0  -9    0.70    1.50
   0   0  -9   -1.70    1.50
   0   0   9    0.10    1.50
   0   0   9   -0.50    1.50
  -1   0  -9    0.60    1.80
  -1   0  -9    1.50    1.80
   1   0   9   -0.60    1.80
   1   0   9    0.90    1.70
   1   0   9   -0.90    1.60
  -2   0  -9    2.40    2.20
  -2   0  -9    0.90    2.00
   2   0   9    2.20    2.10
   2   0   9    0.70    1.90
   2   0   9    5.30    2.70
  -3   0  -9   -2.40    2.50
  -3   0  -9    7.60    3.00
   3   0   9    1.70    2.50
   3   0   9    7.60    2.60
  -4   0  -9   -0.40    2.60
  -4   0  -9   -1.70    3.30
  -5   0  -9   10.10    4.00
   2  -1  -9   32.00    2.60
  -2   1   9   24.20    2.10
  -2   1   9   29.40    2.70
   1  -1  -9  216.58    7.70
   1  -1  -9  215.78    8.00
  -1   1   9  206.58    8.00
  -1   1   9  204.78    7.80
   0  -1  -9  209.88    8.10
   0  -1  -9  195.68    7.70
   0   1   9  194.28    7.90
   0   1   9  193.98    8.00
  -1  -1  -9   19.20    2.70
  -1  -1  -9   18.80    2.80
   1   1   9   18.70    3.20
   1   1   9   15.90    2.70
   1   1   9   21.20    2.80
  -2  -1  -9   74.39    5.50
  -2  -1  -9   80.19    5.30
   2   1   9   73.69    5.20
   2   1   9   70.79    4.90
   2   1   9   77.19    5.50
  -3  -1  -9   -2.00    2.50
  -3  -1  -9   -0.30    2.70
   3   1   9    3.70    2.60
   3   1   9   -0.40    2.30
  -4  -1  -9    1.90    3.20
  -4  -1  -9   10.60    3.90
  -5  -1  -9   -1.40    3.80
  -3   2   9    3.70    1.60
   2  -2  -9   44.40    2.70
  -2   2   9   38.70    2.60
  -2   2   9   45.00    2.90
   1  -2  -9    4.10    1.60
   1  -2  -9    6.50    1.50
  -1   2   9    6.20    2.00
  -1   2   9    6.50    1.80
  -1   2   9    3.00    1.40
   0  -2  -9   11.70    2.20
   0  -2  -9   10.40    2.00
   0   2   9   10.60    2.10
   0   2   9   17.00    2.40
   0   2   9    9.00    2.50
  -1  -2  -9    1.90    1.80
  -1  -2  -9    4.00    2.20
   1   2   9    0.40    1.80
   1   2   9    4.00    2.30
   1   2   9    4.00    2.10
  -2  -2  -9  183.48    8.50
  -2  -2  -9  190.08    8.90
   2   2   9  198.28    9.20
   2   2   9  187.78    8.60
   2   2   9  196.68    8.60
  -3  -2  -9   19.40    3.80
  -3  -2  -9   20.40    3.90
   3   2   9   22.60    3.60
   3   2   9   21.30    3.90
  -4  -2  -9   -6.30    3.00
  -4  -2  -9   -1.20    2.70
  -5  -2  -9    6.70    4.20
  -3   3   9    3.50    1.50
  -2   3   9   64.19    3.30
  -2   3   9   67.29    3.50
  -2   3   9   54.69    3.80
   1  -3  -9  206.08    8.00
   1  -3  -9  221.68    7.80
  -1   3   9  223.88    8.20
  -1   3   9  191.48    8.60
  -1   3   9  215.08    8.00
   0  -3  -9   22.70    2.60
   0  -3  -9   25.10    2.90
   0   3   9   24.70    2.90
   0   3   9   27.60    3.50
   0   3   9   28.90    3.10
  -1  -3  -9  349.17   13.00
  -1  -3  -9  339.77   12.60
   1   3   9  366.16   12.90
   1   3   9  354.26   13.40
   1   3   9  336.97   12.70
  -2  -3  -9    5.80    2.70
  -2  -3  -9   10.20    2.80
   2   3   9    9.40    3.00
   2   3   9   10.80    2.80
  -3  -3  -9   49.20    5.30
  -3  -3  -9   54.29    5.50
   3   3   9   51.19    5.40
   3   3   9   50.59    5.00
  -4  -3  -9    0.50    3.00
  -4  -3  -9   -2.70    2.90
  -5  -3  -9   12.10    4.10
  -3   4   9   11.00    2.00
  -2   4   9   25.40    3.00
  -2   4   9   22.20    2.50
  -2   4   9   21.00    2.20
   1  -4  -9  161.78    6.60
   1  -4  -9  158.88    6.30
  -1   4   9  173.08    7.50
  -1   4   9  159.08    6.70
  -1   4   9  157.28    6.60
   0  -4  -9  154.38    6.80
   0  -4  -9  142.99    6.40
   0   4   9  148.39    6.70
   0   4   9  140.49    6.60
   0   4   9  146.79    7.30
  -1  -4  -9  241.28    9.70
  -1  -4  -9  239.88    9.90
   1   4   9  249.78   10.50
   1   4   9  252.97    9.90
   1   4   9  229.28    9.70
  -2  -4  -9   10.70    2.90
  -2  -4  -9    5.40    2.40
   2   4   9   10.60    3.10
   2   4   9    5.80    2.70
  -3  -4  -9   26.40    4.20
  -3  -4  -9   26.40    4.20
   3   4   9   30.80    4.30
   3   4   9   27.40    4.40
  -4  -4  -9    1.00    3.50
  -4  -4  -9    5.00    2.90
   4   4   9    2.60    3.30
  -5  -4  -9   -1.60    3.40
  -3   5   9  690.33   22.30
  -2   5   9  109.99    5.10
  -2   5   9  110.59    4.90
  -2   5   9  117.89    5.70
   1  -5  -9    9.50    1.90
   1  -5  -9    7.40    1.70
  -1   5   9    9.60    2.10
  -1   5   9    9.60    1.90
  -1   5   9   10.30    2.60
   0  -5  -9  527.05   17.60
   0  -5  -9  509.25   17.20
   0   5   9  515.05   17.60
   0   5   9  501.25   17.40
   0   5   9  570.64   18.60
  -1  -5  -9   48.40    4.10
  -1  -5  -9   47.10    4.40
   1   5   9   46.30    4.30
   1   5   9   53.49    4.70
   1   5   9   48.80    4.20
  -2  -5  -9   76.49    5.90
  -2  -5  -9   75.99    5.50
   2   5   9   84.79    6.10
   2   5   9   84.99    5.90
  -3  -5  -9    6.30    3.20
  -3  -5  -9    7.90    3.20
   3   5   9   13.90    3.90
   3   5   9    3.00    3.00
  -4  -5  -9   47.90    5.80
  -4  -5  -9   44.90    5.30
   4   5   9   49.50    6.10
  -5  -5  -9    4.00    3.70
   2  -6  -9   12.40    1.80
  -2   6   9   17.80    2.70
  -2   6   9   17.00    2.40
  -2   6   9   14.30    1.90
   1  -6  -9   88.29    4.80
   1  -6  -9  100.99    4.80
  -1   6   9  104.49    5.00
  -1   6   9   98.99    5.20
  -1   6   9   86.29    5.40
   0  -6  -9   34.40    3.50
   0  -6  -9   37.30    3.50
   0   6   9   34.70    3.60
   0   6   9   35.90    3.60
   0   6   9   34.10    4.10
  -1  -6  -9   64.99    4.90
  -1  -6  -9   57.79    4.50
   1   6   9   51.79    5.00
   1   6   9   69.09    5.00
   1   6   9   45.10    4.20
  -2  -6  -9   25.10    3.90
  -2  -6  -9   21.40    3.60
   2   6   9   23.50    3.80
   2   6   9   20.10    4.00
  -3  -6  -9   -1.90    2.40
  -3  -6  -9    1.50    2.70
   3   6   9    1.50    3.30
   3   6   9   -1.90    2.80
  -4  -6  -9    2.30    3.20
  -4  -6  -9    5.30    3.80
   4   6   9    8.20    3.90
  -5  -6  -9    6.50    4.00
   2  -7  -9  765.22   23.40
  -2   7   9  785.72   23.60
  -2   7   9  781.62   23.80
  -2   7   9  711.63   24.50
   1  -7  -9    7.90    1.90
   1  -7  -9    6.20    1.90
  -1   7   9    6.70    2.40
  -1   7   9    5.40    2.00
  -1   7   9    4.70    1.70
   0  -7  -9  175.68    7.80
   0  -7  -9  194.98    8.20
   0   7   9  191.68    8.30
   0   7   9  195.98    9.00
   0   7   9  184.48    8.30
  -1  -7  -9  696.93   23.40
  -1  -7  -9  698.73   23.10
   1   7   9  687.93   23.40
   1   7   9  731.93   24.50
  -2  -7  -9    1.00    2.60
  -2  -7  -9    6.20    2.80
   2   7   9    4.50    3.20
   2   7   9    1.40    2.70
  -3  -7  -9   56.79    5.90
  -3  -7  -9   67.19    6.20
   3   7   9   62.49    6.00
   3   7   9   74.59    6.70
  -4  -7  -9    0.50    3.00
  -4  -7  -9    3.70    3.40
   4   7   9    6.10    4.00
  -5  -7  -9   -0.80    3.60
   2  -8  -9  666.23   20.50
  -2   8   9  635.04   20.70
  -2   8   9  631.64   21.60
  -2   8   9  675.63   21.10
   1  -8  -9   12.30    2.30
   1  -8  -9   18.10    2.60
  -1   8   9   12.00    2.10
  -1   8   9   15.50    2.80
  -1   8   9   20.50    3.40
   0  -8  -9    8.20    2.20
   0  -8  -9    6.80    2.30
   0   8   9   13.50    2.70
   0   8   9    7.70    2.80
   0   8   9   10.50    2.50
  -1  -8  -9   37.40    4.10
  -1  -8  -9   42.00    4.50
   1   8   9   41.00    5.20
   1   8   9   40.50    4.40
  -2  -8  -9   25.20    3.90
  -2  -8  -9   18.60    3.60
   2   8   9   15.30    4.00
   2   8   9   11.50    3.40
  -3  -8  -9   23.50    4.40
  -3  -8  -9   12.10    3.70
   3   8   9   19.10    4.50
   3   8   9   23.50    4.50
  -4  -8  -9   21.00    4.20
  -4  -8  -9   33.70    5.20
   4   8   9   21.90    5.40
   2  -9  -9    3.20    1.80
  -2   9   9    6.00    2.40
  -2   9   9    8.00    2.50
   1  -9  -9  146.99    6.80
   1  -9  -9  134.29    6.40
  -1   9   9  145.79    7.70
  -1   9   9  145.69    7.20
   0  -9  -9   19.70    3.00
   0  -9  -9   19.30    3.00
   0   9   9   22.70    3.40
   0   9   9   18.90    3.70
  -1  -9  -9   53.49    5.10
  -1  -9  -9   45.80    4.70
   1   9   9   52.49    5.20
   1   9   9   46.20    5.50
  -2  -9  -9    9.00    3.20
  -2  -9  -9    8.20    3.20
   2   9   9    7.90    3.40
   2   9   9    3.70    3.50
  -3  -9  -9    2.00    2.80
  -3  -9  -9    5.40    2.90
   3   9   9    2.30    3.40
   3   9   9    6.20    4.00
  -4  -9  -9    6.30    4.00
   2 -10  -9   82.49    4.60
  -2  10   9   82.59    5.50
  -2  10   9   76.69    5.50
   1 -10  -9  188.68    8.00
   1 -10  -9  178.48    8.30
  -1  10   9  192.88    8.70
  -1  10   9  187.38    9.20
   0 -10  -9    2.70    2.20
   0 -10  -9   -0.40    2.00
   0  10   9   -1.10    2.20
   0  10   9    2.50    2.70
  -1 -10  -9   40.90    4.50
  -1 -10  -9   35.50    4.50
   1  10   9   32.80    5.00
   1  10   9   35.90    4.50
  -2 -10  -9   28.00    4.40
  -2 -10  -9   27.50    4.30
   2  10   9   38.60    5.30
   2  10   9   33.80    5.30
  -3 -10  -9    0.00    2.90
  -3 -10  -9    0.90    2.70
   3  10   9   -2.90    2.90
   3  10   9    0.80    3.80
  -4 -10  -9   -1.80    3.30
   2 -11  -9    4.50    1.70
  -2  11   9    3.70    2.70
  -2  11   9    3.00    2.30
  -2  11   9    2.20    2.20
   1 -11  -9  654.93   21.60
   1 -11  -9  654.63   21.80
  -1  11   9  653.13   22.40
  -1  11   9  665.33   23.10
   0 -11  -9   55.09    4.70
   0 -11  -9   54.99    4.80
   0  11   9   39.80    5.30
   0  11   9   48.90    5.10
  -1 -11  -9    6.10    2.90
  -1 -11  -9    4.70    2.80
   1  11   9    8.70    3.40
   1  11   9    8.70    3.30
  -2 -11  -9   41.20    5.00
  -2 -11  -9   35.20    4.90
   2  11   9   34.10    5.60
   2  11   9   35.10    5.20
  -3 -11  -9   21.60    4.40
  -3 -11  -9   26.30    4.60
   3  11   9   18.60    4.70
   3  11   9   18.10    5.20
  -4 -11  -9    3.30    3.70
  -3  12   9    2.90    3.10
  -2  12   9    7.40    2.60
  -2  12   9    2.30    2.80
  -2  12   9    3.50    2.40
   1 -12  -9  631.04   20.80
   1 -12  -9  613.34   21.10
  -1  12   9  636.04   22.60
  -1  12   9  624.64   21.80
   0 -12  -9  113.79    6.90
   0 -12  -9  110.09    6.60
   0  12   9  104.89    7.60
   0  12   9  103.59    7.30
  -1 -12  -9   16.90    3.40
  -1 -12  -9   14.00    3.40
   1  12   9   13.80    4.10
   1  12   9    7.60    3.60
  -2 -12  -9    9.40    3.50
  -2 -12  -9    6.20    3.10
   2  12   9    3.80    3.70
   2  12   9    3.90    3.70
  -3 -12  -9   62.99    6.70
   3  12   9   62.59    7.00
   3  12   9   57.09    7.60
  -4 -12  -9   -0.90    3.40
  -3  13   9   22.10    3.90
  -2  13   9   80.59    5.80
  -2  13   9   88.39    6.70
   1 -13  -9   30.20    3.80
   1 -13  -9   42.80    4.20
  -1  13   9   43.50    5.10
  -1  13   9   30.60    4.60
   0 -13  -9  249.97   11.50
   0 -13  -9  277.07   11.50
   0  13   9  272.47   12.90
   0  13   9  262.47   12.20
  -1 -13  -9   26.60    4.20
  -1 -13  -9   22.50    3.90
   1  13   9   21.80    4.60
   1  13   9   22.20    4.60
  -2 -13  -9    2.70    2.60
  -2 -13  -9    1.10    3.10
   2  13   9   -1.10    3.30
   2  13   9   -2.20    3.40
  -3 -13  -9    1.90    3.60
   3  13   9   -2.50    4.00
  -4 -13  -9   -2.80    3.60
  -3  14   9  127.59    7.80
  -2  14   9    2.30    3.30
  -2  14   9    1.70    2.50
   1 -14  -9    0.90    2.30
   1 -14  -9   -1.10    2.40
  -1  14   9    0.00    2.80
  -1  14   9    0.80    3.00
  -1  14   9    2.30    3.00
   0 -14  -9  294.17   12.80
   0 -14  -9  283.77   12.50
   0  14   9  312.17   13.50
  -1 -14  -9    4.50    3.00
  -1 -14  -9   12.10    3.40
   1  14   9    5.40    3.50
   1  14   9   10.20    4.00
  -2 -14  -9   51.69    6.00
  -2 -14  -9   62.89    6.50
   2  14   9   68.39    7.50
   2  14   9   42.60    6.60
  -3 -14  -9    6.00    3.90
   3  14   9    3.50    4.40
  -4 -14  -9   -3.00    3.60
  -3  15   9   15.20    4.00
  -2  15   9   16.50    4.10
  -2  15   9   10.40    3.60
   1 -15  -9    4.90    2.50
  -1  15   9    4.70    3.70
  -1  15   9   -2.20    2.70
   0 -15  -9   10.30    3.50
   0 -15  -9   20.70    3.90
   0  15   9   14.40    4.00
   0  15   9   10.60    3.90
   0  15   9   10.60    4.10
  -1 -15  -9   13.10    3.50
  -1 -15  -9    6.60    3.20
   1  15   9   10.90    4.20
   1  15   9    7.50    4.00
  -2 -15  -9   25.90    5.00
   2  15   9   18.60    5.40
  -3 -15  -9   -4.40    3.50
   3  15   9    2.10    4.50
  -3  16   9   -2.20    3.80
  -2  16   9   -2.50    3.40
  -2  16   9    4.40    2.90
   1 -16  -9   12.10    3.20
  -1  16   9   18.00    4.10
  -1  16   9   25.30    5.40
   0 -16  -9   62.89    5.90
   0 -16  -9   69.09    6.30
   0  16   9   53.49    6.60
   0  16   9   56.49    6.20
  -1 -16  -9  162.78    9.90
  -1 -16  -9  152.38    9.50
   1  16   9  174.28   10.30
   1  16   9  147.49   10.60
  -2 -16  -9   -1.00    3.40
   2  16   9    0.10    4.30
  -3 -16  -9   14.60    4.70
   3  16   9    4.90    5.00
  -3  17   9   -6.70    3.80
  -2  17   9   -4.50    3.90
  -2  17   9    1.70    3.30
  -1  17   9   -1.50    3.00
  -1  17   9    6.60    4.30
   0 -17  -9    0.00    3.00
   0 -17  -9   -4.80    2.50
   0  17   9    8.40    3.70
   0  17   9    2.10    4.00
  -1 -17  -9  229.08   11.90
   1  17   9  197.78   12.50
  -2 -17  -9    4.50    4.10
   2  17   9    9.80    5.00
  -3 -17  -9   -2.10    4.10
   3  17   9    5.70    5.00
  -3  18   9    9.50    5.00
  -2  18   9   45.90    6.90
  -2  18   9   49.60    8.50
  -1  18   9    3.40    4.50
  -1  18   9    2.30    3.50
   0 -18  -9    8.40    3.80
   0 -18  -9   10.60    5.30
   0  18   9   15.90    5.20
  -1 -18  -9   83.29    7.90
   1  18   9   85.29    8.80
  -2 -18  -9   84.49    8.40
   2  18   9   92.59    9.40
  -2  19   9   59.69    7.30
  -1  19   9   13.70    5.70
   0 -19  -9   34.20    5.40
   0  19   9   30.90    6.50
  -1 -19  -9    5.90    4.10
   1  19   9    5.10    5.10
  -2 -19  -9  154.38   11.20
   2  19   9  136.89   11.40
  -2  20   9   -5.70    4.90
  -1  20   9    1.10    5.40
   0 -20  -9    6.20    3.80
   0  20   9    1.00    5.00
  -1 -20  -9   -4.10    3.80
   1  20   9   -0.20    5.60
  -1  21   9    6.40    6.00
   0  21   9    2.70    5.60
  -1 -21  -9    1.70    4.50
   1  21   9   -4.90    4.90
   1  21 -10    4.50    5.00
   1  21 -10    8.20    4.90
  -1 -21  10    3.10    4.80
   0  21 -10   -0.40    4.50
   0  21 -10   -2.20    4.90
   0 -21  10   -3.50    3.80
   2  20 -10    1.10    4.40
   2  20 -10   -3.60    4.10
  -2 -20  10    1.60    4.40
   1  20 -10    9.40    5.20
   1  20 -10   12.40    5.30
  -1 -20  10   -2.70    3.90
   0  20 -10   -2.40    4.20
   0  20 -10    3.50    4.30
   0 -20  10    2.30    4.40
  -1  20 -10    2.00    4.40
  -1  20 -10   12.70    5.40
   1 -20  10    9.30    4.80
   1 -20  10    6.00    4.30
   2  19 -10   20.00    5.40
   2  19 -10   22.70    5.60
  -2 -19  10   22.10    5.20
   1  19 -10   -1.80    3.90
   1  19 -10    2.30    4.00
  -1 -19  10   -0.50    3.90
   0  19 -10   -0.50    4.10
   0  19 -10    4.20    4.30
   0 -19  10   -1.60    3.80
  -1  19 -10    2.30    4.60
  -1  19 -10    4.40    4.80
   1 -19  10   -4.60    3.60
   1 -19  10   -0.50    3.60
  -2  19 -10   15.00    5.20
  -2  19 -10    2.20    5.10
   3  18 -10    4.90    3.90
  -3 -18  10   -0.10    3.70
   2  18 -10    6.50    4.50
   2  18 -10    9.10    4.30
  -2 -18  10   10.70    4.50
   1  18 -10    6.00    4.50
   1  18 -10    6.30    4.20
  -1 -18  10   14.70    4.60
   0  18 -10    9.80    4.40
   0  18 -10    3.80    4.30
   0 -18  10    3.10    4.00
  -1  18 -10    6.00    4.50
  -1  18 -10    0.00    4.50
   1 -18  10   -0.20    3.80
   1 -18  10    3.60    3.80
  -2  18 -10   21.80    5.60
  -2  18 -10   13.60    5.70
   3  17 -10    1.40    3.60
  -3 -17  10   -3.90    3.20
   2  17 -10   25.10    4.90
   2  17 -10   22.90    4.90
  -2 -17  10   26.40    5.00
   1  17 -10   11.90    4.40
   1  17 -10   15.20    4.40
  -1 -17  10   12.70    4.20
   0  17 -10   22.80    5.00
   0  17 -10   33.90    6.00
   0 -17  10   28.30    5.40
  -1  17 -10   52.09    6.80
  -1  17 -10   57.49    7.00
   1 -17  10   42.10    5.90
   1 -17  10   58.49    6.50
  -2  17 -10   10.20    4.80
  -2  17 -10   10.80    5.20
  -3  17 -10    6.00    4.20
  -3  17 -10    2.00    4.50
   3  16 -10   34.00    5.50
  -3 -16  10   29.50    5.10
   2  16 -10   76.79    7.50
   2  16 -10   94.59    7.90
  -2 -16  10   72.29    7.30
   1  16 -10   17.40    4.50
   1  16 -10   15.70    4.40
   1  16 -10   14.40    4.60
  -1 -16  10    7.00    3.70
   0  16 -10   -2.10    3.40
   0  16 -10    1.90    3.90
   0  16 -10    2.00    3.70
   0 -16  10    3.50    3.50
  -1  16 -10   69.09    7.40
  -1  16 -10   52.99    6.50
  -1  16 -10   65.29    7.00
   1 -16  10   66.49    6.80
  -2  16 -10   -5.10    3.50
  -2  16 -10    6.30    4.60
  -3  16 -10    6.10    4.70
  -3  16 -10    2.40    3.90
  -4 -15  10    1.10    3.20
   3  15 -10   54.79    6.40
  -3 -15  10   33.30    5.20
   2  15 -10   -0.50    3.00
   2  15 -10    1.40    3.20
   2  15 -10   -2.70    3.00
  -2 -15  10    2.10    3.10
   1  15 -10   23.40    4.70
   1  15 -10   26.20    4.90
   1  15 -10   18.10    4.40
  -1 -15  10   14.10    3.90
   0  15 -10   15.70    4.30
   0  15 -10    8.40    3.90
   0  15 -10   12.50    4.10
   0 -15  10   13.00    3.80
  -1  15 -10  122.39    9.10
  -1  15 -10  129.19    9.00
  -1  15 -10  136.09    9.40
   1 -15  10  135.59    8.80
  -2  15 -10   -2.20    3.40
  -2  15 -10    0.80    3.50
  -2  15 -10   -5.20    3.70
  -3  15 -10   -4.50    3.70
  -3  15 -10    3.50    4.70
  -4 -14  10    1.10    3.10
   3  14 -10   17.30    4.00
   3  14 -10   11.30    3.60
  -3 -14  10   26.00    4.50
   2  14 -10    1.10    3.20
   2  14 -10    2.20    3.20
   2  14 -10    8.90    3.20
  -2 -14  10    1.30    2.80
   1  14 -10    7.60    3.70
   1  14 -10    5.90    3.40
   1  14 -10    1.80    3.20
  -1 -14  10   -0.20    2.70
   0  14 -10  153.48    9.20
   0  14 -10  149.09    9.20
   0  14 -10  144.69    9.00
   0 -14  10  140.89    8.50
  -1  14 -10    5.20    3.60
  -1  14 -10    8.00    3.60
  -1  14 -10   15.00    4.00
   1 -14  10   10.10    3.80
  -2  14 -10   10.60    3.80
  -2  14 -10   11.30    4.40
  -2  14 -10    2.00    3.50
  -3  14 -10    6.10    4.00
  -3  14 -10   -2.10    3.50
  -3  14 -10    1.40    4.20
  -4 -13  10   -0.10    2.70
   3  13 -10    6.40    3.10
   3  13 -10    6.90    3.10
  -3 -13  10    1.80    2.80
   2  13 -10   10.70    3.30
   2  13 -10   10.60    3.50
   2  13 -10   10.90    3.60
  -2 -13  10   11.90    3.50
   1  13 -10   -5.40    2.70
   1  13 -10    7.20    3.00
   1  13 -10    1.00    2.90
  -1 -13  10    4.40    2.70
   0  13 -10   81.29    6.90
   0  13 -10   81.69    7.10
   0  13 -10   80.99    6.80
   0 -13  10   86.79    6.70
  -1  13 -10   -1.50    2.90
  -1  13 -10    1.60    3.00
  -1  13 -10   -0.80    3.00
   1 -13  10    1.70    3.10
  -2  13 -10   33.80    5.00
  -2  13 -10   31.10    5.20
  -2  13 -10   28.30    4.50
   2 -13  10   25.00    6.70
  -3  13 -10    6.20    4.40
  -3  13 -10    0.40    3.20
  -3  13 -10   -1.30    3.20
  -4  13 -10    7.70    4.60
  -4  13 -10   -0.20    3.90
  -4 -12  10   15.00    3.70
   3  12 -10   -0.70    2.50
   3  12 -10   -2.50    2.50
  -3 -12  10   -0.10    2.60
   2  12 -10    6.30    2.80
   2  12 -10    3.20    2.50
   2  12 -10    1.90    2.90
  -2 -12  10    0.50    2.40
   1  12 -10   -2.90    2.70
   1  12 -10   -3.20    2.50
   1  12 -10    2.50    2.80
  -1 -12  10    0.90    2.30
   0  12 -10    6.80    2.90
   0  12 -10   -0.10    2.90
   0  12 -10    0.20    3.00
   0 -12  10    4.60    2.80
  -1  12 -10   65.49    6.10
  -1  12 -10   54.59    5.60
  -1  12 -10   51.09    5.60
   1 -12  10   52.89    5.70
  -2  12 -10    5.50    3.60
  -2  12 -10    4.20    3.30
  -2  12 -10    3.40    3.20
   2 -12  10    1.80    3.10
  -3  12 -10    9.10    3.50
  -3  12 -10   -0.50    3.40
  -3  12 -10    4.80    4.10
  -4  12 -10    1.80    3.80
  -4  12 -10   -0.40    3.80
  -4 -11  10   17.40    3.70
   3  11 -10    4.50    2.60
   3  11 -10   -1.20    2.20
  -3 -11  10    2.40    2.60
   2  11 -10   -0.30    2.00
   2  11 -10    2.50    2.70
   2  11 -10    1.40    2.20
  -2 -11  10   -1.80    2.20
   1  11 -10  113.09    6.90
   1  11 -10   99.69    6.90
   1  11 -10  113.59    7.40
  -1 -11  10  112.49    6.90
   0  11 -10   26.50    4.10
   0  11 -10   27.30    4.10
   0  11 -10   17.20    3.60
   0 -11  10   18.90    3.70
  -1  11 -10    6.40    2.90
  -1  11 -10    7.90    3.10
  -1  11 -10    3.30    2.70
   1 -11  10    4.90    3.00
  -2  11 -10   31.40    4.70
  -2  11 -10   25.30    4.40
  -2  11 -10   23.60    4.50
   2 -11  10   27.60    4.30
  -3  11 -10   26.20    5.20
  -3  11 -10   17.60    4.20
  -3  11 -10   16.30    4.50
  -4  11 -10    5.20    4.00
  -4  11 -10    7.30    4.20
  -5 -10  10   24.20    4.30
  -4 -10  10    4.30    2.80
   3  10 -10   -0.90    2.20
   3  10 -10    5.10    2.40
  -3 -10  10    1.40    2.40
   2  10 -10   15.80    3.00
   2  10 -10   20.50    3.50
   2  10 -10   13.90    2.80
  -2 -10  10   13.60    3.10
   1  10 -10  245.88   10.90
   1  10 -10  264.67   10.80
   1  10 -10  237.98   10.60
  -1 -10  10  237.48   10.60
   0  10 -10  148.69    7.90
   0  10 -10  149.19    7.90
   0  10 -10  140.79    8.00
   0 -10  10  154.78    7.90
   0 -10  10  143.29    7.90
  -1  10 -10   19.70    3.70
  -1  10 -10   14.90    3.50
  -1  10 -10    9.10    3.00
   1 -10  10   15.80    3.60
  -2  10 -10    4.80    3.10
  -2  10 -10   -0.50    2.70
  -2  10 -10    0.90    2.80
   2 -10  10    0.20    2.50
  -3  10 -10   28.10    4.80
  -3  10 -10   26.90    4.40
  -3  10 -10   20.90    4.60
  -4  10 -10   10.80    4.30
  -4  10 -10   -1.30    3.50
  -5  -9  10    3.80    2.90
  -4  -9  10   -0.40    2.20
   3   9 -10  122.29    6.90
   3   9 -10  123.89    6.70
  -3  -9  10  120.39    7.00
   2   9 -10  117.09    6.40
   2   9 -10  117.89    6.80
   2   9 -10  107.09    6.20
  -2  -9  10  102.29    6.30
   1   9 -10  185.38    8.60
   1   9 -10  185.18    8.70
   1   9 -10  194.28    8.90
  -1  -9  10  172.78    8.50
   0   9 -10   -1.80    1.90
   0   9 -10   -3.00    2.00
   0   9 -10    1.50    2.40
   0  -9  10    4.50    2.40
   0  -9  10   -3.10    2.10
  -1   9 -10    2.20    2.70
  -1   9 -10    0.40    2.40
  -1   9 -10    2.10    2.40
   1  -9  10    2.60    2.70
  -2   9 -10   21.80    4.00
  -2   9 -10   22.60    4.10
  -2   9 -10   20.20    4.10
   2  -9  10   23.80    4.00
  -3   9 -10   -0.20    2.90
  -3   9 -10   -2.80    3.40
  -3   9 -10    0.00    3.00
  -4   9 -10    0.40    3.50
  -4   9 -10   -0.20    3.30
  -5  -8  10   -1.90    2.00
  -4  -8  10    8.10    2.70
   3   8 -10   35.80    3.80
   3   8 -10   40.60    4.10
  -3  -8  10   32.60    4.00
   2   8 -10  234.58    9.60
   2   8 -10  227.48    9.50
   2   8 -10  242.48   10.00
  -2  -8  10  232.28    9.90
   1   8 -10   54.49    4.60
   1   8 -10   63.89    4.90
   1   8 -10   67.29    5.20
  -1  -8  10   66.79    4.80
   0   8 -10    1.70    2.20
   0   8 -10   -0.70    2.00
   0   8 -10    3.40    2.20
   0  -8  10    2.90    2.20
   0  -8  10   -1.50    2.00
  -1   8 -10    0.20    2.20
  -1   8 -10    3.90    2.50
  -1   8 -10    4.00    2.60
   1  -8  10    5.70    2.60
  -2   8 -10   78.19    6.40
  -2   8 -10   83.59    6.50
  -2   8 -10   76.19    6.10
   2  -8  10   81.59    5.90
  -3   8 -10   39.60    5.30
  -3   8 -10   45.40    5.40
  -3   8 -10   34.90    4.60
  -4   8 -10    0.30    3.40
  -4   8 -10   -0.60    3.60
  -5  -7  10    4.30    2.20
  -4  -7  10   34.20    3.90
   3   7 -10   18.50    2.90
   3   7 -10   17.20    2.70
  -3  -7  10   20.50    3.10
   2   7 -10  249.78   10.40
   2   7 -10  250.67    9.90
   2   7 -10  267.27   10.10
  -2  -7  10  259.27   10.40
   1   7 -10    2.40    2.10
   1   7 -10    4.30    2.00
   1   7 -10    2.20    2.00
  -1  -7  10    1.90    1.90
   0   7 -10   22.40    3.10
   0   7 -10   20.90    3.30
   0   7 -10   21.00    3.10
   0  -7  10   15.00    2.80
  -1   7 -10    3.20    2.40
  -1   7 -10    6.30    2.50
  -1   7 -10    5.50    2.60
   1  -7  10    4.90    2.60
  -2   7 -10   16.20    3.40
  -2   7 -10   12.30    3.30
  -2   7 -10   19.40    3.70
   2  -7  10   17.10    3.20
  -3   7 -10   12.20    3.20
  -3   7 -10    5.90    3.30
  -3   7 -10    9.00    3.50
  -4   7 -10    8.10    4.00
  -4   7 -10    9.20    3.90
  -4  -6  10    2.40    2.00
   3   6 -10   14.60    2.40
   3   6 -10   16.10    2.60
  -3  -6  10   12.40    2.50
   2   6 -10   48.70    3.80
   2   6 -10   67.29    4.50
   2   6 -10   59.69    4.10
  -2  -6  10   50.89    4.20
   1   6 -10   40.60    4.00
   1   6 -10   34.50    3.60
   1   6 -10   40.00    3.50
  -1  -6  10   41.70    3.70
  -1  -6  10   44.90    4.10
   0   6 -10   51.29    4.40
   0   6 -10   52.89    4.40
   0   6 -10   55.09    4.70
   0  -6  10   53.29    4.10
   0  -6  10   48.90    4.30
  -1   6 -10   -0.20    2.10
  -1   6 -10   -0.20    2.20
  -1   6 -10    0.70    2.20
   1  -6  10    0.60    2.30
  -2   6 -10  118.79    7.10
  -2   6 -10  124.39    7.30
   2  -6  10  117.29    6.80
  -3   6 -10   14.70    3.70
  -3   6 -10   22.20    4.00
   3  -6  10   23.10    3.90
  -4   6 -10   24.60    4.20
  -4   6 -10   17.10    4.20
  -5   6 -10    6.90    4.50
  -4  -5  10    2.70    1.90
   3   5 -10  146.89    6.60
   3   5 -10  133.99    6.30
  -3  -5  10  146.69    6.80
   2   5 -10   45.50    3.40
   2   5 -10   50.29    3.60
   2   5 -10   50.39    4.20
  -2  -5  10   41.30    3.60
   1   5 -10   -0.20    1.60
   1   5 -10   -0.80    1.40
   1   5 -10    2.00    1.80
  -1  -5  10   -0.60    1.40
  -1  -5  10   -0.30    1.50
  -1  -5  10    1.80    1.50
   0   5 -10    1.40    1.90
   0   5 -10    2.40    2.10
   0   5 -10    1.00    1.80
   0  -5  10    1.40    1.80
   0  -5  10    2.30    1.70
  -1   5 -10   70.99    5.30
  -1   5 -10   68.29    4.90
   1  -5  10   65.79    5.00
   1  -5  10   62.19    4.50
  -2   5 -10   28.70    3.90
  -2   5 -10   23.30    3.80
   2  -5  10   29.10    3.90
  -3   5 -10   51.49    5.20
  -3   5 -10   47.00    5.20
   3  -5  10   55.19    5.40
   3  -5  10   45.80    5.40
  -4   5 -10    1.60    2.80
  -4   5 -10    4.00    3.60
  -5   5 -10   -4.70    3.90
  -5   5 -10    1.90    3.80
  -4  -4  10    2.10    1.70
   3   4 -10   72.19    4.30
   3   4 -10   73.29    4.10
  -3  -4  10   62.19    4.30
   2   4 -10  206.88    8.00
   2   4 -10  208.28    7.70
   2   4 -10  211.08    8.40
  -2  -4  10  204.98    8.30
   1   4 -10  114.39    5.40
   1   4 -10  113.99    5.50
   1   4 -10  109.89    5.90
  -1  -4  10  116.99    5.60
  -1  -4  10  117.19    5.80
   0   4 -10   54.69    4.10
   0   4 -10   51.99    4.30
   0  -4  10   62.79    4.30
   0  -4  10   57.49    4.10
  -1   4 -10    5.60    2.40
  -1   4 -10    7.70    2.40
   1  -4  10    3.70    1.90
   1  -4  10    5.80    2.30
  -2   4 -10    2.80    2.50
  -2   4 -10    4.60    2.50
   2  -4  10   -0.40    2.20
  -3   4 -10   35.60    4.50
  -3   4 -10   27.10    4.30
   3  -4  10   30.00    4.40
   3  -4  10   28.40    3.90
  -4   4 -10    1.90    3.60
  -4   4 -10    1.80    2.90
  -5   4 -10    0.60    3.60
   3   3 -10   22.00    2.30
   3   3 -10   23.20    2.60
  -3  -3  10   24.30    2.80
   2   3 -10  125.79    5.80
   2   3 -10  119.89    5.40
  -2  -3  10  123.39    5.60
  -2  -3  10  137.69    5.90
  -2  -3  10  129.49    5.80
   1   3 -10    6.10    1.80
   1   3 -10    4.80    1.70
   1   3 -10    3.10    1.70
  -1  -3  10    3.70    1.70
  -1  -3  10    3.90    1.50
   0   3 -10   91.29    5.20
   0   3 -10   97.39    5.50
   0  -3  10   97.99    5.20
   0  -3  10   84.09    5.10
  -1   3 -10    9.30    2.40
  -1   3 -10   11.90    2.60
   1  -3  10    6.80    2.40
   1  -3  10    9.20    2.20
  -2   3 -10   87.79    6.00
  -2   3 -10   84.49    5.80
   2  -3  10   94.79    5.90
  -3   3 -10   -0.70    2.40
  -3   3 -10   -1.50    2.50
   3  -3  10    2.70    2.50
   3  -3  10   -0.30    2.60
  -4   3 -10    0.20    3.20
  -4   3 -10    1.10    3.00
  -5   3 -10    5.80    4.10
  -3  -2  10    1.60    1.50
  -3  -2  10    2.50    1.20
  -3  -2  10    0.90    1.40
   2   2 -10  149.09    6.20
   2   2 -10  139.59    5.70
  -2  -2  10  137.79    5.90
  -2  -2  10  142.39    6.20
   1   2 -10   47.60    3.30
   1   2 -10   45.80    3.70
   1   2 -10   46.40    3.30
  -1  -2  10   44.00    3.20
  -1  -2  10   45.60    3.50
   0   2 -10   18.10    2.70
   0   2 -10   15.10    2.50
   0  -2  10   14.70    2.50
   0  -2  10   13.50    2.50
  -1   2 -10   12.20    2.50
  -1   2 -10   13.20    2.70
   1  -2  10   14.70    2.70
   1  -2  10    9.90    2.40
  -2   2 -10    9.50    2.90
  -2   2 -10   14.90    3.00
   2  -2  10   16.30    3.40
   2  -2  10   14.40    3.00
  -3   2 -10    9.70    3.20
  -3   2 -10    9.00    3.10
   3  -2  10   12.30    3.00
   3  -2  10   12.10    3.20
  -4   2 -10    8.30    3.30
  -4   2 -10    2.40    3.30
  -5   2 -10   -1.00    3.70
   2   1 -10   97.09    4.70
   2   1 -10   90.79    4.20
  -2  -1  10   96.39    4.80
  -2  -1  10   93.49    4.40
   1   1 -10    0.10    1.50
   1   1 -10   -1.20    1.10
  -1  -1  10    1.00    1.30
  -1  -1  10   -1.30    1.30
   0   1 -10   88.79    4.80
   0   1 -10   87.29    5.20
   0  -1  10   88.59    5.00
   0  -1  10   87.59    5.10
  -1   1 -10   12.70    2.50
  -1   1 -10    9.30    2.40
   1  -1  10   10.70    2.50
   1  -1  10    9.20    2.40
  -2   1 -10    0.80    2.10
  -2   1 -10    0.10    2.20
   2  -1  10   -0.20    2.30
   2  -1  10    0.40    2.10
  -3   1 -10    4.50    3.00
  -3   1 -10    1.50    2.80
   3  -1  10    1.00    2.40
   3  -1  10    3.30    2.70
  -4   1 -10    6.90    3.70
  -4   1 -10    1.10    3.00
  -5   1 -10   -1.10    4.00
   2   0 -10   95.09    4.60
  -2   0  10   87.19    4.30
  -2   0  10  103.69    4.80
   1   0 -10    0.10    1.20
   1   0 -10    1.10    1.40
  -1   0  10    2.10    1.50
  -1   0  10   -0.10    1.10
   0   0 -10    9.10    2.10
   0   0 -10    9.00    2.00
   0   0  10    9.30    2.10
   0   0  10    6.60    2.00
  -1   0 -10   -1.30    1.60
  -1   0 -10    2.60    1.90
   1   0  10   -0.20    1.70
   1   0  10    0.40    1.80
   1   0  10   -1.80    1.90
  -2   0 -10   12.20    2.90
  -2   0 -10   13.50    2.90
   2   0  10   21.10    3.70
   2   0  10   12.80    2.90
  -3   0 -10    0.60    2.70
  -3   0 -10   -3.40    2.40
   3   0  10    1.20    2.60
   3   0  10   -2.40    2.20
  -4   0 -10    1.60    3.00
  -4   0 -10    0.90    3.30
  -5   0 -10   -0.30    3.40
   2  -1 -10   93.19    4.40
  -2   1  10   91.09    4.30
  -2   1  10  100.89    4.80
   1  -1 -10   -0.30    1.10
   1  -1 -10    0.70    1.50
  -1   1  10    0.70    1.50
  -1   1  10   -0.40    1.10
   0  -1 -10   87.59    5.10
   0  -1 -10   89.39    4.80
   0   1  10   91.89    5.00
   0   1  10   82.79    5.00
  -1  -1 -10   11.80    2.50
  -1  -1 -10    8.90    2.40
   1   1  10    7.70    2.30
   1   1  10    4.10    1.90
   1   1  10   10.70    2.70
  -2  -1 -10   -4.00    1.90
  -2  -1 -10    3.80    2.50
   2   1  10   -0.20    2.20
   2   1  10    0.70    2.40
  -3  -1 -10   -2.10    2.90
  -3  -1 -10    1.90    2.70
   3   1  10    6.30    2.90
   3   1  10    1.50    2.80
  -4  -1 -10    2.90    3.10
  -4  -1 -10    4.40    3.50
  -5  -1 -10    3.40    4.00
  -3   2  10    0.10    1.40
   2  -2 -10  138.79    5.70
  -2   2  10  146.59    6.00
  -2   2  10  138.89    5.60
   1  -2 -10   41.40    3.30
   1  -2 -10   44.10    3.00
  -1   2  10   40.70    3.40
  -1   2  10   43.00    3.80
  -1   2  10   48.10    3.30
   0  -2 -10   14.80    2.40
   0  -2 -10   13.30    2.30
   0   2  10   15.00    3.00
   0   2  10   15.90    2.50
   0   2  10   11.60    2.30
  -1  -2 -10   12.00    2.70
  -1  -2 -10   12.10    2.60
   1   2  10    9.50    2.50
   1   2  10    9.50    2.50
   1   2  10   11.80    2.90
  -2  -2 -10    8.20    2.90
  -2  -2 -10   13.00    2.90
   2   2  10   18.80    3.70
   2   2  10   14.50    3.00
  -3  -2 -10    8.50    3.40
  -3  -2 -10    2.60    3.10
   3   2  10    3.70    3.20
   3   2  10    3.40    2.70
  -4  -2 -10   10.50    4.00
  -4  -2 -10    5.50    3.40
  -5  -2 -10   -4.80    3.90
  -3   3  10   25.50    3.00
   2  -3 -10  135.49    5.20
  -2   3  10  120.09    6.00
  -2   3  10  121.89    5.40
  -2   3  10  105.69    5.00
   1  -3 -10    2.30    1.40
   1  -3 -10    2.00    1.50
  -1   3  10    3.60    1.50
  -1   3  10    3.10    1.90
  -1   3  10    2.90    1.40
   0  -3 -10   96.09    5.40
   0  -3 -10   91.19    5.00
   0   3  10   92.89    5.20
   0   3  10   89.89    5.20
   0   3  10   94.79    5.80
  -1  -3 -10    6.80    2.50
  -1  -3 -10   14.90    2.80
   1   3  10   11.80    2.60
   1   3  10    9.30    2.50
   1   3  10   10.50    2.90
  -2  -3 -10   83.69    6.00
  -2  -3 -10   79.89    5.80
   2   3  10   90.59    6.50
   2   3  10   80.79    5.80
  -3  -3 -10    2.70    2.90
  -3  -3 -10   -2.90    2.60
   3   3  10   -3.30    2.50
   3   3  10   -6.40    2.30
  -4  -3 -10   -2.00    2.80
  -4  -3 -10    2.60    3.30
   4   3  10    2.20    5.10
  -5  -3 -10    3.20    4.00
  -3   4  10   68.09    4.30
   2  -4 -10  201.68    7.40
  -2   4  10  203.48    7.70
  -2   4  10  199.38    8.40
  -2   4  10  197.28    7.50
   1  -4 -10  108.39    5.40
   1  -4 -10  118.99    5.20
  -1   4  10  111.29    5.40
  -1   4  10  117.49    6.30
  -1   4  10  119.99    5.70
   0  -4 -10   54.19    4.30
   0  -4 -10   53.29    4.00
   0   4  10   61.09    4.80
   0   4  10   55.59    4.30
   0   4  10   60.59    4.30
  -1  -4 -10    1.40    2.10
  -1  -4 -10    4.70    2.20
   1   4  10    2.50    2.00
   1   4  10    6.80    2.50
   1   4  10    7.40    2.80
  -2  -4 -10   -0.90    2.40
  -2  -4 -10   -0.90    2.20
   2   4  10   -1.80    2.30
   2   4  10    2.50    2.80
  -3  -4 -10   24.00    4.20
  -3  -4 -10   25.10    4.30
   3   4  10   30.40    4.50
   3   4  10   29.30    4.60
  -4  -4 -10    0.40    3.60
  -4  -4 -10    0.10    3.00
   4   4  10    7.80    3.80
  -5  -4 -10    9.20    4.10
   2  -5 -10   39.50    3.00
  -2   5  10   43.20    3.40
  -2   5  10   44.10    3.10
  -2   5  10   45.00    3.80
   1  -5 -10   -1.70    1.30
   1  -5 -10   -0.90    1.40
  -1   5  10    1.30    1.40
  -1   5  10   -1.30    1.40
  -1   5  10   -0.40    1.80
   0  -5 -10    2.50    1.70
   0  -5 -10    2.00    1.80
   0   5  10    3.70    1.80
   0   5  10    2.80    2.30
   0   5  10    1.10    1.80
  -1  -5 -10   63.29    5.10
  -1  -5 -10   59.39    4.70
   1   5  10   63.59    5.10
   1   5  10   59.39    5.30
  -2  -5 -10   25.90    4.00
  -2  -5 -10   29.00    4.00
   2   5  10   33.70    4.80
   2   5  10   18.30    3.70
  -3  -5 -10   46.70    5.40
  -3  -5 -10   48.00    5.50
   3   5  10   52.69    5.60
   3   5  10   50.49    6.00
  -4  -5 -10   -7.30    2.90
  -4  -5 -10   -0.60    2.90
   4   5  10   -4.00    3.10
  -5  -5 -10    8.30    4.10
   2  -6 -10   52.19    3.50
  -2   6  10   61.79    4.10
  -2   6  10   55.69    3.60
  -2   6  10   58.59    4.40
   1  -6 -10   37.30    3.30
   1  -6 -10   42.20    3.60
  -1   6  10   42.50    3.70
  -1   6  10   42.70    3.80
  -1   6  10   43.30    4.50
   0  -6 -10   57.39    4.40
   0  -6 -10   53.69    4.10
   0   6  10   51.79    4.80
   0   6  10   49.70    4.30
   0   6  10   52.39    4.20
  -1  -6 -10   -0.90    2.00
  -1  -6 -10   -1.50    1.90
   1   6  10    0.40    2.30
   1   6  10   -0.30    2.50
  -2  -6 -10  107.59    7.00
  -2  -6 -10  112.79    7.40
   2   6  10  130.89    7.50
   2   6  10  118.79    7.70
  -3  -6 -10   21.70    4.30
  -3  -6 -10   23.20    4.10
   3   6  10   24.30    4.30
   3   6  10   29.10    5.00
  -4  -6 -10   21.90    4.70
  -4  -6 -10   18.30    4.20
   4   6  10   19.80    4.90
   2  -7 -10  268.57    9.50
  -2   7  10  237.28    9.50
  -2   7  10  262.27   10.50
  -2   7  10  267.87    9.90
   1  -7 -10    0.90    1.60
   1  -7 -10    2.80    1.70
  -1   7  10    1.60    2.00
  -1   7  10    2.10    1.50
  -1   7  10    2.60    1.90
   0  -7 -10   16.50    2.80
   0  -7 -10   23.30    3.10
   0   7  10   20.60    3.00
   0   7  10   17.10    2.90
   0   7  10   22.20    3.60
  -1  -7 -10    8.90    2.60
  -1  -7 -10    7.30    2.60
   1   7  10    2.80    2.50
   1   7  10    6.70    3.00
  -2  -7 -10   12.80    3.20
  -2  -7 -10   12.70    3.40
   2   7  10   13.80    3.70
   2   7  10   17.80    4.10
  -3  -7 -10    8.70    3.20
  -3  -7 -10    9.20    3.40
   3   7  10    7.40    3.50
   3   7  10   10.90    4.30
  -4  -7 -10   18.60    4.80
  -4  -7 -10    9.80    3.70
   4   7  10   12.60    4.70
   2  -8 -10  214.28    8.60
  -2   8  10  231.98    9.70
  -2   8  10  233.98    9.10
   1  -8 -10   63.29    4.20
   1  -8 -10   71.79    4.60
  -1   8  10   61.19    5.20
  -1   8  10   63.69    4.80
   0  -8 -10    1.50    2.00
   0  -8 -10   -2.80    1.70
   0   8  10    3.90    2.30
   0   8  10   -2.30    2.10
  -1  -8 -10   -3.30    2.00
  -1  -8 -10   -0.20    2.10
   1   8  10    1.80    2.50
   1   8  10    1.60    2.70
  -2  -8 -10   71.49    6.00
  -2  -8 -10   73.89    6.30
   2   8  10   75.69    6.80
   2   8  10   85.69    7.10
  -3  -8 -10   30.00    4.80
  -3  -8 -10   38.60    5.20
   3   8  10   43.20    6.10
   3   8  10   40.20    5.40
  -4  -8 -10    0.90    3.50
   4   8  10    0.40    3.90
   2  -9 -10  104.19    5.30
  -2   9  10  108.69    6.00
  -2   9  10  104.09    6.20
   1  -9 -10  174.68    7.60
   1  -9 -10  179.88    8.00
  -1   9  10  180.38    8.90
  -1   9  10  184.78    8.40
   0  -9 -10   -0.10    1.90
   0  -9 -10   -0.20    2.00
   0   9  10    3.80    2.70
   0   9  10   -2.00    2.10
  -1  -9 -10   -0.30    2.40
  -1  -9 -10    0.60    2.20
   1   9  10   -0.30    2.80
   1   9  10    6.00    3.30
  -2  -9 -10   22.20    4.10
  -2  -9 -10   22.30    4.00
   2   9  10   24.30    4.50
   2   9  10   25.80    4.90
  -3  -9 -10    2.30    3.00
  -3  -9 -10    1.90    3.00
   3   9  10   -2.30    3.20
   3   9  10    0.80    3.70
  -4  -9 -10    0.30    3.50
   4   9  10   -0.40    4.30
   2 -10 -10   13.40    2.30
  -2  10  10   18.80    3.30
  -2  10  10   15.70    3.20
   1 -10 -10  243.68   10.10
   1 -10 -10  241.98    9.70
  -1  10  10  241.38   11.10
  -1  10  10  251.47   10.60
   0 -10 -10  142.09    7.60
   0 -10 -10  156.08    7.50
   0  10  10  129.59    8.30
   0  10  10  153.58    8.20
  -1 -10 -10   10.50    3.00
  -1 -10 -10   14.30    3.40
   1  10  10   18.40    4.20
   1  10  10   12.40    3.60
  -2 -10 -10   -1.30    2.40
  -2 -10 -10    3.70    2.90
   2  10  10    1.00    3.10
   2  10  10   -3.50    3.00
  -3 -10 -10   19.10    4.10
  -3 -10 -10   19.60    4.40
   3  10  10   19.40    5.20
   3  10  10   20.00    5.00
  -4 -10 -10    5.30    3.80
   2 -11 -10   -1.50    1.50
  -2  11  10    1.20    2.70
  -2  11  10    2.30    2.30
   1 -11 -10   95.19    6.20
   1 -11 -10   97.29    5.90
  -1  11  10  108.19    6.80
  -1  11  10  112.29    7.20
   0 -11 -10   22.50    3.60
   0 -11 -10   24.60    3.60
   0  11  10   24.40    4.10
   0  11  10   17.20    3.80
  -1 -11 -10    9.10    3.20
  -1 -11 -10    2.90    2.60
   1  11  10    4.60    3.40
   1  11  10    3.70    3.30
  -2 -11 -10   27.00    4.50
  -2 -11 -10   31.10    4.60
   2  11  10   26.40    5.40
   2  11  10   39.40    5.60
  -3 -11 -10   19.10    5.00
  -3 -11 -10   15.50    4.10
   3  11  10   21.40    5.70
   3  11  10   31.00    5.50
  -4 -11 -10    7.60    4.20
  -3  12  10    3.00    2.90
   2 -12 -10    3.10    1.90
  -2  12  10    7.60    3.10
  -2  12  10    9.20    3.00
  -2  12  10    1.80    2.30
   1 -12 -10    0.30    2.20
   1 -12 -10   -0.30    2.10
  -1  12  10    1.70    2.80
  -1  12  10    2.20    3.00
   0 -12 -10    0.60    2.40
   0 -12 -10    2.60    2.60
   0  12  10    2.00    3.00
   0  12  10    1.50    2.90
  -1 -12 -10   53.19    5.70
  -1 -12 -10   50.79    5.40
   1  12  10   51.09    6.00
   1  12  10   43.50    5.70
  -2 -12 -10    1.10    3.10
  -2 -12 -10    2.90    3.00
   2  12  10    2.30    3.70
   2  12  10    6.90    4.20
  -3 -12 -10    3.40    3.50
   3  12  10    3.90    4.30
   3  12  10    4.40    4.30
  -4 -12 -10    6.80    4.10
  -3  13  10    6.50    3.50
   2 -13 -10   10.50    2.40
  -2  13  10   12.30    3.50
  -2  13  10   17.20    3.30
  -2  13  10   15.30    4.00
   1 -13 -10    0.70    2.20
   1 -13 -10    3.60    2.30
  -1  13  10    1.30    3.10
  -1  13  10    0.50    2.90
   0 -13 -10   80.29    6.20
   0 -13 -10   77.59    6.40
   0  13  10   82.19    7.30
   0  13  10   87.79    7.70
  -1 -13 -10    0.10    2.50
  -1 -13 -10    1.40    2.80
   1  13  10    2.90    3.30
   1  13  10    4.70    3.80
  -2 -13 -10   29.00    4.80
  -2 -13 -10   30.20    4.80
   2  13  10   26.70    5.30
   2  13  10   35.80    6.30
  -3 -13 -10    6.80    3.90
   3  13  10   -2.30    4.40
   3  13  10   -0.10    4.00
  -4 -13 -10    3.90    3.90
  -3  14  10   14.90    4.20
  -2  14  10    6.80    2.90
  -2  14  10    2.10    3.60
   1 -14 -10    0.60    2.50
  -1  14  10   11.00    4.00
  -1  14  10    6.80    3.40
   0 -14 -10  123.39    7.90
   0 -14 -10  125.19    7.80
   0  14  10  138.19    9.40
   0  14  10  135.19    8.90
  -1 -14 -10    4.70    3.20
  -1 -14 -10   11.80    3.60
   1  14  10   14.20    4.20
   1  14  10    7.20    3.50
  -2 -14 -10    3.90    3.50
   2  14  10    3.80    4.30
   2  14  10    9.10    4.80
  -3 -14 -10    0.10    3.70
   3  14  10    3.30    4.70
  -3  15  10   57.59    6.00
  -2  15  10   -1.60    3.50
  -2  15  10    1.40    2.80
   1 -15 -10   21.60    3.60
  -1  15  10   24.20    4.90
  -1  15  10   18.10    4.10
  -1  15  10   13.60    4.50
   0 -15 -10    6.30    3.30
   0 -15 -10    8.70    3.30
   0  15  10   13.10    4.30
   0  15  10   16.30    4.60
  -1 -15 -10  136.89    8.90
  -1 -15 -10  154.78    9.30
   1  15  10  128.99   10.00
   1  15  10  130.79    9.90
  -2 -15 -10    1.20    3.30
   2  15  10   -1.70    4.20
   2  15  10    0.10    4.30
  -3 -15 -10    3.40    3.90
   3  15  10    3.70    5.10
  -3  16  10   36.60    5.40
  -2  16  10  103.39    7.50
  -2  16  10  106.59    8.70
   1 -16 -10   16.50    3.40
  -1  16  10   11.50    4.80
  -1  16  10   15.80    4.10
   0 -16 -10    9.20    3.40
   0 -16 -10    5.70    3.30
   0  16  10    4.60    3.50
   0  16  10    6.60    4.00
   0  16  10    8.70    4.20
  -1 -16 -10   51.09    8.70
  -1 -16 -10   78.89    7.40
   1  16  10   48.50    7.00
   1  16  10   65.09    7.60
  -2 -16 -10    1.20    3.80
   2  16  10    1.70    4.80
  -3 -16 -10    4.10    4.20
   3  16  10    1.20    4.70
  -3  17  10    7.50    4.40
  -2  17  10   28.20    5.40
  -2  17  10   29.30    5.00
   1 -17 -10    8.30    3.00
  -1  17  10    8.30    3.80
  -1  17  10   16.00    5.30
   0 -17 -10   19.40    4.00
   0 -17 -10   25.10    4.70
   0  17  10   25.20    5.70
   0  17  10   27.40    5.80
  -1 -17 -10   54.59    6.60
   1  17  10   60.19    8.10
  -2 -17 -10    9.20    4.80
   2  17  10   13.50    5.70
  -3 -17 -10    2.70    4.20
   3  17  10    0.30    4.90
  -3  18  10  -11.00    4.10
  -2  18  10    8.50    5.20
  -1  18  10    7.00    4.70
  -1  18  10   16.20    5.40
   0 -18 -10    2.60    3.50
   0  18  10   -7.00    3.70
  -1 -18 -10    1.70    4.00
   1  18  10    2.80    4.80
  -2 -18 -10   21.70    5.70
   2  18  10   37.80    6.50
  -2  19  10   37.50    7.00
  -1  19  10   10.40    5.20
   0 -19 -10    2.60    3.50
   0  19  10    1.00    4.80
  -1 -19 -10   -3.80    3.80
   1  19  10    6.30    5.60
  -2 -19 -10    4.50    4.60
   2  19  10   13.20    6.50
  -2  20  10   -4.50    5.00
  -1  20  10   -0.70    5.40
   0 -20 -10    3.70    4.80
   0  20  10    1.10    5.10
  -1 -20 -10    4.80    4.40
   1  20  10    6.80    5.90
  -1  21  10    6.10    6.00
   0  21  10    2.00    5.60
   1  20 -11   32.70    6.40
   1  20 -11   24.80    5.90
  -1 -20  11   20.80    5.70
   0  20 -11   -3.60    4.40
   0  20 -11    6.60    5.10
   0 -20  11    8.60    4.50
  -1  20 -11   -4.40    4.60
  -1  20 -11   -8.00    4.20
   1 -20  11   -4.80    4.10
   2  19 -11    7.90    4.40
   2  19 -11    2.50    4.40
  -2 -19  11    3.60    4.20
   1  19 -11   12.90    5.10
   1  19 -11   23.20    5.60
  -1 -19  11   16.30    5.20
   0  19 -11    8.20    4.60
   0  19 -11    1.30    4.00
   0 -19  11   -0.30    3.90
  -1  19 -11    8.50    4.60
  -1  19 -11   12.50    5.30
   1 -19  11   -1.70    4.30
  -2  19 -11   12.20    5.40
   3  18 -11    8.10    4.50
  -3 -18  11    5.80    4.10
   2  18 -11   11.20    4.60
   2  18 -11    7.60    4.40
  -2 -18  11    6.80    4.30
   1  18 -11    0.40    4.00
   1  18 -11    4.40    4.60
  -1 -18  11    2.20    3.80
   0  18 -11   10.50    5.00
   0  18 -11   12.70    4.70
   0 -18  11   11.50    4.30
  -1  18 -11    1.70    4.20
  -1  18 -11   -3.30    3.90
   1 -18  11   -2.40    3.80
  -2  18 -11   -7.10    4.60
  -2  18 -11   -5.20    4.00
   3  17 -11    0.40    3.30
  -3 -17  11   -1.30    3.50
   2  17 -11   16.30    4.80
   2  17 -11   14.10    4.40
  -2 -17  11    6.40    3.90
   1  17 -11   -0.20    3.80
   1  17 -11   -1.70    3.60
  -1 -17  11    2.30    3.90
   0  17 -11   -3.70    3.70
   0  17 -11   -2.80    3.80
   0 -17  11   -0.30    3.70
  -1  17 -11    1.10    4.00
  -1  17 -11   -2.40    3.90
   1 -17  11    4.70    4.00
  -2  17 -11    8.80    4.40
  -2  17 -11   10.70    5.40
   3  16 -11    6.10    3.70
  -3 -16  11    5.40    3.80
   2  16 -11    3.40    3.60
   2  16 -11   -0.20    3.10
  -2 -16  11    5.10    3.60
   1  16 -11   -2.40    3.30
   1  16 -11   -5.80    3.20
  -1 -16  11   -4.40    3.10
   0  16 -11   -1.50    3.50
   0  16 -11    5.70    3.90
   0 -16  11    4.70    3.50
  -1  16 -11   -0.40    3.70
  -1  16 -11   -3.30    3.70
   1 -16  11    5.30    3.80
  -2  16 -11    2.40    4.00
  -2  16 -11   -2.90    4.50
  -3  16 -11   -0.50    4.80
  -3  16 -11    7.50    4.40
   3  15 -11   15.60    4.20
  -3 -15  11    3.80    3.30
   2  15 -11    2.80    3.30
   2  15 -11    1.30    3.30
   2  15 -11    0.00    2.80
  -2 -15  11    0.00    3.00
   1  15 -11   -1.40    3.40
   1  15 -11    0.40    3.20
   1  15 -11    2.10    3.30
  -1 -15  11   -1.20    3.00
   0  15 -11   -2.10    3.40
   0  15 -11    0.60    3.40
   0  15 -11    0.30    3.40
   0 -15  11    4.40    3.60
  -1  15 -11    1.30    3.50
  -1  15 -11    0.10    3.60
  -1  15 -11   -3.50    3.60
   1 -15  11    0.40    3.30
  -2  15 -11    0.10    4.20
  -2  15 -11    0.40    3.70
  -3  15 -11  -10.90    4.00
  -3  15 -11   -4.00    3.60
  -4 -14  11    1.50    3.20
   3  14 -11    0.40    3.20
   3  14 -11    9.00    3.40
  -3 -14  11    2.70    3.30
   2  14 -11    3.70    3.10
   2  14 -11    3.00    2.80
   2  14 -11   -1.00    2.90
  -2 -14  11    8.80    3.30
   1  14 -11    6.20    3.30
   1  14 -11   10.00    3.80
   1  14 -11    4.70    3.30
  -1 -14  11    5.50    3.40
   0  14 -11   34.60    5.40
   0  14 -11   33.00    5.20
   0  14 -11   37.30    5.10
   0 -14  11   34.50    5.10
  -1  14 -11    7.70    3.70
  -1  14 -11   -4.30    3.30
  -1  14 -11    5.80    3.50
   1 -14  11    4.30    3.50
  -2  14 -11   -4.70    3.60
  -2  14 -11    3.30    3.50
  -2  14 -11    2.40    3.40
  -3  14 -11    0.60    4.40
  -3  14 -11   -1.20    3.60
  -4 -13  11   -1.40    2.90
   3  13 -11   10.80    3.50
   3  13 -11   16.40    4.10
  -3 -13  11   13.80    3.80
   2  13 -11    7.20    3.30
   2  13 -11    7.60    3.30
   2  13 -11    4.90    3.10
  -2 -13  11    7.60    3.20
   1  13 -11   24.00    4.40
   1  13 -11   18.90    4.10
   1  13 -11   29.10    4.30
  -1 -13  11   23.20    4.20
   0  13 -11   15.60    3.90
   0  13 -11   14.60    4.20
   0  13 -11   18.70    4.10
   0 -13  11   18.20    4.30
   0 -13  11   13.30    3.80
  -1  13 -11    7.20    3.60
  -1  13 -11   13.30    3.80
  -1  13 -11   15.90    4.00
   1 -13  11   17.40    4.00
  -2  13 -11    2.60    3.60
  -2  13 -11    4.80    4.00
  -2  13 -11   12.30    4.20
   2 -13  11    8.30    4.30
  -3  13 -11   15.20    4.50
  -3  13 -11   24.50    5.40
  -3  13 -11   18.90    4.70
  -4 -12  11   14.30    4.00
   3  12 -11    9.60    3.40
   3  12 -11    8.40    3.30
  -3 -12  11    9.60    3.30
   2  12 -11    5.40    3.20
   2  12 -11    9.00    3.00
   2  12 -11   13.20    3.10
  -2 -12  11    3.00    2.30
   1  12 -11    4.60    3.10
   1  12 -11    3.80    2.70
   1  12 -11    3.90    2.90
  -1 -12  11    1.60    2.40
   0  12 -11   27.80    4.50
   0  12 -11   31.80    4.60
   0  12 -11   22.90    4.30
   0 -12  11   33.20    4.60
   0 -12  11   37.80    4.80
  -1  12 -11   26.10    4.60
  -1  12 -11   27.10    4.50
  -1  12 -11   23.00    4.40
   1 -12  11   32.00    4.80
  -2  12 -11    1.90    3.50
  -2  12 -11    2.60    3.40
  -2  12 -11    4.50    3.40
   2 -12  11   -1.10    3.00
  -3  12 -11   -1.90    3.90
  -3  12 -11    1.20    3.50
  -3  12 -11    0.60    3.30
  -4  12 -11    2.40    3.90
  -4  12 -11   -3.10    4.40
  -4 -11  11   -3.70    2.40
   3  11 -11    5.60    2.80
   3  11 -11    1.80    2.50
  -3 -11  11    5.00    3.00
   2  11 -11   14.30    3.20
   2  11 -11   16.60    3.40
   2  11 -11   11.20    3.10
  -2 -11  11    9.40    2.80
   1  11 -11    9.00    3.00
   1  11 -11    6.30    2.80
   1  11 -11   13.40    3.50
  -1 -11  11    4.90    2.50
   0  11 -11    3.10    3.00
   0  11 -11    3.30    3.00
   0  11 -11    7.30    2.90
   0 -11  11    2.90    2.80
   0 -11  11    3.00    2.80
  -1  11 -11   -0.20    2.70
  -1  11 -11   -0.70    2.80
  -1  11 -11    1.70    3.00
   1 -11  11   -1.10    2.80
  -2  11 -11    9.00    3.50
  -2  11 -11    3.10    3.30
  -2  11 -11    7.80    3.60
   2 -11  11    6.90    3.30
  -3  11 -11   -5.20    3.40
  -3  11 -11    4.60    4.00
  -3  11 -11   -1.60    3.00
  -4  11 -11    1.70    4.40
  -4  11 -11    0.30    4.30
  -4 -10  11   -0.40    2.30
   3  10 -11    4.30    2.50
   3  10 -11    1.50    2.30
  -3 -10  11   -0.10    2.30
   2  10 -11   24.10    3.80
   2  10 -11   26.50    3.90
   2  10 -11   14.30    3.10
  -2 -10  11   24.60    3.80
   1  10 -11    5.10    2.80
   1  10 -11    8.80    2.80
   1  10 -11    6.10    3.00
  -1 -10  11    2.10    2.20
   0  10 -11    2.60    2.60
   0  10 -11    1.70    2.50
   0  10 -11    0.20    2.50
   0 -10  11   -1.10    2.50
   0 -10  11   -2.20    2.40
  -1  10 -11   -2.20    2.40
  -1  10 -11   -0.60    3.00
  -1  10 -11   -7.30    2.30
   1 -10  11   -1.30    2.70
  -2  10 -11    0.60    3.00
  -2  10 -11    0.50    3.10
  -2  10 -11    3.10    3.20
   2 -10  11   -2.10    2.60
  -3  10 -11    2.70    3.50
  -3  10 -11    7.00    4.40
  -3  10 -11    6.10    3.30
  -4  10 -11    4.90    4.10
  -4  10 -11    0.10    3.50
  -5  -9  11    6.80    3.00
  -4  -9  11    1.60    2.40
   3   9 -11    1.50    2.10
   3   9 -11   -0.40    2.00
  -3  -9  11    1.30    2.30
   2   9 -11   55.19    5.30
   2   9 -11   63.39    4.80
   2   9 -11   59.59    4.80
  -2  -9  11   59.89    5.00
   1   9 -11   77.69    5.80
   1   9 -11   73.99    5.70
   1   9 -11   71.89    5.20
  -1  -9  11   65.39    5.40
   0   9 -11   22.90    3.80
   0   9 -11   24.70    3.60
   0   9 -11   30.80    4.10
   0  -9  11   30.60    4.00
  -1   9 -11   38.20    4.50
  -1   9 -11   34.80    4.40
  -1   9 -11   35.70    4.60
   1  -9  11   35.30    4.60
  -2   9 -11   -1.90    2.60
  -2   9 -11   -2.40    2.80
  -2   9 -11   -2.60    2.70
   2  -9  11   -0.70    2.50
  -3   9 -11   13.00    3.70
  -3   9 -11    6.50    3.60
  -3   9 -11    4.10    3.80
  -4   9 -11   13.00    4.60
  -4   9 -11    8.90    4.20
  -5  -8  11    6.40    2.50
  -4  -8  11   34.90    4.10
   3   8 -11   26.10    3.50
   3   8 -11   30.90    3.50
  -3  -8  11   28.40    3.80
   2   8 -11    5.70    2.50
   2   8 -11    7.50    2.40
   2   8 -11    9.70    2.40
  -2  -8  11    8.50    2.70
   1   8 -11    5.70    2.50
   1   8 -11    8.10    2.60
   1   8 -11    7.10    2.40
  -1  -8  11    5.80    2.50
   0   8 -11   44.20    4.60
   0   8 -11   35.50    4.10
   0   8 -11   33.10    4.00
   0  -8  11   33.50    4.00
  -1   8 -11    3.10    2.70
  -1   8 -11    1.20    2.40
  -1   8 -11   -0.70    2.30
   1  -8  11   -0.80    2.50
  -2   8 -11    3.40    2.90
  -2   8 -11   -0.60    2.80
  -2   8 -11    1.10    2.70
   2  -8  11    4.10    2.80
  -3   8 -11   11.70    3.90
  -3   8 -11    7.20    3.80
  -3   8 -11   14.50    3.60
  -4   8 -11    2.60    3.80
  -4   8 -11   -6.10    3.60
  -5  -7  11   10.80    2.70
  -4  -7  11   -2.20    1.90
   3   7 -11    0.00    1.80
   3   7 -11   -1.00    1.70
  -3  -7  11    2.70    2.20
   2   7 -11   -2.60    1.40
   2   7 -11   -1.20    1.70
   2   7 -11    0.90    2.00
  -2  -7  11   -2.00    1.60
   1   7 -11  274.77   10.50
   1   7 -11  267.17   10.70
   1   7 -11  262.97   10.80
  -1  -7  11  272.77   10.90
  -1  -7  11  251.27   10.60
   0   7 -11  215.98    9.40
   0   7 -11  213.58    9.60
   0   7 -11  201.48    9.20
   0  -7  11  202.78    9.20
  -1   7 -11   10.00    3.10
  -1   7 -11   12.10    3.10
  -1   7 -11    9.20    2.90
   1  -7  11   10.40    3.20
  -2   7 -11   18.40    3.70
  -2   7 -11   10.70    3.30
  -2   7 -11   20.50    3.80
   2  -7  11   15.80    3.40
  -3   7 -11   15.30    4.20
  -3   7 -11   17.00    3.80
  -3   7 -11   12.90    4.00
  -4   7 -11    0.00    3.50
  -4   7 -11    2.50    4.00
  -4  -6  11   27.50    3.50
   3   6 -11   92.29    5.50
  -3  -6  11   98.19    5.80
   2   6 -11    4.20    2.00
   2   6 -11    8.20    2.30
   2   6 -11    8.60    2.20
  -2  -6  11    6.80    2.60
   1   6 -11   30.60    3.30
   1   6 -11   29.40    3.60
   1   6 -11   36.30    3.70
  -1  -6  11   25.80    3.40
  -1  -6  11   26.80    3.50
   0   6 -11    2.70    2.30
   0   6 -11    0.10    2.20
   0   6 -11    4.00    2.20
   0  -6  11    3.40    2.20
  -1   6 -11   25.40    3.70
  -1   6 -11   18.10    3.30
  -1   6 -11   19.70    3.50
   1  -6  11   22.40    3.60
  -2   6 -11    1.90    2.80
  -2   6 -11    4.90    2.90
   2  -6  11    9.70    2.90
  -3   6 -11   -2.20    3.20
  -3   6 -11    0.00    2.80
   3  -6  11    3.20    2.90
  -4   6 -11    2.30    3.50
  -4   6 -11    6.40    3.10
  -4  -5  11    2.80    2.00
   3   5 -11    7.30    2.00
  -3  -5  11    4.90    2.00
   2   5 -11   63.19    4.10
   2   5 -11   59.49    4.40
   2   5 -11   57.19    3.90
  -2  -5  11   60.59    5.00
   1   5 -11   94.39    5.10
   1   5 -11   85.49    5.50
   1   5 -11   93.39    5.30
  -1  -5  11   92.19    5.20
  -1  -5  11   94.79    5.50
   0   5 -11  194.08    8.60
   0   5 -11  188.08    8.20
   0   5 -11  179.58    8.30
   0  -5  11  183.28    8.40
  -1   5 -11  146.89    7.80
  -1   5 -11  154.48    7.70
   1  -5  11  147.09    7.60
  -2   5 -11    5.10    2.90
  -2   5 -11    0.90    2.50
   2  -5  11    8.70    2.90
  -3   5 -11    8.50    3.40
  -3   5 -11    1.40    2.90
   3  -5  11    8.90    3.20
  -4   5 -11   30.50    5.10
  -4   5 -11   29.00    4.60
  -4  -4  11   11.00    2.20
   3   4 -11   74.99    4.30
   3   4 -11   60.09    4.00
  -3  -4  11   61.79    4.50
   2   4 -11   17.20    2.20
   2   4 -11   16.90    2.60
   2   4 -11   20.80    2.70
  -2  -4  11   19.90    3.00
  -2  -4  11   21.50    3.00
   1   4 -11   11.00    2.20
   1   4 -11   12.60    2.30
   1   4 -11   12.20    2.50
  -1  -4  11    8.80    2.20
  -1  -4  11   13.40    2.40
   0   4 -11   17.20    2.80
   0   4 -11   12.60    2.80
   0  -4  11   14.20    2.80
   0  -4  11   11.90    2.50
  -1   4 -11   15.50    3.10
  -1   4 -11   17.00    3.10
   1  -4  11   21.30    3.40
  -2   4 -11   -0.20    2.40
  -2   4 -11    2.20    2.50
   2  -4  11    0.70    2.50
  -3   4 -11   32.50    4.60
  -3   4 -11   38.00    4.90
   3  -4  11   41.90    5.10
  -4   4 -11   -0.30    3.50
  -4   4 -11    0.30    3.20
   3   3 -11    0.20    1.30
  -3  -3  11    1.10    1.60
  -3  -3  11   -2.00    1.50
   2   3 -11   16.20    2.10
   2   3 -11   11.40    2.40
   2   3 -11   12.70    2.00
  -2  -3  11   15.30    2.50
   1   3 -11  221.18    8.30
   1   3 -11  210.78    8.80
   1   3 -11  210.48    8.50
  -1  -3  11  204.78    8.50
  -1  -3  11  219.68    8.80
   0   3 -11    3.80    2.00
   0   3 -11    3.50    2.20
   0  -3  11    8.30    2.30
   0  -3  11    4.60    2.10
  -1   3 -11  180.38    8.60
  -1   3 -11  191.18    8.50
   1  -3  11  190.68    8.60
  -2   3 -11    1.30    2.40
  -2   3 -11    2.90    2.50
   2  -3  11    1.80    2.70
   2  -3  11   -0.40    2.40
  -3   3 -11   17.90    3.60
  -3   3 -11   12.70    3.50
   3  -3  11   12.60    3.60
  -4   3 -11   12.80    4.20
  -4   3 -11    4.70    3.20
  -5   3 -11   24.10    5.40
  -3  -2  11    6.70    2.00
   2   2 -11   -0.20    1.00
   2   2 -11    0.50    1.40
  -2  -2  11   -0.70    1.50
  -2  -2  11   -2.20    0.90
   1   2 -11   46.90    3.40
   1   2 -11   45.30    3.80
   1   2 -11   43.80    3.40
  -1  -2  11   48.20    3.40
  -1  -2  11   41.00    3.60
   0   2 -11    0.30    1.60
   0   2 -11   -0.70    1.80
   0  -2  11    0.70    1.70
   0  -2  11    0.70    1.70
  -1   2 -11    6.10    2.40
  -1   2 -11    8.30    2.40
   1  -2  11    7.00    2.30
   1  -2  11    7.60    2.50
  -2   2 -11  114.19    6.90
  -2   2 -11  114.89    6.80
   2  -2  11  112.49    6.80
   2  -2  11  112.89    7.10
  -3   2 -11    3.50    2.80
  -3   2 -11    1.60    2.90
   3  -2  11   -2.60    2.40
   3  -2  11   -1.00    2.90
  -4   2 -11    7.30    3.70
  -4   2 -11    2.90    3.20
  -5   2 -11   -4.10    3.90
  -3  -1  11   46.50    3.50
  -3  -1  11   43.60    2.90
   2   1 -11   13.20    2.10
   2   1 -11   15.50    2.40
  -2  -1  11   11.10    2.20
  -2  -1  11   15.10    2.20
   1   1 -11    0.80    1.30
   1   1 -11    0.90    1.60
  -1  -1  11    1.30    1.60
  -1  -1  11    0.00    1.20
   0   1 -11   17.40    2.60
   0   1 -11   13.80    2.60
   0  -1  11   21.10    3.10
   0  -1  11   14.80    2.60
  -1   1 -11    4.70    2.20
  -1   1 -11    0.50    2.00
   1  -1  11    4.00    2.20
   1  -1  11    4.10    2.30
  -2   1 -11   53.59    5.10
  -2   1 -11   57.89    5.00
   2  -1  11   53.39    5.60
   2  -1  11   63.99    5.40
  -3   1 -11    8.00    3.30
  -3   1 -11   10.00    3.50
   3  -1  11    7.50    3.40
   3  -1  11    5.00    2.80
  -4   1 -11   10.20    3.90
  -4   1 -11   -3.40    3.00
  -5   1 -11   -0.50    3.90
   2   0 -11    0.80    1.10
   2   0 -11   -0.60    1.30
  -2   0  11    0.30    1.00
  -2   0  11   -0.30    1.40
   1   0 -11    3.60    1.80
   1   0 -11    3.10    1.60
  -1   0  11    2.40    1.70
  -1   0  11    2.70    1.50
   0   0 -11   -1.60    1.50
   0   0 -11   -1.10    1.60
   0   0  11    0.10    1.50
   0   0  11    0.70    1.70
  -1   0 -11   85.49    5.40
  -1   0 -11   82.79    5.60
   1   0  11   85.99    6.00
   1   0  11   86.49    5.60
   1   0  11   98.99    5.70
  -2   0 -11   -3.80    2.20
  -2   0 -11   -1.70    2.00
   2   0  11    0.40    2.80
   2   0  11   -0.50    2.30
  -3   0 -11   20.50    4.10
  -3   0 -11   23.10    4.20
   3   0  11   25.70    4.40
   3   0  11   19.00    3.70
  -4   0 -11   -5.80    2.50
  -4   0 -11   -5.30    3.20
  -5   0 -11   -3.20    3.80
   2  -1 -11   13.80    2.10
  -2   1  11    9.50    1.80
  -2   1  11   17.30    2.50
   1  -1 -11   -0.90    1.50
   1  -1 -11    2.30    1.50
  -1   1  11    2.30    1.40
  -1   1  11    1.80    1.50
   0  -1 -11   24.40    3.00
   0  -1 -11   12.40    2.60
   0   1  11   17.20    3.20
   0   1  11   16.80    2.70
   0   1  11   16.90    2.70
  -1  -1 -11    2.40    2.00
  -1  -1 -11    8.00    2.50
   1   1  11    7.30    2.70
   1   1  11    3.10    2.10
   1   1  11    2.50    2.00
  -2  -1 -11   49.30    5.00
  -2  -1 -11   51.79    5.00
   2   1  11   59.09    6.00
   2   1  11   55.29    5.10
  -3  -1 -11   10.40    3.70
  -3  -1 -11    3.20    3.00
   3   1  11    7.50    3.40
   3   1  11   14.50    3.40
  -4  -1 -11    8.40    3.90
  -4  -1 -11    5.70    3.20
  -5  -1 -11    5.40    4.00
  -3   2  11    4.40    1.80
   2  -2 -11   -0.60    1.10
  -2   2  11    0.90    1.50
  -2   2  11    1.30    1.10
  -2   2  11   -0.10    1.60
   1  -2 -11   44.70    3.20
   1  -2 -11   38.30    3.40
  -1   2  11   47.40    4.20
  -1   2  11   42.40    3.40
  -1   2  11   48.60    3.80
   0  -2 -11   -2.30    1.50
   0  -2 -11    1.10    1.70
   0   2  11    0.20    1.60
   0   2  11   -0.10    2.00
   0   2  11    1.60    1.50
  -1  -2 -11    8.50    2.30
  -1  -2 -11    5.60    2.40
   1   2  11    8.90    2.60
   1   2  11    7.70    2.80
  -2  -2 -11  100.79    7.00
  -2  -2 -11  109.69    6.80
   2   2  11  117.29    7.30
   2   2  11  122.99    7.20
  -3  -2 -11   -0.30    2.90
  -3  -2 -11   -4.10    2.70
   3   2  11   -2.00    2.50
   3   2  11   -0.20    2.80
  -4  -2 -11    3.50    3.10
  -4  -2 -11    6.40    3.70
  -5  -2 -11    1.50    4.30
  -3   3  11    0.10    1.50
   2  -3 -11   16.60    2.20
  -2   3  11   15.20    2.50
  -2   3  11   11.10    1.90
  -2   3  11   12.10    2.60
   1  -3 -11  196.68    8.00
   1  -3 -11  211.78    8.30
  -1   3  11  213.48    8.50
  -1   3  11  202.68    8.20
  -1   3  11  207.08    9.20
   0  -3 -11    6.90    2.40
   0  -3 -11    7.70    2.20
   0   3  11    6.90    2.10
   0   3  11    5.60    2.40
   0   3  11    5.40    2.10
  -1  -3 -11  177.98    8.60
  -1  -3 -11  183.88    8.30
   1   3  11  176.08    9.10
   1   3  11  187.88    8.60
  -2  -3 -11    1.60    2.60
  -2  -3 -11   -1.70    2.40
   2   3  11    2.10    2.70
   2   3  11    2.10    2.70
  -3  -3 -11   16.20    3.80
  -3  -3 -11   14.40    3.80
   3   3  11   18.70    3.90
   3   3  11   12.10    3.80
  -4  -3 -11    5.70    3.70
  -4  -3 -11    4.10    3.10
   4   3  11    9.20    3.70
  -5  -3 -11    7.60    4.80
  -3   4  11   65.39    4.30
   2  -4 -11   13.50    2.20
  -2   4  11   17.90    2.60
  -2   4  11   17.50    3.00
  -2   4  11   17.90    2.40
   1  -4 -11   12.60    2.30
   1  -4 -11   11.90    2.20
  -1   4  11   10.40    2.30
  -1   4  11   14.70    2.40
  -1   4  11    8.20    2.60
   0  -4 -11   14.00    2.70
   0  -4 -11   16.30    2.60
   0   4  11   17.80    2.80
   0   4  11   14.80    2.70
   0   4  11    4.80    2.40
  -1  -4 -11   16.30    3.10
  -1  -4 -11   20.80    3.40
   1   4  11   24.10    3.60
   1   4  11   21.80    3.90
  -2  -4 -11    0.30    2.70
  -2  -4 -11   -3.20    2.40
   2   4  11    1.40    2.90
   2   4  11    0.10    2.80
  -3  -4 -11   37.60    5.10
  -3  -4 -11   35.90    5.00
   3   4  11   49.40    5.90
   3   4  11   38.50    5.00
  -4  -4 -11    0.20    3.00
  -4  -4 -11   -2.10    3.50
   4   4  11    1.20    3.70
  -3   5  11    5.60    3.00
   2  -5 -11   56.29    3.70
  -2   5  11   58.49    4.10
  -2   5  11   52.39    3.60
  -2   5  11   70.39    4.70
   1  -5 -11  101.39    5.40
   1  -5 -11  108.89    5.20
  -1   5  11   99.39    5.20
  -1   5  11   98.39    5.50
  -1   5  11   96.29    6.10
   0  -5 -11  175.48    7.70
   0  -5 -11  169.88    8.00
   0   5  11  185.38    8.20
   0   5  11  176.68    8.00
   0   5  11  174.88    8.80
  -1  -5 -11  151.98    7.80
  -1  -5 -11  138.39    7.30
   1   5  11  139.59    8.10
   1   5  11  145.09    7.70
  -2  -5 -11    3.10    2.70
  -2  -5 -11   -0.10    2.80
   2   5  11   -0.40    2.70
   2   5  11   -0.70    2.80
  -3  -5 -11    9.00    3.20
  -3  -5 -11    0.30    2.70
   3   5  11    2.20    3.10
   3   5  11   -1.60    3.30
  -4  -5 -11   28.90    5.50
  -4  -5 -11   29.90    4.80
   4   5  11   27.40    5.20
   2  -6 -11   10.40    2.00
  -2   6  11   12.10    2.60
  -2   6  11    9.00    2.40
   1  -6 -11   32.20    3.20
   1  -6 -11   32.10    3.40
  -1   6  11   35.90    3.80
  -1   6  11   41.40    4.60
   0  -6 -11   -0.20    1.90
   0  -6 -11    2.20    1.90
   0   6  11    6.00    2.80
   0   6  11    3.70    2.20
   0   6  11    2.60    2.10
  -1  -6 -11   16.90    3.30
  -1  -6 -11   19.20    3.30
   1   6  11   21.40    3.80
   1   6  11   21.60    3.70
  -2  -6 -11    3.20    2.70
  -2  -6 -11    1.80    2.70
   2   6  11    6.00    3.20
   2   6  11    2.90    3.10
  -3  -6 -11    6.00    3.10
  -3  -6 -11    1.00    3.10
   3   6  11   -4.50    2.70
   3   6  11    0.90    3.10
  -4  -6 -11   10.40    4.20
  -4  -6 -11    6.30    5.00
   4   6  11   13.60    4.30
   2  -7 -11   -2.40    1.50
  -2   7  11    0.10    1.80
  -2   7  11    0.80    1.80
   1  -7 -11  284.77   10.50
   1  -7 -11  265.07   10.60
  -1   7  11  293.57   11.20
  -1   7  11  279.87   11.80
   0  -7 -11  194.68    9.00
   0  -7 -11  211.98    8.90
   0   7  11  207.88    9.30
   0   7  11  206.08    9.90
  -1  -7 -11    8.40    2.90
  -1  -7 -11    5.80    2.80
   1   7  11   13.30    3.50
   1   7  11   14.50    3.40
  -2  -7 -11    9.90    3.20
  -2  -7 -11   12.40    3.60
   2   7  11   16.60    4.30
   2   7  11    8.90    3.60
  -3  -7 -11   20.70    4.20
  -3  -7 -11   13.00    3.70
   3   7  11   14.50    4.10
   3   7  11   11.00    4.20
  -4  -7 -11    6.10    4.00
   4   7  11   -2.80    4.10
   2  -8 -11    8.00    2.00
  -2   8  11    6.80    2.50
  -2   8  11    5.90    2.30
   1  -8 -11    2.10    2.00
   1  -8 -11    3.60    2.00
  -1   8  11   -2.50    2.10
  -1   8  11    2.00    2.40
   0  -8 -11   37.90    4.00
   0  -8 -11   32.60    3.80
   0   8  11   33.20    4.70
   0   8  11   47.40    4.90
  -1  -8 -11    0.70    2.40
  -1  -8 -11   -1.80    2.00
   1   8  11   -1.10    2.50
   1   8  11   -2.80    2.50
  -2  -8 -11    3.30    2.90
  -2  -8 -11   -0.10    2.50
   2   8  11   -1.90    2.80
   2   8  11    6.30    3.70
  -3  -8 -11   13.70    3.80
  -3  -8 -11    8.00    3.70
   3   8  11    6.70    4.20
   3   8  11    9.10    4.10
  -4  -8 -11    1.00    3.70
   4   8  11    5.50    4.80
   2  -9 -11   52.79    3.90
  -2   9  11   55.29    4.90
  -2   9  11   56.59    4.80
   1  -9 -11   61.69    4.50
   1  -9 -11   60.59    4.80
  -1   9  11   68.79    5.70
  -1   9  11   59.89    5.10
   0  -9 -11   34.70    4.10
   0  -9 -11   30.00    3.80
   0   9  11   31.00    4.70
   0   9  11   28.50    4.10
  -1  -9 -11   30.90    4.30
  -1  -9 -11   28.80    4.10
   1   9  11   40.50    5.00
   1   9  11   37.00    5.30
  -2  -9 -11   -0.60    2.70
  -2  -9 -11   -2.40    2.80
   2   9  11   -0.90    3.70
   2   9  11    3.50    3.40
  -3  -9 -11    9.10    3.50
  -3  -9 -11   10.70    3.70
   3   9  11   17.50    5.00
   3   9  11    4.40    3.80
  -4  -9 -11   14.80    4.40
   4   9  11   11.70    4.70
   2 -10 -11   17.30    2.60
  -2  10  11   21.00    3.60
  -2  10  11   23.20    3.60
   1 -10 -11    6.50    2.50
   1 -10 -11    5.60    2.40
  -1  10  11    6.10    3.00
  -1  10  11   10.00    3.20
   0 -10 -11   -0.10    2.20
   0 -10 -11   -1.30    2.10
   0  10  11    1.60    2.90
   0  10  11   -1.60    2.50
  -1 -10 -11   -2.50    2.30
  -1 -10 -11    1.80    2.60
   1  10  11   -3.00    2.80
   1  10  11    0.80    2.90
  -2 -10 -11   -2.10    2.60
  -2 -10 -11    3.90    3.20
   2  10  11   -0.20    3.10
   2  10  11    1.40    3.70
  -3 -10 -11   -2.70    3.30
  -3 -10 -11    3.20    3.30
   3  10  11    1.20    4.10
   3  10  11    2.00    3.80
  -4 -10 -11    1.30    3.70
   4  10  11   -3.40    4.30
  -3  11  11    6.70    3.20
   2 -11 -11   18.10    2.70
  -2  11  11   18.60    3.70
  -2  11  11   13.00    3.20
   1 -11 -11    6.40    2.40
   1 -11 -11   17.00    3.00
  -1  11  11    9.30    3.30
  -1  11  11   10.40    3.20
   0 -11 -11    4.50    2.60
   0 -11 -11    0.00    2.30
   0  11  11    2.70    2.90
   0  11  11    4.00    3.30
  -1 -11 -11    1.20    2.70
  -1 -11 -11   -0.90    2.40
   1  11  11   -5.30    2.60
   1  11  11   -0.10    3.00
  -2 -11 -11    7.10    3.10
  -2 -11 -11   14.40    4.00
   2  11  11   10.70    4.60
   2  11  11   12.60    4.20
  -3 -11 -11   -7.20    2.80
   3  11  11   -2.00    3.80
   3  11  11   -0.30    3.80
  -4 -11 -11    0.50    4.00
  -3  12  11   13.20    3.80
   2 -12 -11    5.40    2.20
  -2  12  11    7.80    3.40
  -2  12  11    8.30    3.00
   1 -12 -11    6.40    2.60
   1 -12 -11    3.70    2.30
  -1  12  11    3.70    3.00
  -1  12  11   -2.10    2.30
   0 -12 -11   26.30    4.20
   0 -12 -11   33.90    4.50
   0  12  11   33.20    5.00
   0  12  11   24.10    4.80
  -1 -12 -11   31.00    4.60
  -1 -12 -11   34.70    4.70
   1  12  11   30.10    5.30
   1  12  11   33.50    5.30
  -2 -12 -11   -4.50    2.60
  -2 -12 -11    1.20    3.10
   2  12  11   -1.80    3.70
   2  12  11    2.40    4.10
  -3 -12 -11   -3.10    3.30
   3  12  11   -3.50    3.90
   3  12  11    1.50    4.50
  -4 -12 -11    4.60    3.90
  -3  13  11   21.10    4.00
   2 -13 -11    9.60    2.40
  -2  13  11    8.40    3.30
  -2  13  11   11.50    3.90
  -2  13  11    5.70    2.90
   1 -13 -11   23.50    3.80
  -1  13  11   24.90    4.60
  -1  13  11   19.60    4.40
   0 -13 -11    8.00    3.20
   0 -13 -11   11.50    3.50
   0  13  11   12.10    4.20
   0  13  11   13.10    4.10
  -1 -13 -11   18.70    4.10
  -1 -13 -11   21.70    4.10
   1  13  11   11.70    4.30
   1  13  11   17.70    4.60
  -2 -13 -11    5.10    3.70
  -2 -13 -11    6.00    3.40
   2  13  11    7.40    4.50
   2  13  11    8.60    4.30
  -3 -13 -11   11.90    4.30
   3  13  11   22.10    5.90
   3  13  11   18.80    5.90
  -3  14  11   -0.30    3.40
  -2  14  11    2.20    2.70
  -2  14  11    3.70    2.80
  -2  14  11   -3.50    3.30
   1 -14 -11    7.10    2.80
  -1  14  11    2.40    3.60
  -1  14  11    5.10    3.40
   0 -14 -11   35.10    4.80
   0 -14 -11   31.10    4.70
   0  14  11   30.40    5.70
   0  14  11   49.60    6.10
  -1 -14 -11    9.10    3.30
  -1 -14 -11    5.10    3.40
   1  14  11    2.20    4.20
   1  14  11   10.10    4.40
  -2 -14 -11    5.10    3.60
   2  14  11   -2.40    3.90
   2  14  11   -8.10    3.60
  -3 -14 -11    2.30    3.90
   3  14  11    4.70    5.00
   3  14  11    4.90    4.60
  -3  15  11    0.10    3.90
  -2  15  11    6.30    2.90
  -2  15  11    9.70    4.30
   1 -15 -11   -3.80    2.40
  -1  15  11    0.00    3.10
  -1  15  11   -0.30    4.20
  -1  15  11   -1.90    2.90
   0 -15 -11    4.40    3.10
   0 -15 -11    1.40    2.90
   0  15  11    5.80    3.80
   0  15  11   -1.80    3.20
  -1 -15 -11    3.30    3.40
  -1 -15 -11   -1.10    3.00
   1  15  11   -3.50    3.60
   1  15  11    3.60    4.00
  -2 -15 -11   -2.50    3.40
   2  15  11   -1.10    4.60
   2  15  11   -0.20    4.40
  -3 -15 -11    5.70    4.10
   3  15  11    6.70    5.20
  -3  16  11    0.80    4.10
  -2  16  11    7.10    3.20
  -2  16  11    1.40    4.00
   1 -16 -11   -6.70    2.10
  -1  16  11   -3.70    2.80
  -1  16  11   -5.10    4.00
  -1  16  11    1.20    3.30
   0 -16 -11    1.30    3.20
   0 -16 -11    1.90    2.90
   0  16  11   -1.60    3.70
   0  16  11    2.20    3.60
  -1 -16 -11    2.20    3.60
   1  16  11    3.90    4.50
   1  16  11   -0.80    4.30
  -2 -16 -11    2.20    3.90
   2  16  11   -1.30    4.70
  -3 -16 -11   -2.00    4.20
   3  16  11    6.80    5.60
  -3  17  11    7.10    4.20
  -2  17  11   11.30    5.00
   1 -17 -11   -0.80    2.20
  -1  17  11   -9.80    4.10
  -1  17  11   -5.70    2.90
   0 -17 -11   -2.70    3.00
   0 -17 -11   -0.90    3.10
   0  17  11    0.50    4.50
  -1 -17 -11    0.00    3.70
   1  17  11   -2.40    4.60
  -2 -17 -11    7.90    4.40
   2  17  11    3.20    5.60
  -2  18  11    5.20    5.30
   1 -18 -11    0.40    2.80
  -1  18  11    1.10    5.10
   0 -18 -11    1.00    3.40
   0  18  11   11.10    5.60
  -1 -18 -11    2.70    4.00
   1  18  11   -3.30    5.10
  -2 -18 -11    5.60    4.80
   2  18  11   -1.90    5.20
  -2  19  11   16.60    6.10
  -1  19  11   15.60    6.20
   0 -19 -11    5.40    3.60
   0  19  11    4.40    5.10
  -1 -19 -11   -0.30    3.90
   1  19  11   -7.90    5.10
  -1  20  11   30.00    6.90
   0  20  11    8.90    5.90
  -1 -20 -11    3.00    4.40
   1  20  11   -1.60    5.60
   1  20 -12   10.70    5.00
   1  20 -12   -1.60    4.60
  -1 -20  12   12.00    5.00
   0  20 -12    4.80    4.80
   0  20 -12   -0.20    4.20
   0 -20  12    3.30    4.50
   0 -20  12   -3.30    4.20
   2  19 -12   11.40    4.90
   2  19 -12    4.50    4.30
  -2 -19  12   14.20    5.00
   1  19 -12   -6.60    3.70
   1  19 -12   -3.80    4.10
  -1 -19  12   -1.90    4.00
   0  19 -12    0.20    4.20
   0  19 -12    6.50    4.80
   0 -19  12   -0.70    4.00
   0 -19  12   -0.20    4.30
  -1  19 -12    2.20    4.40
  -1  19 -12    0.30    4.70
   1 -19  12    0.70    4.00
   2  18 -12    2.50    3.90
   2  18 -12    5.10    3.70
  -2 -18  12    4.30    4.30
   1  18 -12    3.30    4.30
   1  18 -12   20.00    5.30
  -1 -18  12   11.10    4.80
   0  18 -12   -0.10    4.10
   0  18 -12    2.40    4.10
   0 -18  12    2.40    4.20
   0 -18  12   -0.70    4.00
  -1  18 -12    3.10    4.70
  -1  18 -12   -6.70    3.70
   1 -18  12   -1.20    4.10
  -2  18 -12    2.30    4.60
  -2  18 -12    1.50    5.60
   3  17 -12    7.50    3.90
  -3 -17  12    3.60    3.70
   2  17 -12    5.60    4.10
   2  17 -12    6.60    4.10
  -2 -17  12    0.30    3.80
   1  17 -12   -0.70    3.60
   1  17 -12    1.40    3.50
  -1 -17  12   -5.50    3.20
   0  17 -12    4.40    4.10
   0  17 -12   -0.70    3.60
   0 -17  12    9.40    4.20
   0 -17  12   -3.40    3.60
  -1  17 -12    9.00    4.70
  -1  17 -12   12.30    5.00
   1 -17  12   10.40    4.30
  -2  17 -12    0.00    4.80
  -2  17 -12    5.40    4.60
   3  16 -12   -0.80    3.40
  -3 -16  12    4.90    3.60
   2  16 -12   17.00    4.40
   2  16 -12   23.30    4.90
  -2 -16  12   19.90    4.60
   1  16 -12    1.30    3.50
   1  16 -12    0.90    3.50
  -1 -16  12    0.20    3.60
   0  16 -12   -1.60    3.70
   0  16 -12    3.40    4.00
   0 -16  12    7.30    3.90
   0 -16  12    0.00    3.80
  -1  16 -12    6.10    4.20
  -1  16 -12   15.50    4.80
   1 -16  12    4.80    3.90
  -2  16 -12   -1.70    3.80
  -2  16 -12   11.50    5.20
   3  15 -12    0.80    3.60
  -3 -15  12    3.20    3.40
   2  15 -12   21.70    4.50
   2  15 -12   24.40    4.80
  -2 -15  12   23.00    4.70
   1  15 -12    5.60    3.90
   1  15 -12   14.90    4.10
   1  15 -12   11.30    4.10
  -1 -15  12   10.40    3.80
   0  15 -12   16.20    4.60
   0  15 -12    9.20    3.90
   0  15 -12   12.90    4.20
   0 -15  12   12.00    4.20
   0 -15  12   11.20    4.50
  -1  15 -12    0.40    4.00
  -1  15 -12    0.80    3.60
   1 -15  12    1.50    3.50
  -2  15 -12    4.50    4.20
  -2  15 -12   -0.10    4.40
  -3  15 -12    7.00    5.10
  -3  15 -12    2.40    4.00
  -4 -14  12   -0.30    2.90
   3  14 -12    4.40    3.30
   3  14 -12   -5.00    2.80
  -3 -14  12    0.10    2.80
   2  14 -12    4.70    3.30
   2  14 -12   -1.10    2.70
   2  14 -12    1.90    3.10
  -2 -14  12    3.60    3.00
   1  14 -12   21.20    4.50
   1  14 -12   22.10    4.60
   1  14 -12   15.80    4.40
  -1 -14  12   20.60    4.20
   0  14 -12    9.20    3.80
   0  14 -12   11.60    3.90
   0  14 -12   12.10    4.00
   0 -14  12    9.10    3.80
   0 -14  12    8.20    3.60
  -1  14 -12    0.20    3.30
  -1  14 -12   -4.20    3.30
  -1  14 -12   -2.90    3.20
   1 -14  12    3.60    3.40
  -2  14 -12    4.90    4.40
  -2  14 -12    5.80    3.90
   2 -14  12    8.80    4.40
  -3  14 -12   -4.00    3.70
  -3  14 -12   -0.90    4.70
  -4 -13  12    8.00    3.40
   3  13 -12    2.20    2.90
   3  13 -12    8.20    3.40
  -3 -13  12   14.80    3.60
   2  13 -12   21.70    4.00
   2  13 -12   24.10    4.30
   2  13 -12   24.50    4.30
  -2 -13  12   24.60    4.30
   1  13 -12    2.60    3.00
   1  13 -12    9.00    3.60
   1  13 -12    3.50    3.30
  -1 -13  12    6.20    3.10
   0  13 -12   11.60    3.80
   0  13 -12    8.30    3.70
   0  13 -12    9.30    3.60
   0 -13  12   16.60    4.00
   0 -13  12    7.10    3.50
  -1  13 -12   -0.20    3.30
  -1  13 -12    8.90    3.80
  -1  13 -12    2.60    3.50
   1 -13  12   -1.80    3.10
  -2  13 -12   10.90    4.00
  -2  13 -12    9.80    3.80
  -2  13 -12   16.30    4.80
   2 -13  12   15.50    4.30
  -3  13 -12    6.10    4.90
  -3  13 -12   -1.10    3.80
  -4 -12  12    4.00    2.80
   3  12 -12    2.60    2.60
   3  12 -12    0.30    2.80
  -3 -12  12    3.20    2.80
   2  12 -12    0.50    2.40
   2  12 -12    3.30    2.90
   2  12 -12    2.90    2.90
  -2 -12  12    3.70    2.70
   1  12 -12    2.90    3.00
   1  12 -12    4.60    3.00
   1  12 -12   -5.10    2.30
  -1 -12  12    3.40    3.00
   0  12 -12    2.90    3.10
   0  12 -12   -2.70    2.80
   0  12 -12    4.20    3.10
   0 -12  12    2.30    3.10
   0 -12  12   -0.30    3.00
  -1  12 -12    4.90    3.30
  -1  12 -12    1.10    3.10
  -1  12 -12   -2.70    2.90
   1 -12  12   -2.10    3.00
  -2  12 -12   11.40    4.40
  -2  12 -12   15.50    4.30
  -2  12 -12    5.90    3.70
   2 -12  12    8.10    3.60
  -3  12 -12    0.80    4.90
  -3  12 -12    5.50    4.50
  -3  12 -12    4.10    3.90
  -4 -11  12    2.30    2.60
   3  11 -12   11.90    3.20
   3  11 -12   15.60    3.30
  -3 -11  12    8.30    3.20
   2  11 -12    1.20    2.50
   2  11 -12    1.10    2.70
   2  11 -12    0.40    2.30
  -2 -11  12   -0.80    2.40
   1  11 -12    4.80    2.80
   1  11 -12    1.60    2.70
   1  11 -12    3.50    2.90
  -1 -11  12    6.70    2.80
   0  11 -12   45.10    5.10
   0  11 -12   45.50    5.10
   0  11 -12   36.60    4.90
   0 -11  12   40.00    5.10
  -1  11 -12   21.30    4.30
  -1  11 -12   26.20    4.60
  -1  11 -12   22.40    4.10
   1 -11  12   23.60    4.50
  -2  11 -12   -2.50    3.20
  -2  11 -12    0.10    3.30
  -2  11 -12    3.30    3.30
   2 -11  12    3.60    3.20
  -3  11 -12   -6.70    3.20
  -3  11 -12   -2.40    4.00
  -3  11 -12   -2.40    3.50
  -4  11 -12    9.60    4.70
  -4  11 -12    3.80    4.70
  -4 -10  12   21.00    3.90
   3  10 -12   12.90    3.20
   3  10 -12   17.40    3.20
  -3 -10  12   19.80    3.90
   2  10 -12    2.70    2.30
   2  10 -12    0.80    2.30
   2  10 -12    0.30    2.10
  -2 -10  12   -0.60    2.00
   1  10 -12   -0.20    2.40
   1  10 -12    0.60    2.20
   1  10 -12    3.20    2.70
  -1 -10  12   -0.70    2.20
   0  10 -12    3.10    2.60
   0  10 -12    0.20    2.60
   0  10 -12    2.80    2.80
   0 -10  12   -1.70    2.30
  -1  10 -12   30.10    4.70
  -1  10 -12   35.80    4.90
  -1  10 -12   33.40    4.80
   1 -10  12   35.20    4.90
  -2  10 -12    8.90    3.40
  -2  10 -12   12.00    3.80
  -2  10 -12    6.50    3.70
   2 -10  12    5.90    3.30
  -3  10 -12   -1.00    3.90
  -3  10 -12    5.10    3.60
  -3  10 -12    3.30    3.10
  -4  10 -12    2.20    3.50
  -4  10 -12    1.40    4.10
  -4  -9  12   -0.10    2.20
   3   9 -12    2.80    2.20
   3   9 -12    1.20    2.30
  -3  -9  12    1.70    2.40
   2   9 -12   38.20    4.10
   2   9 -12   36.60    4.40
   2   9 -12   35.90    4.30
  -2  -9  12   29.00    3.90
   1   9 -12   96.69    6.30
   1   9 -12   98.79    6.50
   1   9 -12   90.59    6.00
  -1  -9  12   90.99    6.30
  -1  -9  12   95.99    6.30
   0   9 -12   21.30    3.80
   0   9 -12   24.90    4.10
   0   9 -12   18.40    3.60
   0  -9  12   27.40    4.20
  -1   9 -12   49.20    5.40
  -1   9 -12   57.39    5.80
  -1   9 -12   58.19    5.70
   1  -9  12   60.19    5.80
  -2   9 -12    4.40    3.30
  -2   9 -12    7.80    3.40
  -2   9 -12    5.50    3.20
   2  -9  12    9.10    3.30
  -3   9 -12   21.00    4.60
  -3   9 -12   33.60    5.30
  -3   9 -12   30.10    4.90
  -4   9 -12    3.70    4.50
  -4   9 -12    2.70    4.10
  -5  -8  12    1.10    2.60
  -4  -8  12    5.10    2.60
   3   8 -12   32.20    3.60
   3   8 -12   32.00    3.80
  -3  -8  12   32.20    4.00
   2   8 -12    1.40    2.20
   2   8 -12   -1.70    1.80
   2   8 -12    1.90    2.00
  -2  -8  12    2.40    2.00
   1   8 -12   41.80    4.40
   1   8 -12   41.30    4.40
   1   8 -12   35.60    4.10
  -1  -8  12   41.30    4.50
  -1  -8  12   38.00    4.40
   0   8 -12   35.10    4.30
   0   8 -12   35.80    4.40
   0   8 -12   47.40    5.00
   0  -8  12   32.80    4.30
  -1   8 -12    5.50    2.90
  -1   8 -12    5.70    2.80
  -1   8 -12    4.30    3.00
   1  -8  12    6.50    3.10
  -2   8 -12   58.89    5.90
  -2   8 -12   49.50    5.50
  -2   8 -12   46.20    5.40
   2  -8  12   52.79    5.50
  -3   8 -12    0.40    3.10
  -3   8 -12    4.50    3.10
  -3   8 -12   -0.80    3.70
  -4   8 -12   -1.70    3.80
  -4   8 -12   -4.80    3.40
  -5  -7  12   -2.70    2.20
  -4  -7  12   12.00    3.00
   3   7 -12   62.99    4.30
   3   7 -12   52.99    4.70
  -3  -7  12   66.99    5.00
   2   7 -12  103.29    6.20
   2   7 -12   98.69    5.60
   2   7 -12  107.39    5.90
  -2  -7  12   99.29    6.20
   1   7 -12    1.20    2.00
   1   7 -12   -0.30    1.90
   1   7 -12    0.20    2.20
  -1  -7  12   -1.90    2.10
  -1  -7  12   -0.50    2.00
   0   7 -12    4.50    2.60
   0   7 -12    4.60    2.70
   0   7 -12    7.70    2.70
   0  -7  12    7.10    2.70
  -1   7 -12   30.10    4.10
  -1   7 -12   31.50    4.40
  -1   7 -12   32.90    4.30
   1  -7  12   26.40    4.10
  -2   7 -12    2.80    3.10
  -2   7 -12    3.80    3.10
  -2   7 -12    2.70    3.00
   2  -7  12    2.00    3.00
  -3   7 -12   -0.30    3.00
  -3   7 -12    1.50    3.50
  -3   7 -12    0.60    3.10
   3  -7  12    3.10    2.80
  -4   7 -12   -3.90    3.60
  -4   7 -12    5.20    3.90
  -4  -6  12   -2.70    1.70
   3   6 -12    5.00    2.00
  -3  -6  12    3.70    2.30
   2   6 -12   -0.40    1.90
   2   6 -12    0.80    1.60
   2   6 -12   -2.10    1.40
  -2  -6  12   -4.40    1.60
  -2  -6  12   -1.70    1.80
   1   6 -12   17.60    3.10
   1   6 -12   23.50    3.20
   1   6 -12   20.60    3.20
  -1  -6  12   20.90    3.30
   0   6 -12  125.09    6.80
   0   6 -12  125.19    6.90
   0   6 -12  125.09    7.10
   0  -6  12  120.49    7.00
  -1   6 -12    2.10    2.40
  -1   6 -12    1.10    2.30
  -1   6 -12    5.20    2.70
   1  -6  12    1.80    2.60
  -2   6 -12  108.89    7.10
  -2   6 -12  116.29    7.50
   2  -6  12   99.29    6.90
  -3   6 -12    2.80    3.40
  -3   6 -12    6.20    3.40
   3  -6  12    0.60    2.90
  -4   6 -12   -1.70    2.70
  -4   6 -12    4.70    3.90
  -4  -5  12    6.80    2.20
   3   5 -12    4.00    2.00
  -3  -5  12    2.70    2.00
   2   5 -12   41.50    3.70
   2   5 -12   50.99    3.80
   2   5 -12   54.69    4.80
  -2  -5  12   49.50    4.60
  -2  -5  12   55.89    4.90
   1   5 -12   -0.30    1.90
   1   5 -12   -1.80    1.70
   1   5 -12    3.50    1.90
  -1  -5  12    0.20    1.80
   0   5 -12    3.80    2.40
   0   5 -12    5.20    2.30
   0   5 -12    6.90    2.50
   0  -5  12    6.10    2.40
  -1   5 -12   -0.10    2.50
  -1   5 -12    3.90    2.50
   1  -5  12    2.70    2.50
  -2   5 -12    6.50    2.90
  -2   5 -12    2.70    2.80
   2  -5  12   -0.70    2.60
  -3   5 -12    3.70    3.30
  -3   5 -12   15.00    4.10
   3  -5  12    6.50    3.50
  -4   5 -12    3.20    3.60
  -4   5 -12   14.40    3.80
  -4  -4  12    4.70    2.20
   3   4 -12    0.20    1.50
  -3  -4  12    0.60    1.70
  -3  -4  12    2.00    1.80
   2   4 -12    8.50    2.00
   2   4 -12   11.00    2.20
   2   4 -12   11.20    2.40
  -2  -4  12   11.80    2.50
   1   4 -12    1.50    1.70
   1   4 -12    4.20    2.10
   1   4 -12    7.30    2.20
  -1  -4  12    5.10    2.10
  -1  -4  12    4.30    2.00
   0   4 -12   14.90    2.80
   0   4 -12    6.40    2.30
   0  -4  12    9.60    2.40
  -1   4 -12  171.38    8.40
  -1   4 -12  178.98    8.80
   1  -4  12  170.88    8.50
  -2   4 -12   15.10    3.40
  -2   4 -12    7.20    3.00
   2  -4  12   12.40    3.40
  -3   4 -12   49.30    5.30
  -3   4 -12   38.20    5.30
   3  -4  12   49.70    5.70
  -4   4 -12    7.10    3.70
  -4   4 -12    5.30    3.90
   3   3 -12   19.80    2.60
  -3  -3  12   19.40    3.00
   2   3 -12   13.00    2.40
   2   3 -12    8.40    1.80
   2   3 -12   11.00    2.10
  -2  -3  12    7.60    2.30
   1   3 -12    9.60    2.20
   1   3 -12   10.20    2.20
   1   3 -12   11.70    2.50
  -1  -3  12    9.00    2.40
  -1  -3  12   12.70    2.40
   0   3 -12    5.10    2.10
   0   3 -12    7.50    2.40
   0  -3  12    9.60    3.00
   0  -3  12    6.40    2.50
  -1   3 -12    7.50    2.70
  -1   3 -12    6.20    2.50
   1  -3  12    3.70    2.50
  -2   3 -12   49.60    5.10
  -2   3 -12   55.19    5.30
   2  -3  12   61.59    5.60
   2  -3  12   60.59    6.10
  -3   3 -12    3.10    3.10
  -3   3 -12   11.80    3.30
   3  -3  12   11.80    3.80
  -4   3 -12   -5.40    2.90
  -4   3 -12   -2.50    3.40
   3   2 -12   10.40    1.90
  -3  -2  12    7.00    2.10
   2   2 -12   43.70    3.70
   2   2 -12   48.50    3.30
  -2  -2  12   52.69    4.00
[truncated: 202,464 more chars]
