# Supplementary material for: Crystal structure and Hirshfeld surface analysis of 3,4-di­hydro-2H-anthra[1,2-b][1,4]dioxepine-8,13-dione
Source: Acta Crystallogr E Crystallogr Commun. 2020 Mar 27;76(Pt 4):576–80. doi: 10.1107/S2056989020003965 (PMC7133044; doi:10.1107/S2056989020003965)
Supplement: Supplementary file 2 [file e-76-00576-Isup2.hkl]

data_I                                                                          
_shelx_title ' e4722b_a.res in P2(1)/n'                                         
_shelx_refln_list_code          4                                               
_shelx_F_calc_maximum      144.24                                               
_exptl_crystal_F_000       584.00                                               
_reflns_d_resolution_high  0.7174                                               
                                                                                
loop_                                                                           
 _space_group_symop_operation_xyz                                               
 'x, y, z'                                                                      
 '-x+1/2, y+1/2, -z+1/2'                                                        
 '-x, -y, -z'                                                                   
 'x-1/2, -y-1/2, z-1/2'                                                         
                                                                                
_cell_length_a     4.2951                                                       
_cell_length_b    16.7714                                                       
_cell_length_c    18.0537                                                       
_cell_angle_alpha  90.000                                                       
_cell_angle_beta   95.941                                                       
_cell_angle_gamma  90.000                                                       
                                                                                
_shelx_F_squared_multiplier     1.000                                           
                                                                                
loop_                                                                           
 _refln_index_h                                                                 
 _refln_index_k                                                                 
 _refln_index_l                                                                 
 _refln_F_squared_calc                                                          
 _refln_F_squared_meas                                                          
 _refln_F_squared_sigma                                                         
 _refln_observed_status                                                         
   1   1   0       2117.74       2235.27        24.53 o                         
   2   1   0          0.07         -0.15         1.12 o                         
   0   2   0        903.90        860.76        11.44 o                         
   1   2   0      14408.18      13648.83       137.87 o                         
   2   2   0        473.62        461.57        13.19 o                         
   3   2   0        460.62        492.76        10.20 o                         
   4   2   0         37.48         36.90         5.15 o                         
   1   3   0        409.05        360.02         3.69 o                         
   2   3   0        445.28        472.50         7.48 o                         
   3   3   0          9.99         26.37         2.08 o                         
   4   3   0        248.74        244.59         8.49 o                         
   0   4   0        725.59        696.67         7.40 o                         
   1   4   0       2646.29       2617.47        19.80 o                         
   2   4   0        661.24        665.93         9.25 o                         
   3   4   0         24.49         32.35         2.15 o                         
   4   4   0          5.63          6.47         1.89 o                         
   5   4   0        239.48        224.59        13.09 o                         
   1   5   0       1246.53       1229.93        10.15 o                         
   2   5   0       7659.89       7894.97        93.19 o                         
   3   5   0         25.27         24.10         1.84 o                         
   4   5   0          1.49          0.95         1.89 o                         
   5   5   0         63.36         45.27         7.29 o                         
   0   6   0        901.93        853.71        10.46 o                         
   1   6   0        724.49        764.93         7.30 o                         
   2   6   0       4517.48       4691.80        56.26 o                         
   3   6   0          0.82         98.04         8.37 o                         
   4   6   0          1.77          2.15         2.09 o                         
   5   6   0          3.02          6.86         5.58 o                         
   1   7   0       3258.82       3438.44        29.36 o                         
   2   7   0        793.25        852.05         9.56 o                         
   3   7   0        660.92        672.86        12.02 o                         
   4   7   0          0.23         -2.11         2.11 o                         
   5   7   0         12.41         16.52         6.22 o                         
   0   8   0       2409.22       2301.38        31.29 o                         
   1   8   0        630.63        681.64         6.93 o                         
   2   8   0         25.81         37.46         1.79 o                         
   3   8   0        375.51        349.09         6.73 o                         
   4   8   0         76.04         72.27         4.31 o                         
   5   8   0         67.82         51.92         8.58 o                         
   1   9   0          0.03         -0.49         0.94 o                         
   2   9   0         30.89         39.00         1.80 o                         
   3   9   0        149.43        158.97         5.44 o                         
   4   9   0        181.61        176.54         7.18 o                         
   5   9   0          6.18         -5.58         5.58 o                         
   0  10   0        106.24        109.65         4.75 o                         
   1  10   0         65.43         61.51         3.31 o                         
   2  10   0          0.04         -1.21         1.21 o                         
   3  10   0        160.52        198.78         5.73 o                         
   4  10   0        339.28        325.82        10.18 o                         
   5  10   0          0.01          5.79         6.22 o                         
   1  11   0         23.93         24.36         1.77 o                         
   2  11   0         11.42          9.63         1.75 o                         
   3  11   0        138.03        142.41         6.43 o                         
   4  11   0        760.84        750.76        30.89 o                         
   5  11   0          0.39          5.79         6.22 o                         
   0  12   0        209.64        190.36         6.14 o                         
   1  12   0        538.10        557.31         8.10 o                         
   2  12   0         16.41         18.72         2.56 o                         
   3  12   0          0.47          9.82         2.26 o                         
   4  12   0        428.81        392.33        21.24 o                         
   5  12   0         84.64         61.35        10.08 o                         
   1  13   0        306.62        348.58         6.23 o                         
   2  13   0         89.36         80.85         3.88 o                         
   3  13   0        180.20        146.82         6.04 o                         
   4  13   0          3.17          6.87         5.90 o                         
   0  14   0         27.04         24.19         3.42 o                         
   1  14   0          4.02          1.82         1.83 o                         
   2  14   0        265.79        224.41         6.12 o                         
   3  14   0          2.78          5.44         2.54 o                         
   4  14   0          2.16          0.88         6.22 o                         
   1  15   0         60.77         64.40         3.25 o                         
   2  15   0         47.15         37.01         3.76 o                         
   3  15   0         49.86         56.07         4.29 o                         
   4  15   0          0.00          8.15         8.15 o                         
   0  16   0         18.84         17.89         3.61 o                         
   1  16   0          8.74          9.60         2.37 o                         
   2  16   0          0.12          3.12         2.82 o                         
   3  16   0          1.65          5.88         3.27 o                         
   4  16   0          1.82          2.22         5.37 o                         
   1  17   0          8.72         12.84         2.63 o                         
   2  17   0         11.12         16.47         3.24 o                         
   3  17   0          1.38         -3.46         3.46 o                         
   4  17   0         26.96         36.64         6.90 o                         
   0  18   0          4.78          7.23         3.67 o                         
   1  18   0         73.76         66.58         4.08 o                         
   2  18   0          0.30          4.08         4.40 o                         
   3  18   0         60.88         48.68         5.26 o                         
   1  19   0         21.98         14.01         3.53 o                         
   2  19   0         11.02          8.19         4.12 o                         
   3  19   0        127.22        108.90         8.06 o                         
   0  20   0        376.47        399.61        14.12 o                         
   1  20   0          1.23          3.53         3.94 o                         
   2  20   0          8.13          5.17         4.70 o                         
   3  20   0         16.17         15.44         6.72 o                         
   1  21   0          0.81          6.13         4.26 o                         
   2  21   0          4.91          5.54         4.90 o                         
   0  22   0          1.29          6.80         5.39 o                         
   1  22   0         13.00          7.10         4.42 o                         
   2  22   0          1.22         -8.58         8.58 o                         
   1  23   0          0.44          5.79         9.01 o                         
   1   0   1        234.62        209.41         3.15 o                         
  -2   1   1         80.72         77.23         4.93 o                         
  -1   1   1       1812.89       1667.22        23.22 o                         
   1   1   1       5780.59       5354.13        46.31 o                         
   2   1   1        432.93        421.13         7.60 o                         
   3   1   1          0.20         -0.60         2.20 o                         
  -3   2   1          2.95          4.93         3.00 o                         
  -2   2   1        518.08        546.42         8.13 o                         
  -1   2   1       6990.84       6693.14        67.78 o                         
   0   2   1      10563.42       9633.21        74.74 o                         
   1   2   1      20805.11      20362.56       190.45 o                         
   2   2   1         39.62         56.74         2.26 o                         
   3   2   1        400.60        415.50         9.20 o                         
   4   2   1         48.77         41.57         4.10 o                         
  -4   3   1         75.95         59.64         6.44 o                         
  -3   3   1          1.47         -2.66         2.66 o                         
  -2   3   1        656.62        691.25         9.25 o                         
  -1   3   1      19769.59      19530.58       202.87 o                         
   0   3   1       2507.92       2264.34        15.58 o                         
   1   3   1      12780.48      12538.21        92.48 o                         
   2   3   1        597.80        708.66        11.85 o                         
   3   3   1        297.13        320.27         7.84 o                         
   4   3   1         23.06         19.22         3.33 o                         
   5   3   1          1.83          4.08         4.29 o                         
  -5   4   1          6.76          3.86         4.51 o                         
  -4   4   1          0.08          6.44         3.86 o                         
  -3   4   1          1.96          1.10         1.63 o                         
  -2   4   1       1145.68       1227.44        15.62 o                         
  -1   4   1      11920.76      11651.04        85.96 o                         
   0   4   1       1424.19       1410.53        10.00 o                         
   1   4   1       1103.68       1162.10         9.90 o                         
   2   4   1       1072.92       1097.31        14.22 o                         
   3   4   1        141.83        121.39         3.66 o                         
   4   4   1         88.25         96.78         4.89 o                         
   5   4   1          2.75          3.22         5.15 o                         
  -5   5   1         33.20         23.60         5.79 o                         
  -4   5   1         75.47         69.20         5.68 o                         
  -3   5   1         13.37         16.96         1.65 o                         
  -2   5   1       2414.96       2636.91        32.14 o                         
  -1   5   1       1455.99       1420.21        11.15 o                         
   0   5   1         36.90         34.17         1.01 o                         
   1   5   1        104.51        103.46         1.93 o                         
   2   5   1       1986.23       2203.04        23.51 o                         
   3   5   1         41.22         50.45         2.57 o                         
   4   5   1          0.09         -1.88         1.88 o                         
   5   5   1          0.33         13.94         5.58 o                         
  -4   6   1          1.52          1.02         2.78 o                         
  -3   6   1         37.62         44.08         2.70 o                         
  -2   6   1        249.91        309.09         8.63 o                         
  -1   6   1       1254.10       1275.10        11.43 o                         
   0   6   1          3.68          2.23         0.79 o                         
   1   6   1          5.10          7.51         1.02 o                         
   2   6   1          4.79          6.24         1.19 o                         
   3   6   1          0.48          3.98         1.64 o                         
   4   6   1         29.56         20.56         2.67 o                         
   5   6   1         28.87         18.02         6.44 o                         
  -5   7   1          6.80          0.43         4.72 o                         
  -4   7   1         63.56         49.13         4.79 o                         
  -3   7   1          8.47         12.05         1.79 o                         
  -2   7   1        640.28        687.57         8.46 o                         
  -1   7   1        667.52        654.40         7.14 o                         
   0   7   1        177.55        158.40         2.55 o                         
   1   7   1        250.54        243.44         3.85 o                         
   2   7   1        516.49        558.35         6.87 o                         
   3   7   1        519.43        511.68         8.44 o                         
   4   7   1         13.55          9.14         2.47 o                         
   5   7   1         22.43         17.16         6.65 o                         
  -5   8   1         10.95         10.73         5.36 o                         
  -4   8   1         28.66         33.30         4.72 o                         
  -3   8   1        721.59        756.29        11.27 o                         
  -2   8   1        566.22        638.16         7.64 o                         
  -1   8   1          3.03          0.80         1.02 o                         
   0   8   1         73.20         70.48         1.88 o                         
   1   8   1        364.02        383.15         4.75 o                         
   2   8   1        122.54        142.18         3.08 o                         
   3   8   1       1049.96       1044.44        14.63 o                         
   4   8   1         82.83         58.39         3.87 o                         
   5   8   1          0.98          3.43         6.01 o                         
  -5   9   1         11.97          3.86         5.58 o                         
  -4   9   1         34.86         34.10         4.76 o                         
  -3   9   1       1089.15       1125.29        19.24 o                         
  -2   9   1         33.50         34.49         1.87 o                         
  -1   9   1          0.98          0.00         1.03 o                         
   0   9   1       1837.42       1857.38        17.45 o                         
   1   9   1          9.43         16.69         1.24 o                         
   2   9   1        123.17        124.42         2.98 o                         
   3   9   1        590.77        565.67         8.53 o                         
   4   9   1        118.13         95.35         4.95 o                         
   5   9   1          0.16         -2.15         6.01 o                         
  -5  10   1         47.65         27.67         8.15 o                         
  -4  10   1          2.09          6.81         4.00 o                         
  -3  10   1       1006.40        952.60        17.06 o                         
  -2  10   1         21.14         22.78         1.88 o                         
  -1  10   1         40.50         43.10         1.86 o                         
   0  10   1       2847.68       2985.27        27.30 o                         
   1  10   1        423.60        407.97         5.02 o                         
   2  10   1         13.71         11.70         1.43 o                         
   3  10   1          9.17          6.64         2.09 o                         
   4  10   1        210.88        198.76         7.01 o                         
   5  10   1          2.48          5.58         7.08 o                         
  -5  11   1          0.63         -3.00         6.01 o                         
  -4  11   1        150.56        125.37        25.52 o                         
  -3  11   1        254.59        196.21         5.08 o                         
  -2  11   1          2.45          1.37         1.50 o                         
  -1  11   1          0.31          1.51         1.33 o                         
   0  11   1        329.66        318.63         4.82 o                         
   1  11   1         71.14         71.48         3.09 o                         
   2  11   1         80.72         81.31         2.76 o                         
   3  11   1         61.05         57.52         3.03 o                         
   4  11   1         58.56         40.39         4.68 o                         
   5  11   1          2.32          0.64         6.44 o                         
  -5  12   1          4.14         14.37         7.08 o                         
  -4  12   1          5.09          9.65         4.25 o                         
  -3  12   1         67.93         49.57         3.12 o                         
  -2  12   1          2.33          7.84         2.05 o                         
  -1  12   1         55.70         53.39         2.60 o                         
   0  12   1         18.73         18.53         1.95 o                         
   1  12   1        124.50        129.07         5.63 o                         
   2  12   1         40.93         38.44         2.45 o                         
   3  12   1         19.68         10.03         2.27 o                         
   4  12   1         20.87         14.47         5.38 o                         
   5  12   1          8.43          3.65         7.08 o                         
  -4  13   1        130.50        116.68        12.87 o                         
  -3  13   1         11.67          9.77         2.42 o                         
  -2  13   1         26.79         17.34         2.34 o                         
  -1  13   1        297.51        307.09         5.79 o                         
   0  13   1         84.59         86.07         3.26 o                         
   1  13   1        169.50        175.28         4.51 o                         
   2  13   1         26.70         29.77         2.72 o                         
   3  13   1         10.67          8.62         2.54 o                         
   4  13   1         71.17         63.71         5.47 o                         
  -4  14   1         41.38         32.76         9.01 o                         
  -3  14   1          2.24          5.42         3.10 o                         
  -2  14   1          5.29          4.94         2.29 o                         
  -1  14   1         14.69         15.87         2.18 o                         
   0  14   1         41.62         36.96         2.64 o                         
   1  14   1         43.66         54.25         2.93 o                         
   2  14   1         10.07          9.48         2.46 o                         
   3  14   1          9.13          9.42         2.69 o                         
   4  14   1          0.40          0.86         7.62 o                         
  -4  15   1         19.68         36.25         9.22 o                         
  -3  15   1         24.11         26.29         4.41 o                         
  -2  15   1          0.19          6.17         2.56 o                         
  -1  15   1         26.50         28.43         2.63 o                         
   0  15   1        124.28        122.89         4.24 o                         
   1  15   1         19.66         16.93         2.40 o                         
   2  15   1        124.64        143.96         5.38 o                         
   3  15   1          0.08         -2.43         2.95 o                         
   4  15   1         11.62         -0.86         5.46 o                         
  -4  16   1         26.72         24.33         6.29 o                         
  -3  16   1          5.91          4.48         3.01 o                         
  -2  16   1        229.95        217.02         8.73 o                         
  -1  16   1        199.96        185.73         5.22 o                         
   0  16   1          1.85          4.62         2.23 o                         
   1  16   1          1.12         -2.38         2.38 o                         
   2  16   1        287.97        286.50         9.75 o                         
   3  16   1        113.79        115.37         6.53 o                         
   4  16   1          1.93          4.40         5.84 o                         
  -4  17   1         10.10         26.90         9.98 o                         
  -3  17   1          7.73         11.37         4.08 o                         
  -2  17   1         20.22         26.82         3.45 o                         
  -1  17   1        144.29        121.68         4.66 o                         
   0  17   1          3.01          2.96         2.27 o                         
   1  17   1          3.78          1.68         2.44 o                         
   2  17   1         24.47         23.08         3.46 o                         
   3  17   1          6.84          9.45         4.13 o                         
   4  17   1          2.64         -5.69         5.69 o                         
  -3  18   1          6.16          4.74         5.88 o                         
  -2  18   1          9.94          8.12         4.24 o                         
  -1  18   1         77.04         69.18         4.19 o                         
   0  18   1         31.98         33.43         3.16 o                         
   1  18   1         57.82         48.09         3.55 o                         
   2  18   1          7.71          7.81         3.55 o                         
   3  18   1          4.51          5.12         4.20 o                         
  -3  19   1         40.07         42.32         8.29 o                         
  -2  19   1          0.07         -1.96         3.50 o                         
  -1  19   1          4.49          8.02         3.41 o                         
   0  19   1         13.55         15.42         2.95 o                         
   1  19   1         19.86         23.46         3.53 o                         
   2  19   1          1.40         -1.93         3.53 o                         
   3  19   1          0.00          1.07         4.52 o                         
  -3  20   1         11.32         11.44         5.90 o                         
  -2  20   1          0.01         -2.80         4.50 o                         
  -1  20   1          7.52         10.10         4.14 o                         
   0  20   1          0.11          2.78         3.45 o                         
   1  20   1          0.62         -1.15         5.63 o                         
   2  20   1          3.75          7.30         4.38 o                         
   3  20   1          3.75          3.32         5.20 o                         
  -2  21   1          3.12          1.67         5.25 o                         
  -1  21   1          4.77          3.14         4.09 o                         
   0  21   1         54.67         54.55         4.79 o                         
   1  21   1          4.37          3.22         4.70 o                         
   2  21   1          2.08          2.63         5.81 o                         
  -2  22   1          3.10         19.09         9.87 o                         
  -1  22   1          0.76          0.83         4.53 o                         
   0  22   1         24.52         15.00         4.04 o                         
   1  22   1        104.75        103.53         7.68 o                         
  -1  23   1         10.83          2.00         7.05 o                         
   0  23   1          3.82         -1.06         3.90 o                         
   2   0   2         43.00         46.60         1.97 o                         
  -1   1   2        201.59        201.22         4.09 o                         
   0   1   2       2968.78       2677.75        49.96 o                         
   1   1   2        241.25        246.27         4.08 o                         
   2   1   2       1493.61       1506.52        15.23 o                         
   3   1   2         59.60         65.33         2.63 o                         
   4   1   2         34.01         32.31         7.19 o                         
  -2   2   2       1861.53       1904.86        25.21 o                         
  -1   2   2       2158.93       2043.77        22.64 o                         
   0   2   2       2179.78       2083.80        15.19 o                         
   1   2   2        304.53        321.92         3.54 o                         
   2   2   2        156.77        153.32         2.55 o                         
   3   2   2          2.93          3.72         1.76 o                         
   4   2   2          2.10          3.91         2.96 o                         
  -3   3   2         93.88         94.61         6.65 o                         
  -2   3   2        308.38        303.39         5.66 o                         
  -1   3   2         33.94         41.06         1.66 o                         
   0   3   2         46.58         36.38         0.91 o                         
   1   3   2        575.10        598.90         5.96 o                         
   2   3   2         44.03         42.19         1.52 o                         
   3   3   2         28.66         37.54         2.55 o                         
   4   3   2        113.30        109.93         6.43 o                         
   5   3   2          9.07         -4.08         4.51 o                         
  -4   4   2        311.56        315.55        14.16 o                         
  -3   4   2          2.33          1.25         1.81 o                         
  -2   4   2          5.32          8.13         1.52 o                         
  -1   4   2        691.69        701.72         5.58 o                         
   0   4   2        172.69        175.34         2.13 o                         
   1   4   2        252.12        248.24         4.79 o                         
   2   4   2        376.65        402.29         5.44 o                         
   3   4   2          0.73          0.73         1.71 o                         
   4   4   2          2.45          5.00         2.37 o                         
   5   4   2          0.32          1.93         5.15 o                         
  -5   5   2         39.33         28.10         5.58 o                         
  -4   5   2          0.05          5.11         2.96 o                         
  -3   5   2        121.89        126.62         4.00 o                         
  -2   5   2        218.69        266.57         5.05 o                         
  -1   5   2         69.56         68.61         1.33 o                         
   0   5   2       3998.13       3821.30        30.94 o                         
   1   5   2        245.73        246.03         3.39 o                         
   2   5   2        951.49        996.71        10.87 o                         
   3   5   2          9.75          9.76         1.95 o                         
   4   5   2          2.61          0.52         2.09 o                         
   5   5   2          5.57         10.73         5.79 o                         
  -5   6   2          4.26          0.43         4.51 o                         
  -4   6   2          0.07         -0.20         2.63 o                         
  -3   6   2         82.22         94.16         3.81 o                         
  -2   6   2        584.27        598.67         9.47 o                         
  -1   6   2       1566.03       1708.03        14.98 o                         
   0   6   2        803.41        793.53         7.59 o                         
   1   6   2        516.56        539.51         6.14 o                         
   2   6   2        233.66        264.84         4.30 o                         
   3   6   2        194.71        203.94         4.81 o                         
   4   6   2         40.17         30.44         2.99 o                         
   5   6   2          8.18          8.37         6.22 o                         
  -5   7   2         11.21          5.79         5.15 o                         
  -4   7   2         38.96         29.29         5.36 o                         
  -3   7   2          8.82         10.24         2.11 o                         
  -2   7   2        603.22        654.14         9.37 o                         
  -1   7   2       3847.19       4034.95        35.76 o                         
   0   7   2       3555.57       3621.20        32.25 o                         
   1   7   2        228.46        217.55         3.41 o                         
   2   7   2          0.21          0.06         1.10 o                         
   3   7   2        266.37        272.44         5.08 o                         
   4   7   2          4.38          0.44         2.36 o                         
   5   7   2         10.26          6.86         6.65 o                         
  -5   8   2          4.80          3.65         5.36 o                         
  -4   8   2        352.94        326.04        16.52 o                         
  -3   8   2          0.16          3.25         1.76 o                         
  -2   8   2        169.96        178.61         3.27 o                         
  -1   8   2        387.60        411.30         4.92 o                         
   0   8   2         20.97         28.63         1.39 o                         
   1   8   2         17.54         14.41         1.32 o                         
   2   8   2          0.64          3.33         1.19 o                         
   3   8   2        240.25        262.53         5.27 o                         
   4   8   2         26.55         30.06         4.13 o                         
   5   8   2         10.48          5.36         7.08 o                         
  -5   9   2          5.72          7.72         5.58 o                         
  -4   9   2          7.01         11.50         3.86 o                         
  -3   9   2          6.64         10.20         2.28 o                         
  -2   9   2         99.88         89.72         2.59 o                         
  -1   9   2         49.32         50.08         1.77 o                         
   0   9   2        297.76        350.26         4.38 o                         
   1   9   2         37.01         40.12         1.83 o                         
   2   9   2         54.99         62.41         2.21 o                         
   3   9   2          4.15          6.05         1.82 o                         
   4   9   2         64.89         63.35         4.30 o                         
   5   9   2          1.15         -6.01         6.01 o                         
  -5  10   2          2.98         -1.07         5.58 o                         
  -4  10   2         17.22         18.83         4.31 o                         
  -3  10   2          1.33          8.98         3.38 o                         
  -2  10   2        298.02        307.63         5.14 o                         
  -1  10   2         13.25          9.80         1.34 o                         
   0  10   2         49.26         48.94         1.81 o                         
   1  10   2         67.88         64.04         2.13 o                         
   2  10   2         52.67         61.10         3.10 o                         
   3  10   2          2.12         -0.79         1.94 o                         
   4  10   2         25.80         13.28         3.32 o                         
   5  10   2          2.47          5.15         7.29 o                         
  -5  11   2         19.28          8.80         6.01 o                         
  -4  11   2          8.79          9.82         4.15 o                         
  -3  11   2         17.53         19.26         2.56 o                         
  -2  11   2         17.77         22.32         1.91 o                         
  -1  11   2         13.30         11.11         1.56 o                         
   0  11   2         14.11         10.23         1.38 o                         
   1  11   2        437.52        440.29         5.72 o                         
   2  11   2         74.30         91.17         2.77 o                         
   3  11   2          3.67          3.24         2.00 o                         
   4  11   2         29.54         16.08         4.05 o                         
   5  11   2         34.71         19.74         8.15 o                         
  -5  12   2          9.67          8.37         7.08 o                         
  -4  12   2        136.73        102.76        11.37 o                         
  -3  12   2         78.36         66.18         3.33 o                         
  -2  12   2         18.36         25.82         2.30 o                         
  -1  12   2          7.97          5.66         1.70 o                         
   0  12   2        593.16        591.82         8.74 o                         
   1  12   2        515.42        528.06         6.69 o                         
   2  12   2          4.11          3.60         1.75 o                         
   3  12   2         26.35         21.03         2.48 o                         
   4  12   2         33.73         26.48         4.47 o                         
   5  12   2         26.30         13.73         7.94 o                         
  -4  13   2         78.09         71.43         7.12 o                         
  -3  13   2         37.79         26.53         3.20 o                         
  -2  13   2        377.39        311.45         8.65 o                         
  -1  13   2          0.00         -0.14         1.75 o                         
   0  13   2          5.65          3.36         1.81 o                         
   1  13   2        462.91        468.70         7.73 o                         
   2  13   2        289.73        276.17         5.70 o                         
   3  13   2         30.92         25.82         2.72 o                         
   4  13   2          0.28         -2.65         3.84 o                         
  -4  14   2          0.36         -0.29         5.26 o                         
  -3  14   2          2.20          4.52         2.68 o                         
  -2  14   2        205.30        168.36         5.08 o                         
  -1  14   2        189.75        220.47         5.11 o                         
   0  14   2        419.33        426.03         7.26 o                         
   1  14   2        103.64        102.04         4.47 o                         
   2  14   2         65.22         63.16         3.81 o                         
   3  14   2          3.04          0.80         3.21 o                         
   4  14   2          1.36          2.36         5.47 o                         
  -4  15   2         30.67         52.34        10.30 o                         
  -3  15   2         21.59         15.42         3.31 o                         
  -2  15   2         35.57         23.78         2.80 o                         
  -1  15   2         14.36         10.04         2.19 o                         
   0  15   2         16.29         21.11         2.46 o                         
   1  15   2          3.96          1.97         2.10 o                         
   2  15   2         42.51         44.27         4.57 o                         
   3  15   2          8.67         11.84         3.47 o                         
   4  15   2         15.00          5.61         5.69 o                         
  -4  16   2        143.27        158.51        15.66 o                         
  -3  16   2          0.14         -2.05         3.19 o                         
  -2  16   2          0.27          0.62         3.73 o                         
  -1  16   2        178.41        180.89         5.21 o                         
   0  16   2         30.46         26.43         2.69 o                         
   1  16   2         46.94         47.08         3.16 o                         
   2  16   2          2.89          4.34         2.87 o                         
   3  16   2          0.03          0.19         3.61 o                         
   4  16   2          2.95         -5.37         5.37 o                         
  -4  17   2         29.31         35.40        10.08 o                         
  -3  17   2          0.86         -0.56         3.54 o                         
  -2  17   2          1.73         -2.67         2.67 o                         
  -1  17   2         14.95          9.00         2.57 o                         
   0  17   2          5.99          5.53         2.46 o                         
   1  17   2          4.63          6.10         2.49 o                         
   2  17   2         23.71         29.37         3.61 o                         
   3  17   2         49.28         54.91         5.46 o                         
  -3  18   2          5.07          0.49         4.00 o                         
  -2  18   2          0.70          6.61         3.93 o                         
  -1  18   2         33.59         34.15         3.61 o                         
   0  18   2         40.27         43.81         3.91 o                         
   1  18   2         17.62         15.78         3.05 o                         
   2  18   2          0.04         -0.75         3.85 o                         
   3  18   2         42.56         39.61         5.60 o                         
  -3  19   2          2.23          4.59         4.96 o                         
  -2  19   2          2.31          3.38         3.47 o                         
  -1  19   2          6.37          7.76         3.36 o                         
   0  19   2        213.04        215.05         7.44 o                         
   1  19   2          1.60          4.34         3.15 o                         
   2  19   2          0.20         -3.53         3.53 o                         
   3  19   2         25.33         14.84         4.90 o                         
  -3  20   2        210.35        281.36        15.70 o                         
  -2  20   2          0.44         -4.28         4.28 o                         
  -1  20   2         20.99         21.77         4.42 o                         
   0  20   2         11.32          9.27         3.43 o                         
   1  20   2         31.93         41.47         6.80 o                         
   2  20   2          6.58          5.45         4.67 o                         
  -2  21   2          5.08          9.28         4.77 o                         
  -1  21   2         10.57         15.25         4.41 o                         
   0  21   2          2.57         -3.36         3.36 o                         
   1  21   2         31.40         25.22         5.31 o                         
   2  21   2          5.65          5.00         4.84 o                         
  -1  22   2          3.48          9.25         7.00 o                         
   0  22   2          1.19          2.70         3.78 o                         
   1  22   2          2.83         -4.50         5.51 o                         
   0  23   2          2.89          4.01         3.98 o                         
   1   0   3         72.96         57.07         1.92 o                         
   3   0   3        610.27        665.66        11.61 o                         
  -1   1   3        789.23        775.14        24.45 o                         
   0   1   3       2423.53       2224.37        17.34 o                         
   1   1   3       2127.52       1975.31        16.95 o                         
   2   1   3          5.64          8.39         1.12 o                         
   3   1   3         14.45         15.13         1.41 o                         
   4   1   3          5.57          6.04         2.12 o                         
   5   1   3          0.17          9.44         5.15 o                         
  -2   2   3         25.05         30.46         2.41 o                         
  -1   2   3       1526.06       1535.60        16.88 o                         
   0   2   3        314.22        313.44         2.87 o                         
   1   2   3        211.49        218.36         2.97 o                         
   2   2   3         90.75         85.40         1.99 o                         
   3   2   3         35.51         26.31         1.48 o                         
   4   2   3         22.95         26.19         3.21 o                         
   5   2   3         36.63         31.54         6.65 o                         
  -2   3   3         88.88        100.83         2.62 o                         
  -1   3   3        134.33        152.04         2.33 o                         
   0   3   3       1320.29       1254.07         9.51 o                         
   1   3   3        809.99        725.38         7.12 o                         
   2   3   3        246.10        235.23         4.81 o                         
   3   3   3          5.84         27.59         1.80 o                         
   4   3   3          2.79          6.90         5.58 o                         
   5   3   3         34.44         32.39         6.65 o                         
  -4   4   3          0.03         -0.21         3.22 o                         
  -3   4   3         10.56         12.85         2.07 o                         
  -2   4   3        942.47       1043.56        16.46 o                         
  -1   4   3        133.24        144.17         1.81 o                         
   0   4   3        178.15        192.28         2.40 o                         
   1   4   3        769.22        704.28         7.44 o                         
   2   4   3        167.28        214.20         4.26 o                         
   3   4   3          2.59          4.21         1.58 o                         
   4   4   3          5.64          9.45         3.60 o                         
   5   4   3         13.37         21.45         6.22 o                         
  -4   5   3         39.24         37.11         5.58 o                         
  -3   5   3          2.24          3.87         1.88 o                         
  -2   5   3         12.51         12.19         1.74 o                         
  -1   5   3        123.90         95.06         1.48 o                         
   0   5   3       2188.64       2047.01        17.73 o                         
   1   5   3          0.32          0.75         1.03 o                         
   2   5   3          6.54          5.78         1.15 o                         
   3   5   3          0.96         -0.84         1.60 o                         
   4   5   3         10.53          8.28         2.59 o                         
   5   5   3          0.49         -3.00         5.79 o                         
  -5   6   3          1.06          3.00         4.29 o                         
  -4   6   3         71.62         61.14         7.08 o                         
  -3   6   3         66.16        114.93         7.46 o                         
  -2   6   3          3.99          3.78         1.42 o                         
  -1   6   3         21.18         18.76         0.96 o                         
   0   6   3        206.48        314.30         4.18 o                         
   1   6   3        401.61        388.43         4.88 o                         
   2   6   3          2.69          4.67         1.16 o                         
   3   6   3         22.61        131.42        14.16 o                         
   4   6   3         11.98          6.03         2.88 o                         
   5   6   3         11.54          7.94         6.44 o                         
  -5   7   3          8.32          3.86         4.08 o                         
  -4   7   3          0.15         -2.28         2.78 o                         
  -3   7   3         53.70         45.58         3.05 o                         
  -2   7   3          0.04         -0.32         1.21 o                         
  -1   7   3         54.39         70.34         1.98 o                         
   0   7   3        539.62        524.13         5.86 o                         
   1   7   3         96.24        103.46         2.45 o                         
   2   7   3          1.53          3.48         1.21 o                         
   3   7   3          0.81          1.19         2.58 o                         
   4   7   3          3.62          2.79         2.51 o                         
   5   7   3         26.41         18.45         7.29 o                         
  -5   8   3          4.05          7.94         4.93 o                         
  -4   8   3         12.79         11.31         4.40 o                         
  -3   8   3         20.00         18.10         2.42 o                         
  -2   8   3          8.62          5.38         1.15 o                         
  -1   8   3        227.15        223.08         3.31 o                         
   0   8   3        256.50        267.31         3.82 o                         
   1   8   3          0.72          1.07         1.13 o                         
   2   8   3         16.73         20.87         1.59 o                         
   3   8   3          3.77          4.22         1.64 o                         
   4   8   3          0.16         -3.07         3.07 o                         
   5   8   3          3.08         21.45         7.51 o                         
  -5   9   3         51.48         39.04         7.29 o                         
  -4   9   3         17.40         13.44         3.64 o                         
  -2   9   3         37.04         31.04         1.79 o                         
  -1   9   3        121.51        112.97         2.51 o                         
   0   9   3        319.45        362.85         4.74 o                         
   1   9   3         69.48         69.07         2.36 o                         
   2   9   3          5.69          3.69         1.43 o                         
   3   9   3         17.88         59.57         3.15 o                         
   4   9   3          8.87          9.74         3.04 o                         
   5   9   3          8.03         11.58         7.29 o                         
  -5  10   3          0.96         13.52         6.22 o                         
  -4  10   3          8.89          7.78         7.40 o                         
  -3  10   3        121.07        106.23         9.22 o                         
  -2  10   3         21.29         29.23         1.95 o                         
  -1  10   3         97.48         84.96         3.18 o                         
   0  10   3         13.20         17.49         1.38 o                         
   1  10   3         46.08         47.92         2.06 o                         
   2  10   3          1.70          1.69         1.47 o                         
   3  10   3          0.81          1.97         1.88 o                         
   4  10   3         65.71         52.32         4.29 o                         
   5  10   3          3.12          0.00         6.86 o                         
  -5  11   3         22.70         29.18         7.08 o                         
  -4  11   3        105.17         85.01         6.81 o                         
  -3  11   3         22.58          7.55         2.45 o                         
  -2  11   3          1.20          2.79         1.73 o                         
  -1  11   3        347.13        338.07         5.28 o                         
   0  11   3          8.28          6.93         1.26 o                         
   1  11   3         21.91         27.36         1.96 o                         
   2  11   3          0.68          0.11         1.51 o                         
   3  11   3         10.68          5.26         2.07 o                         
   4  11   3          1.89         -3.70         3.70 o                         
   5  11   3          0.00         -1.72         7.72 o                         
  -5  12   3         29.78         33.90         8.15 o                         
  -4  12   3          0.71          0.64         4.00 o                         
  -3  12   3          2.40         36.81         3.64 o                         
  -2  12   3          4.66          1.97         1.86 o                         
  -1  12   3         43.16         40.16         2.41 o                         
   0  12   3          0.34         11.02         1.69 o                         
   1  12   3         57.15         56.04         2.77 o                         
   2  12   3          0.09         -1.58         1.58 o                         
   3  12   3        146.83        163.85         6.37 o                         
   4  12   3         13.18         15.80         3.22 o                         
  -4  13   3          0.06          1.50         6.22 o                         
  -3  13   3         68.12         72.80         4.02 o                         
  -2  13   3         22.16         16.36         2.33 o                         
  -1  13   3        149.55        149.75         4.22 o                         
   0  13   3         53.34         54.25         2.82 o                         
   1  13   3        197.32        196.01         4.78 o                         
   2  13   3          0.01          0.49         2.57 o                         
   3  13   3          1.41         -2.12         2.12 o                         
   4  13   3          0.82         -1.32         3.35 o                         
  -4  14   3          1.15          5.71         4.31 o                         
  -3  14   3         10.56          8.24         2.71 o                         
  -2  14   3          2.00          2.61         2.42 o                         
  -1  14   3          3.64          3.21         1.94 o                         
   0  14   3         24.91         26.46         2.96 o                         
   1  14   3          7.89          4.55         2.03 o                         
   2  14   3         28.10         30.72         2.92 o                         
   3  14   3          5.96          2.93         2.36 o                         
   4  14   3          0.07         -1.68         4.32 o                         
  -4  15   3         12.38         27.89         8.58 o                         
  -3  15   3          3.41          4.33         2.76 o                         
  -2  15   3         71.35         67.91         3.68 o                         
  -1  15   3         38.95         37.34         2.90 o                         
   0  15   3         91.19         92.12         3.85 o                         
   1  15   3         19.22         19.37         2.46 o                         
   2  15   3        171.45        161.58         5.89 o                         
   3  15   3         22.87         26.11         3.30 o                         
   4  15   3          0.01         -1.07         5.61 o                         
  -4  16   3         17.91         23.60         8.80 o                         
  -3  16   3          5.96          7.69         3.68 o                         
  -2  16   3          0.29         -1.24         2.36 o                         
  -1  16   3        133.87        137.08         4.63 o                         
   0  16   3          7.40          3.52         2.23 o                         
   1  16   3          0.84         -1.25         2.32 o                         
   2  16   3         18.55          7.86         2.99 o                         
   3  16   3          0.67          1.59         3.67 o                         
   4  16   3          8.58          3.06         6.08 o                         
  -4  17   3        181.91        221.58        18.45 o                         
  -3  17   3         12.99         17.94         4.59 o                         
  -2  17   3         49.89         38.84         3.52 o                         
  -1  17   3          0.23          0.31         2.47 o                         
   0  17   3         11.17         11.04         2.58 o                         
   1  17   3         80.29         84.30         4.80 o                         
   2  17   3          2.95          7.82         3.25 o                         
   3  17   3         33.80         38.65         5.70 o                         
  -3  18   3         21.85         23.44         5.23 o                         
  -2  18   3          0.32          3.42         3.14 o                         
  -1  18   3          0.87         -0.05         4.09 o                         
   0  18   3         27.63         22.14         2.97 o                         
   1  18   3         18.17         16.38         3.18 o                         
   2  18   3          0.84          0.57         4.09 o                         
   3  18   3          0.48          0.35         4.09 o                         
  -3  19   3         51.15         63.60         6.84 o                         
  -2  19   3          0.96          4.12         3.35 o                         
  -1  19   3          1.70         -0.66         3.20 o                         
   0  19   3          7.50          4.75         3.02 o                         
   1  19   3         15.59         21.88         3.72 o                         
   2  19   3          1.59         -1.31         3.65 o                         
   3  19   3          1.90         -0.67         4.44 o                         
  -3  20   3         35.75         41.29         6.47 o                         
  -2  20   3          9.17         16.56         4.20 o                         
  -1  20   3          9.00         11.40         4.11 o                         
   0  20   3          0.41         -2.52         3.27 o                         
   1  20   3          0.40         -0.69         3.75 o                         
   2  20   3          5.13          3.30         4.61 o                         
  -2  21   3          1.99          0.57         4.13 o                         
  -1  21   3          4.14          2.65         4.15 o                         
   0  21   3          1.95         -0.51         3.49 o                         
   1  21   3         34.03         32.90         5.63 o                         
   2  21   3          2.98          6.33         4.96 o                         
  -1  22   3          1.03          6.94         5.57 o                         
   0  22   3          4.66          1.51         4.04 o                         
   1  22   3          7.93          7.85         6.60 o                         
   0  23   3          9.11         10.47         5.19 o                         
   0   0   4        181.39        201.67         4.53 o                         
   2   0   4          4.42          6.07         1.82 o                         
   4   0   4          3.87          5.63         3.39 o                         
  -1   1   4        108.43         81.38         1.74 o                         
   0   1   4          7.72          8.35         0.71 o                         
   1   1   4        836.12        784.70         8.49 o                         
   2   1   4         64.57         64.93         1.95 o                         
   3   1   4          0.46         -0.77         1.21 o                         
   4   1   4        132.40        143.90         5.25 o                         
   5   1   4         84.86         79.59         9.01 o                         
  -2   2   4        558.18        537.21        10.20 o                         
  -1   2   4         99.28         92.23         1.84 o                         
   0   2   4       1367.04       1315.41        10.66 o                         
   1   2   4        241.35        221.73         3.11 o                         
   2   2   4        215.00        207.22         3.21 o                         
   3   2   4         25.66         19.23         1.51 o                         
   4   2   4          0.43          4.03         2.30 o                         
   5   2   4          0.90          2.79         4.72 o                         
  -3   3   4        108.75        113.03         7.08 o                         
  -2   3   4        252.08        236.74         4.23 o                         
  -1   3   4       1731.46       1636.94        14.73 o                         
   0   3   4         18.71         19.03         1.04 o                         
   1   3   4        471.97        495.09         5.65 o                         
   2   3   4         62.05         60.40         1.98 o                         
   3   3   4         11.81         11.09         1.40 o                         
   4   3   4        100.83        105.71         4.66 o                         
   5   3   4          0.78          9.87         5.79 o                         
  -3   4   4         34.00         36.29         2.58 o                         
  -2   4   4         11.31         13.95         1.14 o                         
  -1   4   4         10.08         10.23         0.78 o                         
   0   4   4        403.66        367.74         4.19 o                         
   1   4   4       1438.10       1455.57        15.07 o                         
   2   4   4        415.73        424.00         5.55 o                         
   3   4   4          6.02          1.19         1.27 o                         
   4   4   4          1.75          5.44         3.20 o                         
   5   4   4          3.71          1.07         6.01 o                         
  -4   5   4          0.08          0.00         3.65 o                         
  -3   5   4         93.71         98.35         6.14 o                         
  -2   5   4        372.73        377.32         5.45 o                         
  -1   5   4         54.67         46.98         1.25 o                         
   0   5   4        616.43        686.29         7.00 o                         
   1   5   4          0.65         -1.00         1.00 o                         
   2   5   4        113.70        126.80         2.85 o                         
   3   5   4         94.80        105.54         2.81 o                         
   4   5   4         18.44         23.94         3.07 o                         
   5   5   4         26.34         40.55         7.72 o                         
  -5   6   4          0.28          4.72         4.29 o                         
  -4   6   4          2.74          1.93         4.08 o                         
  -3   6   4         51.46         43.32         2.77 o                         
  -2   6   4        251.89        255.39         4.79 o                         
  -1   6   4        607.44        577.73         5.78 o                         
   0   6   4       1602.91       1550.22        15.24 o                         
   1   6   4         48.49         45.83         1.67 o                         
   2   6   4        412.87        404.29         6.26 o                         
   3   6   4        272.88        250.52         4.17 o                         
   4   6   4          0.56         -2.38         2.38 o                         
   5   6   4          3.02         18.66         7.29 o                         
  -5   7   4          8.39          6.65         4.93 o                         
  -4   7   4          3.41         -1.29         3.43 o                         
  -3   7   4         17.12         13.64         2.21 o                         
  -2   7   4         10.95         10.16         1.36 o                         
  -1   7   4         23.81         21.62         1.19 o                         
   0   7   4       1493.56       1380.23        14.80 o                         
   1   7   4          0.01         -0.15         1.02 o                         
   2   7   4         23.37         21.55         1.55 o                         
   3   7   4          1.06         -0.07         1.71 o                         
   4   7   4         11.80          8.57         2.64 o                         
   5   7   4          2.24         23.17         7.94 o                         
  -5   8   4         13.95         11.58         5.15 o                         
  -4   8   4          0.22          1.02         3.65 o                         
  -3   8   4          0.14         -1.77         1.77 o                         
  -2   8   4          0.38         -0.67         0.97 o                         
  -1   8   4         25.14         24.73         1.25 o                         
   0   8   4         20.62         38.34         1.90 o                         
   1   8   4        740.25        708.01         8.12 o                         
   2   8   4          0.79          1.29         1.29 o                         
   3   8   4         19.35         14.75         2.04 o                         
   4   8   4         18.86         26.78         2.91 o                         
   5   8   4         18.82         19.52         7.94 o                         
  -5   9   4          1.06          9.65         5.15 o                         
  -4   9   4          1.84         10.81         3.71 o                         
  -3   9   4          2.84          0.69         2.54 o                         
  -2   9   4         41.78         49.84         2.71 o                         
  -1   9   4        437.84        430.75         4.85 o                         
   0   9   4          4.49         -0.14         1.12 o                         
   1   9   4        146.52        138.69         3.11 o                         
   2   9   4          0.62          0.63         1.45 o                         
   3   9   4         27.91         37.69         3.28 o                         
   4   9   4          3.55          1.21         2.48 o                         
   5   9   4          0.30          8.37         6.65 o                         
  -5  10   4          8.48         17.16         6.44 o                         
  -4  10   4          2.16          1.67         3.41 o                         
  -3  10   4          0.01         -2.11         2.11 o                         
  -2  10   4         36.02         37.82         2.74 o                         
  -1  10   4         31.15         33.93         1.68 o                         
   0  10   4          7.99          5.47         1.23 o                         
   1  10   4        123.82        104.94         2.97 o                         
   2  10   4         53.41         58.04         3.00 o                         
   3  10   4          0.58         -1.76         1.91 o                         
   4  10   4         11.87          8.77         2.88 o                         
   5  10   4          6.47         11.80         8.15 o                         
  -5  11   4          1.54         12.44         6.44 o                         
  -4  11   4          3.85          9.12         4.02 o                         
  -3  11   4          1.14          1.82         2.22 o                         
  -2  11   4         26.77         32.73         2.35 o                         
  -1  11   4         26.85         29.02         2.05 o                         
   0  11   4          6.15          5.85         1.30 o                         
   1  11   4        213.71        206.38         4.27 o                         
   2  11   4         10.72          8.09         1.78 o                         
   3  11   4          0.22         -1.72         2.10 o                         
   4  11   4         22.71         22.26         4.00 o                         
   5  11   4         15.91          9.87         8.37 o                         
  -5  12   4          0.36          6.65         6.01 o                         
  -4  12   4         12.49         24.79         5.79 o                         
  -3  12   4         71.82         74.82         5.50 o                         
  -2  12   4         97.84         97.17         3.61 o                         
  -1  12   4          4.31          3.54         1.64 o                         
   0  12   4         83.76         82.30         2.96 o                         
   1  12   4          0.91         -1.04         1.78 o                         
   2  12   4         20.86         16.61         2.19 o                         
   3  12   4          9.01          6.86         2.28 o                         
   4  12   4         42.98         59.61         5.54 o                         
  -4  13   4          0.35         11.87         5.36 o                         
  -3  13   4          0.13          1.52         2.37 o                         
  -2  13   4          5.64          0.60         2.01 o                         
  -1  13   4         15.03         15.56         2.10 o                         
   0  13   4         26.74         27.15         2.22 o                         
   1  13   4         65.87         64.14         3.14 o                         
   2  13   4         35.29         38.78         2.74 o                         
   3  13   4          0.99          0.68         2.30 o                         
   4  13   4         17.19         27.24         4.26 o                         
  -4  14   4          0.26          7.14         4.76 o                         
  -3  14   4         94.92         93.69         7.27 o                         
  -2  14   4         40.83         40.92         2.97 o                         
  -1  14   4         67.89         60.20         3.05 o                         
   0  14   4         19.23         19.38         2.21 o                         
   1  14   4         43.85         48.11         4.05 o                         
   2  14   4         22.09         29.76         2.96 o                         
   3  14   4          1.52         -2.21         2.39 o                         
   4  14   4         27.18         23.53         5.07 o                         
  -4  15   4          0.06          9.01         6.65 o                         
  -3  15   4          3.74          5.97         3.65 o                         
  -2  15   4         19.80         23.07         2.75 o                         
  -1  15   4         52.34         46.23         2.96 o                         
   0  15   4         30.88         37.80         2.91 o                         
   1  15   4          4.42         -1.73         2.04 o                         
   2  15   4         17.39         16.31         2.83 o                         
   3  15   4          3.44          5.34         4.09 o                         
   4  15   4         20.82         25.40         9.87 o                         
  -4  16   4          9.18         18.02         8.15 o                         
  -3  16   4         18.46         14.23         4.92 o                         
  -2  16   4          2.41          2.33         2.47 o                         
  -1  16   4         91.57        102.03         4.11 o                         
   0  16   4          8.20          4.01         2.48 o                         
   1  16   4          5.80          1.38         2.25 o                         
   2  16   4         24.19         28.67         3.27 o                         
   3  16   4          6.47          2.99         3.85 o                         
   4  16   4          0.32          1.07         6.65 o                         
  -4  17   4          0.65         10.08         7.94 o                         
  -3  17   4         15.47          8.97         5.17 o                         
  -2  17   4          1.72         -1.47         2.54 o                         
  -1  17   4        151.68        159.78         5.73 o                         
   0  17   4          2.74          3.67         2.43 o                         
   1  17   4          0.67          1.54         2.60 o                         
   2  17   4         29.98         28.38         4.14 o                         
   3  17   4          1.11          5.26         4.17 o                         
  -3  18   4         10.93         17.12         5.09 o                         
  -2  18   4         29.41         34.37         3.89 o                         
  -1  18   4         17.98         14.81         3.23 o                         
   0  18   4          8.63          2.66         2.65 o                         
   1  18   4          0.58          0.74         2.86 o                         
   2  18   4         70.70         94.36         6.21 o                         
   3  18   4          4.88         11.45         4.44 o                         
  -3  19   4         21.17         20.17         5.39 o                         
  -2  19   4         68.21         78.74         5.04 o                         
  -1  19   4         37.28         35.17         4.06 o                         
   0  19   4         13.55         20.28         3.95 o                         
   1  19   4         16.13         16.51         3.92 o                         
   2  19   4         53.88         75.60         6.55 o                         
   3  19   4          1.79         -4.31         4.48 o                         
  -2  20   4         35.99         41.88         5.09 o                         
  -1  20   4          0.99          1.81         4.47 o                         
   0  20   4          7.29          4.19         3.88 o                         
   1  20   4          3.95         -1.72         4.01 o                         
   2  20   4          9.65         10.89         6.53 o                         
  -2  21   4         21.57         25.84         4.97 o                         
  -1  21   4         15.33         21.25         4.76 o                         
   0  21   4          0.26         -3.57         3.79 o                         
   1  21   4          9.57         14.15         5.14 o                         
   2  21   4          0.04         -3.59         8.11 o                         
  -1  22   4          0.65         -1.32         4.32 o                         
   0  22   4          4.95         -3.05         4.62 o                         
   1  22   4         33.46         38.34         8.82 o                         
   0  23   4         13.31         12.88         5.56 o                         
  -1   0   5        468.58        476.64         6.96 o                         
   1   0   5        499.99        496.81         8.00 o                         
   3   0   5        834.71        866.67        14.85 o                         
   5   0   5         26.60         29.39         7.29 o                         
  -1   1   5       1511.33       1503.92        14.93 o                         
   0   1   5        817.53        788.23         7.99 o                         
   1   1   5        122.57        104.72         2.35 o                         
   2   1   5        274.06        268.57         3.88 o                         
   3   1   5         65.39         74.94         2.29 o                         
   4   1   5         20.14         28.84         3.19 o                         
   5   1   5        134.18        174.06         9.63 o                         
  -2   2   5        122.09        129.57         2.87 o                         
  -1   2   5          4.82          2.89         0.67 o                         
   0   2   5         86.19         66.29         1.73 o                         
   1   2   5        180.49        176.68         3.05 o                         
   2   2   5        266.13        264.26         3.86 o                         
   3   2   5        287.42        293.86         4.63 o                         
   4   2   5        133.71        138.26         6.03 o                         
   5   2   5          2.46         16.36         4.54 o                         
  -3   3   5         15.25         16.95         3.86 o                         
  -2   3   5        236.05        235.77         3.95 o                         
  -1   3   5         90.42         82.66         1.57 o                         
   0   3   5        115.71        119.10         2.14 o                         
   1   3   5        188.67        171.06         3.07 o                         
   2   3   5         64.99         78.56         2.35 o                         
   3   3   5         16.44         19.13         1.67 o                         
   4   3   5        217.75        259.08         7.21 o                         
   5   3   5          1.88         -6.54         6.54 o                         
  -3   4   5         22.52         22.18         2.24 o                         
  -2   4   5        359.64        379.39         5.36 o                         
  -1   4   5       1326.73       1288.91        11.63 o                         
   0   4   5         66.16         85.01         2.05 o                         
   1   4   5         47.94         50.86         1.88 o                         
   2   4   5        418.84        404.57         6.95 o                         
   3   4   5        447.24        451.33         6.22 o                         
   4   4   5        355.39        370.35         8.84 o                         
   5   4   5          6.33          9.22         6.44 o                         
  -4   5   5         29.22         22.10         4.93 o                         
  -3   5   5          6.10          8.54         2.06 o                         
  -2   5   5          0.78          2.19         1.01 o                         
  -1   5   5         83.03         64.80         1.65 o                         
   0   5   5         54.97         62.88         1.86 o                         
   1   5   5         15.20         15.33         1.31 o                         
   2   5   5        233.73        232.51         3.98 o                         
   3   5   5         92.70         93.44         2.86 o                         
   4   5   5         25.15         36.07         4.93 o                         
   5   5   5          8.14         -1.50         6.01 o                         
  -5   6   5         11.34          5.58         4.29 o                         
  -4   6   5          0.44          3.00         4.08 o                         
  -3   6   5         64.14         60.75         4.06 o                         
  -2   6   5          6.12          6.04         1.20 o                         
  -1   6   5        175.91        201.43         3.09 o                         
   0   6   5         87.44         89.42         2.32 o                         
   1   6   5        325.09        341.37         5.65 o                         
   2   6   5          4.18          8.94         1.34 o                         
   3   6   5         86.29         94.76         4.46 o                         
   4   6   5          4.87         -0.56         3.13 o                         
   5   6   5         23.76         16.52         6.86 o                         
  -5   7   5          0.02          3.00         4.51 o                         
  -4   7   5          7.88         14.37         4.72 o                         
  -3   7   5         52.78         57.98         4.15 o                         
  -2   7   5         78.68         79.48         2.63 o                         
  -1   7   5        645.63        656.17         7.30 o                         
   0   7   5         59.59         53.52         1.92 o                         
   1   7   5          0.28          1.69         1.12 o                         
   2   7   5        298.00        293.38         4.54 o                         
   3   7   5          2.62          1.01         2.20 o                         
   4   7   5         50.63         56.80         4.22 o                         
   5   7   5          8.36          2.79         6.86 o                         
  -5   8   5          0.12         -2.57         4.08 o                         
  -4   8   5         24.04         21.45         5.79 o                         
  -3   8   5          4.65          0.56         2.00 o                         
  -2   8   5          1.94          1.16         1.01 o                         
  -1   8   5         89.07         73.88         2.07 o                         
   0   8   5       1405.11       1378.18        14.11 o                         
   1   8   5        286.67        266.77         4.00 o                         
   2   8   5        598.44        547.30         7.35 o                         
   3   8   5         47.13         42.94         3.45 o                         
   4   8   5         27.23         23.49         3.25 o                         
   5   8   5          0.08          6.44         7.51 o                         
  -5   9   5         19.70         13.52         6.01 o                         
  -4   9   5          0.28          4.29         4.93 o                         
  -3   9   5         10.64          7.48         2.71 o                         
  -2   9   5         97.92        105.68         2.66 o                         
  -1   9   5         42.70         35.29         1.52 o                         
   0   9   5        138.93        122.65         2.92 o                         
   1   9   5        118.58        105.46         2.89 o                         
   2   9   5        661.00        616.29         8.16 o                         
   3   9   5          0.13         -1.52         2.07 o                         
   4   9   5         43.33         31.38         3.46 o                         
   5   9   5         58.78         48.27         9.44 o                         
  -5  10   5          5.02          2.57         6.01 o                         
  -4  10   5          4.42          6.96         4.00 o                         
  -3  10   5          4.59          6.20         2.94 o                         
  -2  10   5         11.95         14.82         1.70 o                         
  -1  10   5          5.58          2.90         1.08 o                         
   0  10   5         19.95         24.22         1.71 o                         
   1  10   5         17.91         17.68         1.81 o                         
   2  10   5        311.53        268.13         5.02 o                         
   3  10   5          7.27          4.97         2.27 o                         
   4  10   5         11.46          9.71         3.99 o                         
   5  10   5         19.16         41.40         9.65 o                         
  -5  11   5          0.92          7.29         6.22 o                         
  -4  11   5         19.81         17.00         4.52 o                         
  -3  11   5         18.05         20.23         3.50 o                         
  -2  11   5          4.57          0.06         2.49 o                         
  -1  11   5        329.28        318.59         5.15 o                         
   0  11   5          3.26          4.25         1.51 o                         
   1  11   5        118.69        103.87         3.64 o                         
   2  11   5          1.67         -0.36         1.98 o                         
   3  11   5          0.09         -2.34         2.34 o                         
   4  11   5         48.90         56.10         4.11 o                         
  -5  12   5          1.35         10.73         6.65 o                         
  -4  12   5          0.01          9.01         5.79 o                         
  -3  12   5          9.64          9.02         2.67 o                         
  -2  12   5         44.50         45.61         2.78 o                         
  -1  12   5         88.87         95.18         3.29 o                         
   0  12   5         81.54         90.97         3.32 o                         
   1  12   5         99.77        102.51         3.69 o                         
   2  12   5          1.53         -1.34         1.90 o                         
   3  12   5         68.60         67.91         4.69 o                         
   4  12   5         12.49         10.06         3.62 o                         
  -4  13   5         12.68         17.47         5.66 o                         
  -3  13   5          7.30          2.53         2.37 o                         
  -2  13   5         12.24         13.02         2.24 o                         
  -1  13   5        107.35        103.50         3.66 o                         
   0  13   5         34.67         40.40         2.64 o                         
   1  13   5        321.50        322.68         6.31 o                         
   2  13   5         16.89         23.27         2.50 o                         
   3  13   5          3.96          3.11         3.27 o                         
   4  13   5          0.11          8.33         4.48 o                         
  -4  14   5          0.00          2.36         7.29 o                         
  -3  14   5          5.14          4.51         3.50 o                         
  -2  14   5         38.30         38.72         2.95 o                         
  -1  14   5          6.45          7.49         2.26 o                         
   0  14   5        879.88        919.80        12.36 o                         
   1  14   5         33.69         30.65         2.66 o                         
   2  14   5         40.23         51.26         3.71 o                         
   3  14   5         71.77         81.57         7.18 o                         
   4  14   5         45.89         63.59         9.43 o                         
  -4  15   5          6.88         10.51         7.51 o                         
  -3  15   5          8.80          2.98         3.31 o                         
  -2  15   5         79.97         75.05         4.56 o                         
  -1  15   5        105.16        111.05         4.11 o                         
   0  15   5        916.98        941.59        12.82 o                         
   1  15   5          1.74          0.22         2.12 o                         
   2  15   5         44.62         44.37         3.43 o                         
   3  15   5        100.84        117.55         5.95 o                         
   4  15   5         14.63         15.89         6.37 o                         
  -4  16   5          0.02          9.87         7.51 o                         
  -3  16   5          7.44          4.25         3.64 o                         
  -2  16   5          0.01         -1.47         2.41 o                         
  -1  16   5         47.64         53.88         4.36 o                         
   0  16   5         94.65         93.29         4.76 o                         
   1  16   5          3.69          1.52         2.28 o                         
   2  16   5         26.43         24.65         4.00 o                         
   3  16   5        104.28        116.93         6.94 o                         
   4  16   5          1.65         -5.29         5.29 o                         
  -4  17   5          1.04          4.93         7.29 o                         
  -3  17   5          4.29         -2.92         4.24 o                         
  -2  17   5          0.02         -0.69         2.65 o                         
  -1  17   5         30.43         36.51         3.44 o                         
   0  17   5          0.11          1.85         2.72 o                         
   1  17   5         36.06         27.29         2.99 o                         
   2  17   5         59.79         77.31         5.36 o                         
   3  17   5         48.68         58.25         5.76 o                         
  -3  18   5          1.38          0.97         4.66 o                         
  -2  18   5         26.82         30.96         5.53 o                         
  -1  18   5          3.49          3.52         3.99 o                         
   0  18   5         23.55         29.84         3.53 o                         
   1  18   5         19.45         18.10         3.59 o                         
   2  18   5         13.73          7.50         3.91 o                         
   3  18   5         12.15         20.46         5.70 o                         
  -3  19   5          0.02         -4.57         4.57 o                         
  -2  19   5         86.03         88.75         5.30 o                         
  -1  19   5          4.85          1.81         3.33 o                         
   0  19   5         13.03         10.67         3.75 o                         
   1  19   5          0.24         -3.37         3.42 o                         
   2  19   5         28.52         30.34         5.30 o                         
   3  19   5          2.15          1.57         4.89 o                         
  -2  20   5        234.99        213.30         8.82 o                         
  -1  20   5         46.37         54.68         6.29 o                         
   0  20   5         24.86         25.64         4.37 o                         
   1  20   5         36.52         40.30         6.38 o                         
   2  20   5         27.11         31.73         7.06 o                         
  -2  21   5         51.62         54.07         6.33 o                         
  -1  21   5          3.13          4.61         4.93 o                         
   0  21   5          0.74         -4.76         4.76 o                         
   1  21   5         83.93        105.17         7.86 o                         
   2  21   5         18.41         20.63         7.31 o                         
  -1  22   5         16.58         11.78         5.20 o                         
   0  22   5         24.56         16.25         7.32 o                         
   1  22   5         87.86        109.77        10.57 o                         
   0   0   6        149.09        160.27         4.10 o                         
   2   0   6         36.48         53.88         2.78 o                         
   4   0   6          7.05          7.51         5.47 o                         
  -2   1   6        160.61        173.74         7.72 o                         
  -1   1   6        161.04        172.66         3.29 o                         
   0   1   6        178.68        193.21         3.22 o                         
   1   1   6        121.13         99.81         4.08 o                         
   2   1   6       1373.69       1458.29        14.72 o                         
   3   1   6          7.26          4.39         1.37 o                         
   4   1   6         54.27         62.20         4.12 o                         
   5   1   6        492.63        600.73        18.43 o                         
  -2   2   6         33.60         31.73         2.17 o                         
  -1   2   6       1447.00       1459.16        16.19 o                         
   0   2   6        167.98        166.84         2.86 o                         
   1   2   6         64.82         69.66         2.12 o                         
   2   2   6        188.94        215.37         3.58 o                         
   3   2   6          0.12          1.14         1.34 o                         
   4   2   6        152.33        170.69         6.27 o                         
   5   2   6         16.06         35.46         5.67 o                         
  -2   3   6        188.63        195.83         3.94 o                         
  -1   3   6       1611.54       1740.32        16.57 o                         
   0   3   6        545.84        605.63         7.04 o                         
   1   3   6        446.98        460.39         5.90 o                         
   2   3   6        278.43        270.63         4.36 o                         
   3   3   6         66.97         78.93         2.57 o                         
   4   3   6         26.34         41.91         3.71 o                         
   5   3   6         20.05         25.34         6.86 o                         
  -3   4   6        330.80        329.55         7.76 o                         
  -2   4   6        331.42        297.31         4.62 o                         
  -1   4   6          0.15          1.77         0.76 o                         
   0   4   6          9.40         13.39         1.13 o                         
   1   4   6        401.01        423.52         5.62 o                         
   2   4   6          0.00         -0.76         1.23 o                         
   3   4   6         22.70         21.25         1.91 o                         
   4   4   6        330.55        334.05         8.66 o                         
   5   4   6         10.41          6.17         4.70 o                         
  -4   5   6         13.47         13.09         4.51 o                         
  -3   5   6         19.45         17.65         2.38 o                         
  -2   5   6        410.65        400.81         5.82 o                         
  -1   5   6         45.65         54.33         1.62 o                         
   0   5   6       2487.32       2694.20        25.59 o                         
   1   5   6        276.66        293.90         4.25 o                         
   2   5   6        490.07        495.89         6.89 o                         
   3   5   6        338.17        345.55         5.82 o                         
   4   5   6        319.70        338.66         8.82 o                         
   5   5   6          2.26          3.33         4.62 o                         
  -4   6   6          3.73          2.36         4.08 o                         
  -3   6   6         30.27         43.41         3.45 o                         
  -2   6   6        321.35        342.33         5.39 o                         
  -1   6   6         94.29         87.89         2.15 o                         
   0   6   6        612.18        678.57         7.62 o                         
   1   6   6        138.83        149.69         3.04 o                         
   2   6   6        254.84        257.33         4.26 o                         
   3   6   6       1343.97       1297.01        14.63 o                         
   4   6   6         43.44         52.64         3.88 o                         
   5   6   6          3.59         -1.05         4.73 o                         
  -5   7   6          1.17          2.15         4.51 o                         
  -4   7   6         41.47         44.41         6.65 o                         
  -3   7   6         93.19        105.27         6.19 o                         
  -2   7   6          0.16          1.89         1.17 o                         
  -1   7   6         23.83         36.42         1.65 o                         
   0   7   6        778.92        793.73         8.80 o                         
   1   7   6        409.36        381.78         5.27 o                         
   2   7   6        261.65        242.75         4.44 o                         
   3   7   6        716.00        756.30        11.16 o                         
   4   7   6         65.88         71.28         7.56 o                         
   5   7   6          1.16         13.52         7.72 o                         
  -5   8   6         25.41         22.74         5.58 o                         
  -4   8   6          0.07          3.22         4.51 o                         
  -3   8   6          7.44          5.51         2.54 o                         
  -2   8   6         39.58         45.55         1.80 o                         
  -1   8   6         17.70         21.92         1.47 o                         
   0   8   6        143.08        131.82         2.96 o                         
   1   8   6        840.11        825.31         8.94 o                         
   2   8   6          8.33         11.25         1.70 o                         
   3   8   6          6.47         10.50         2.38 o                         
   4   8   6         14.80         14.01         3.40 o                         
   5   8   6          0.29          2.36         7.08 o                         
  -5   9   6         52.15         32.18         6.86 o                         
  -4   9   6         19.78         19.52         5.79 o                         
  -3   9   6         11.67          8.48         2.77 o                         
  -2   9   6         71.42         80.62         2.43 o                         
  -1   9   6        180.17        210.08         3.66 o                         
   0   9   6        143.52        146.57         3.19 o                         
   1   9   6        313.88        320.89         4.77 o                         
   2   9   6        174.51        203.71         5.24 o                         
   3   9   6          0.38          3.50         2.21 o                         
   4   9   6          0.01         -2.57         2.57 o                         
   5   9   6         81.84         62.64        11.37 o                         
  -5  10   6          5.34          3.65         5.36 o                         
  -4  10   6         27.58         22.10         6.44 o                         
  -3  10   6         53.90         48.70         4.23 o                         
  -2  10   6        549.16        572.14         9.36 o                         
  -1  10   6         54.84         74.62         2.88 o                         
   0  10   6        254.63        260.98         4.46 o                         
   1  10   6         83.43         74.43         2.84 o                         
   2  10   6       1240.11       1207.23        15.05 o                         
   3  10   6         17.30         10.27         2.58 o                         
   4  10   6          2.48          2.12         2.83 o                         
   5  10   6          0.00         -7.72         7.72 o                         
  -5  11   6          1.12          7.94         5.79 o                         
  -4  11   6         56.66         64.79         9.22 o                         
  -3  11   6          0.01          0.46         3.25 o                         
  -2  11   6         50.58         60.35         4.83 o                         
  -1  11   6         44.17         49.37         2.47 o                         
   0  11   6        119.06        116.75         4.76 o                         
   1  11   6       1671.93       1629.52        19.22 o                         
   2  11   6        140.79        139.50         4.60 o                         
   3  11   6         34.62         30.58         3.73 o                         
   4  11   6          3.29          4.54         3.08 o                         
  -5  12   6          3.03         -0.86         6.22 o                         
  -4  12   6          8.72         17.59         6.86 o                         
  -3  12   6          3.12          2.00         3.29 o                         
  -2  12   6         34.50         25.19         2.37 o                         
  -1  12   6         10.86         12.15         1.95 o                         
   0  12   6         15.89         20.44         2.17 o                         
   1  12   6       1719.94       1657.43        19.72 o                         
   2  12   6         44.56         39.56         2.99 o                         
   3  12   6          0.33          2.00         2.87 o                         
   4  12   6         43.53         50.26        10.31 o                         
  -4  13   6         10.33         14.16         7.08 o                         
  -3  13   6         17.91         21.51         2.99 o                         
  -2  13   6          1.85          0.06         1.96 o                         
  -1  13   6          1.45          3.24         1.87 o                         
   0  13   6        335.43        368.97         6.67 o                         
   1  13   6        624.94        617.90         9.38 o                         
   2  13   6          7.35         13.44         2.36 o                         
   3  13   6         44.46         45.24         3.44 o                         
   4  13   6        120.35        154.70        14.52 o                         
  -4  14   6          4.85         -5.58         5.58 o                         
  -3  14   6         42.82         38.58         4.23 o                         
  -2  14   6         45.20         41.07         5.26 o                         
  -1  14   6         40.83         38.49         2.97 o                         
   0  14   6         93.44         97.80         4.81 o                         
   1  14   6         59.94         58.55         3.32 o                         
   2  14   6          8.51          8.35         3.57 o                         
   3  14   6          7.79          7.51         3.71 o                         
   4  14   6         37.33         52.47         6.34 o                         
  -4  15   6         38.09         54.28        10.30 o                         
  -3  15   6         19.98         17.65         3.47 o                         
  -2  15   6         11.89         10.12         2.52 o                         
  -1  15   6         13.32         10.89         2.97 o                         
   0  15   6        395.67        428.52         8.92 o                         
   1  15   6         25.60         25.58         2.73 o                         
   2  15   6         61.92         54.51         3.80 o                         
   3  15   6        135.02        143.99         6.52 o                         
   4  15   6          1.01         10.86         4.92 o                         
  -4  16   6         88.62         65.22        10.94 o                         
  -3  16   6          0.11         -3.99         3.99 o                         
  -2  16   6         47.67         56.41         3.99 o                         
  -1  16   6         13.23         17.09         4.47 o                         
   0  16   6         91.87         94.67         6.56 o                         
   1  16   6         11.12         11.71         2.59 o                         
   2  16   6         21.90         25.86         3.50 o                         
   3  16   6          6.70          3.89         3.87 o                         
  -3  17   6         13.04         10.48         5.09 o                         
  -2  17   6         54.49         59.14         4.36 o                         
  -1  17   6        737.52        774.49        13.68 o                         
   0  17   6        116.96        114.79         5.02 o                         
   1  17   6          2.43          6.56         2.57 o                         
   2  17   6         62.78         79.03         5.48 o                         
   3  17   6         60.46         65.87         6.17 o                         
  -3  18   6          0.51         -0.12         4.92 o                         
  -2  18   6         27.54         31.31         3.80 o                         
  -1  18   6        606.98        633.91        13.50 o                         
   0  18   6          0.43          0.98         2.86 o                         
   1  18   6          5.20          8.38         3.41 o                         
   2  18   6         28.13         24.27         4.97 o                         
   3  18   6         33.19         40.36         5.66 o                         
  -3  19   6          0.12         -6.22         6.22 o                         
  -2  19   6         29.56         33.46         5.23 o                         
  -1  19   6         40.70         47.93         5.61 o                         
   0  19   6          0.36          1.22         3.54 o                         
   1  19   6          2.66          5.59         3.92 o                         
   2  19   6        111.76        142.03        11.47 o                         
   3  19   6          1.51         -6.44         8.58 o                         
  -2  20   6          0.00          1.81         4.97 o                         
  -1  20   6         13.45         19.46         5.34 o                         
   0  20   6          4.83          8.99         4.01 o                         
   1  20   6         25.24         32.57         4.85 o                         
   2  20   6         24.58         32.68         7.37 o                         
  -2  21   6         15.93         22.29         5.52 o                         
  -1  21   6          0.26          1.40         4.92 o                         
   0  21   6          6.98         21.35         4.43 o                         
   1  21   6         20.27         19.09         5.42 o                         
   2  21   6         63.57         61.67         7.99 o                         
  -1  22   6         16.14          4.91         5.37 o                         
   0  22   6         14.56         19.06         5.00 o                         
   1  22   6         15.86         19.12         8.24 o                         
  -1   0   7       2600.54       2503.12        41.74 o                         
   1   0   7        226.17        247.11         5.35 o                         
   3   0   7         34.16         32.46         2.84 o                         
   5   0   7         14.38         44.41         9.22 o                         
  -2   1   7       4813.58       5091.30        85.04 o                         
  -1   1   7       1166.10       1207.47        12.45 o                         
   0   1   7        695.43        694.86         8.36 o                         
   1   1   7        470.56        544.80         9.45 o                         
   2   1   7       1211.00       1258.29        13.09 o                         
   3   1   7         67.25         70.36         2.52 o                         
   4   1   7         21.97         14.06         3.27 o                         
   5   1   7        369.93        430.82        15.77 o                         
  -3   2   7         16.92         19.95         3.22 o                         
  -2   2   7       1151.04       1216.07        21.80 o                         
  -1   2   7        422.20        377.28         4.64 o                         
   0   2   7        296.49        307.87         4.32 o                         
   1   2   7       4052.79       4088.67        40.36 o                         
   2   2   7        207.35        243.94         4.00 o                         
   3   2   7         33.01         42.01         2.13 o                         
   4   2   7         73.45         88.86         5.05 o                         
   5   2   7         85.12         66.50         7.20 o                         
  -3   3   7        152.53        158.08         4.59 o                         
  -2   3   7         41.25         50.49         3.03 o                         
  -1   3   7          1.71          2.15         0.85 o                         
   0   3   7        776.23        776.25         8.84 o                         
   1   3   7        572.45        619.98         7.57 o                         
   2   3   7         31.72         30.99         1.89 o                         
   3   3   7        206.69        224.47         4.37 o                         
   4   3   7        536.07        557.66        12.06 o                         
   5   3   7         33.01         10.79         5.52 o                         
  -3   4   7         27.88         34.16         2.29 o                         
  -2   4   7         10.91         12.40         1.32 o                         
  -1   4   7       1976.14       2079.75        18.93 o                         
   0   4   7       3452.56       3575.53        33.55 o                         
   1   4   7         91.32         86.91         2.97 o                         
   2   4   7        223.55        226.12         4.14 o                         
   3   4   7        449.49        476.65         7.43 o                         
   4   4   7        221.22        227.42         9.28 o                         
   5   4   7          9.84          9.96         5.45 o                         
  -4   5   7         25.28         22.53         4.72 o                         
  -3   5   7        384.06        387.85         8.70 o                         
  -2   5   7         12.20         12.31         1.44 o                         
  -1   5   7          1.80          2.40         0.97 o                         
   0   5   7       3655.42       3829.17        34.24 o                         
   1   5   7        226.05        227.01         4.00 o                         
   2   5   7         26.99         26.54         1.90 o                         
   3   5   7        238.14        206.64         5.04 o                         
   4   5   7        132.41        130.21        10.21 o                         
   5   5   7          0.00         -4.29         6.86 o                         
  -4   6   7        300.71        305.46        14.59 o                         
  -3   6   7         71.07         65.00         4.07 o                         
  -2   6   7          0.00         -1.03         1.03 o                         
  -1   6   7        882.03        839.03         8.99 o                         
   0   6   7          8.80          2.40         1.19 o                         
   1   6   7        812.27        820.09         9.23 o                         
   2   6   7         28.29         33.32         2.06 o                         
   3   6   7          3.20          7.94         2.07 o                         
   4   6   7         92.89         92.85         6.99 o                         
   5   6   7          0.05          2.87         5.00 o                         
  -5   7   7         63.74         55.35         7.51 o                         
  -4   7   7        274.82        263.63        13.94 o                         
  -3   7   7        896.91        929.64        28.47 o                         
  -2   7   7        192.06        170.85         3.23 o                         
  -1   7   7        487.79        594.78         6.95 o                         
   0   7   7        705.38        778.51         8.75 o                         
   1   7   7          9.16         14.24         1.49 o                         
   2   7   7         30.51         32.76         2.13 o                         
   3   7   7       1140.97       1211.19        16.25 o                         
   4   7   7          1.63         -2.49         3.62 o                         
   5   7   7          2.50         -1.16         6.76 o                         
  -5   8   7         11.40          7.72         5.15 o                         
  -4   8   7         27.50         27.46         6.01 o                         
  -3   8   7        225.97        210.42         6.14 o                         
  -2   8   7         65.96         71.90         2.53 o                         
  -1   8   7       1707.58       1830.33        18.22 o                         
   0   8   7        677.05        721.46         8.38 o                         
   1   8   7        141.13        138.78         3.29 o                         
   2   8   7        596.42        580.25         8.00 o                         
   3   8   7        558.19        537.04         9.12 o                         
   4   8   7         48.23         36.96         5.20 o                         
   5   8   7         10.80         15.90         7.62 o                         
  -5   9   7          2.54          8.80         6.01 o                         
  -4   9   7          4.05          4.08         4.93 o                         
  -3   9   7         15.49         16.12         2.79 o                         
  -2   9   7         42.12         37.62         2.10 o                         
  -1   9   7        183.84        215.21         3.78 o                         
   0   9   7          2.81          2.67         1.29 o                         
   1   9   7        132.07        132.89         3.57 o                         
   2   9   7       3026.89       2980.10        32.82 o                         
   3   9   7         86.47         98.65         4.24 o                         
   4   9   7         19.65         21.93         3.87 o                         
   5   9   7         60.58         62.82         7.58 o                         
  -5  10   7          2.02         -0.86         5.15 o                         
  -4  10   7          2.70         10.08         5.79 o                         
  -3  10   7          3.43          1.41         2.26 o                         
  -2  10   7          4.46          6.17         1.88 o                         
  -1  10   7         14.16         15.13         1.82 o                         
   0  10   7         62.15         62.66         2.64 o                         
   1  10   7        937.21        920.99        11.27 o                         
   2  10   7        147.27        138.25         4.76 o                         
   3  10   7          8.81          9.54         2.60 o                         
   4  10   7          0.00         -2.86         2.86 o                         
  -5  11   7          3.42         -1.50         5.36 o                         
  -4  11   7         26.73         24.89         7.08 o                         
  -3  11   7         42.72         41.38         4.32 o                         
  -2  11   7          3.09          5.12         2.05 o                         
  -1  11   7        504.10        459.32         7.16 o                         
   0  11   7          3.70          6.87         1.82 o                         
   1  11   7        173.03        177.22         5.40 o                         
   2  11   7        608.26        594.83        10.61 o                         
   3  11   7         37.36         38.53         3.42 o                         
   4  11   7         28.70         17.30         4.06 o                         
  -4  12   7          0.18         -5.36         5.36 o                         
  -3  12   7         43.64         41.30         4.57 o                         
  -2  12   7        124.91        137.93         4.73 o                         
  -1  12   7        677.60        681.22         9.03 o                         
   0  12   7         36.28         34.27         2.53 o                         
   1  12   7        343.90        326.78         5.95 o                         
   2  12   7        206.21        217.90         5.43 o                         
   3  12   7        103.56         94.27         4.75 o                         
   4  12   7          5.70          9.61         4.70 o                         
  -4  13   7          3.66         -5.79         5.79 o                         
  -3  13   7        531.10        551.52        12.32 o                         
  -2  13   7        340.49        344.96         7.49 o                         
  -1  13   7        349.95        342.92         6.35 o                         
   0  13   7        218.82        205.30         5.10 o                         
   1  13   7        589.49        597.34         9.33 o                         
   2  13   7         10.81         12.71         2.94 o                         
   3  13   7        126.87        104.32         5.65 o                         
   4  13   7          0.04          5.88         4.36 o                         
  -4  14   7          1.19          9.65         7.08 o                         
  -3  14   7         33.83         28.26         4.00 o                         
  -2  14   7         14.47         17.40         3.69 o                         
  -1  14   7         15.18         17.39         2.29 o                         
   0  14   7        146.51        150.00         5.56 o                         
   1  14   7        195.64        177.62         5.15 o                         
   2  14   7        156.61        160.45         5.63 o                         
   3  14   7          9.36          9.27         3.63 o                         
   4  14   7         18.66         24.46         5.38 o                         
  -4  15   7         34.05         49.34        10.51 o                         
  -3  15   7          6.65          0.89         2.94 o                         
  -2  15   7        117.47        109.07         4.89 o                         
  -1  15   7          5.08          6.88         2.46 o                         
   0  15   7        984.06       1009.45        13.73 o                         
   1  15   7         36.63         37.83         3.06 o                         
   2  15   7          0.29          3.69         2.63 o                         
   3  15   7         60.56         66.79         5.02 o                         
   4  15   7          0.02         -4.66         4.66 o                         
  -4  16   7          4.38          2.57         8.58 o                         
  -3  16   7          0.02          2.93         3.71 o                         
  -2  16   7          0.92         -1.08         2.76 o                         
  -1  16   7        161.93        152.58         6.00 o                         
   0  16   7        425.01        444.09         8.20 o                         
   1  16   7         21.48         26.53         2.95 o                         
   2  16   7          9.31          8.50         4.58 o                         
   3  16   7         27.94         30.47         4.67 o                         
  -3  17   7          1.97          5.34         4.17 o                         
  -2  17   7          3.43          7.11         4.31 o                         
  -1  17   7          2.58          7.55         3.18 o                         
   0  17   7         13.90         22.66         3.43 o                         
   1  17   7        125.08        125.57         4.96 o                         
   2  17   7          0.00         -2.50         3.42 o                         
   3  17   7          3.32          2.63         4.58 o                         
  -3  18   7         20.58         27.29         5.86 o                         
  -2  18   7          1.66          5.03         3.62 o                         
  -1  18   7        186.12        197.62         8.92 o                         
   0  18   7         13.15         15.66         3.44 o                         
   1  18   7        189.91        198.37         7.98 o                         
   2  18   7         24.00         26.43         5.39 o                         
   3  18   7          0.01          2.49         4.69 o                         
  -3  19   7         15.68         13.93         8.47 o                         
  -2  19   7          0.74          6.07         4.25 o                         
  -1  19   7        134.86        127.94         7.12 o                         
   0  19   7         49.89         55.98         5.04 o                         
   1  19   7        136.26        159.59         7.61 o                         
   2  19   7         14.27          8.61         4.93 o                         
  -2  20   7        317.81        361.57        17.72 o                         
  -1  20   7         46.67         44.74         5.93 o                         
   0  20   7         28.76         39.90         4.86 o                         
   1  20   7          1.86          0.65         4.04 o                         
   2  20   7        108.75        118.14         8.09 o                         
  -2  21   7        258.87        285.50        16.63 o                         
  -1  21   7          4.42          0.92         4.90 o                         
   0  21   7          0.34          4.54         4.09 o                         
   1  21   7          1.81          2.89         5.54 o                         
  -1  22   7          5.17         -4.87         4.87 o                         
   0  22   7          2.35          3.74         4.86 o                         
  -2   0   8       1289.74       1441.74        25.39 o                         
   0   0   8          1.46          1.67         1.63 o                         
   2   0   8       3283.18       3506.70        47.37 o                         
   4   0   8          1.82          0.36         4.83 o                         
  -2   1   8        758.96        760.62        11.07 o                         
  -1   1   8       2409.44       2463.30        26.00 o                         
   0   1   8         11.52         14.25         1.41 o                         
   1   1   8          0.23          0.43         1.19 o                         
   2   1   8          3.61          4.94         1.47 o                         
   3   1   8        116.63        121.06         3.53 o                         
   4   1   8         14.29         11.82         3.39 o                         
   5   1   8         65.33         73.80        10.62 o                         
  -3   2   8          1.43          0.00         2.36 o                         
  -2   2   8        528.61        532.34         9.27 o                         
  -1   2   8       1990.46       2239.02        21.31 o                         
   0   2   8         99.38        108.15         2.59 o                         
   1   2   8         14.04         13.71         1.49 o                         
   2   2   8          1.20          0.57         1.35 o                         
   3   2   8        415.12        431.65         6.53 o                         
   4   2   8         73.03         89.69         5.28 o                         
   5   2   8         66.94         68.47         9.33 o                         
  -3   3   8        469.21        454.55        10.21 o                         
  -2   3   8         23.39         27.12         1.85 o                         
  -1   3   8       2013.31       2077.90        19.02 o                         
   0   3   8        336.64        351.17         4.95 o                         
   1   3   8       1487.57       1570.38        16.75 o                         
   2   3   8        126.53        146.56         3.49 o                         
   3   3   8         18.36         18.86         2.16 o                         
   4   3   8         16.75         21.19         3.52 o                         
   5   3   8         14.73         17.99         6.04 o                         
  -3   4   8          1.10          2.86         1.44 o                         
  -2   4   8         42.89         64.01         2.51 o                         
  -1   4   8          7.25         11.21         1.13 o                         
   0   4   8        116.44        124.22         2.70 o                         
   1   4   8        427.64        495.30         6.62 o                         
   2   4   8         13.85         11.90         1.66 o                         
   3   4   8        139.95        143.32         4.16 o                         
   4   4   8        108.26        117.66         5.86 o                         
   5   4   8          8.70         11.49         9.22 o                         
  -4   5   8         45.47         38.40         5.58 o                         
  -3   5   8       1685.14       1647.58        29.81 o                         
  -2   5   8        165.56        174.38         3.83 o                         
  -1   5   8          0.03          1.47         0.93 o                         
   0   5   8       1334.71       1481.17        15.00 o                         
   1   5   8       1145.65       1235.76        13.75 o                         
   2   5   8         46.64         40.75         2.38 o                         
   3   5   8          4.18          2.88         2.14 o                         
   4   5   8        279.33        279.48        11.67 o                         
   5   5   8          6.61          3.68         7.32 o                         
  -4   6   8          0.40          4.72         4.08 o                         
  -3   6   8         40.11         38.43         7.59 o                         
  -2   6   8        290.22        272.08         4.37 o                         
  -1   6   8          5.14          2.66         1.02 o                         
   0   6   8       1114.94       1244.70        12.35 o                         
   1   6   8         86.43         72.12         2.45 o                         
   2   6   8        292.18        281.81         5.32 o                         
   3   6   8        321.93        330.89         7.12 o                         
   4   6   8         18.32         15.80         3.10 o                         
   5   6   8          1.20          8.87         8.06 o                         
  -5   7   8          5.79         10.30         4.93 o                         
  -4   7   8          0.23          1.93         4.51 o                         
  -3   7   8         12.12          9.23         5.61 o                         
  -2   7   8         11.94         15.19         1.58 o                         
  -1   7   8         12.79         17.15         1.42 o                         
   0   7   8          6.00         12.64         1.45 o                         
   1   7   8        688.21        704.53         8.46 o                         
   2   7   8         74.18         60.62         2.75 o                         
   3   7   8        336.48        342.35         7.06 o                         
   4   7   8         37.57         24.39         3.74 o                         
   5   7   8         18.15          5.42         5.54 o                         
  -5   8   8          0.10          9.01         5.15 o                         
  -4   8   8         32.95         38.83         7.08 o                         
  -3   8   8        322.26        321.43         9.00 o                         
  -2   8   8        934.75        879.33        10.16 o                         
  -1   8   8        265.41        263.14         4.16 o                         
   0   8   8         16.52         28.38         1.75 o                         
   1   8   8        450.90        463.96         6.74 o                         
   2   8   8         76.70         69.23         3.58 o                         
   3   8   8         75.49         82.41         3.92 o                         
   4   8   8         13.59         15.99         3.79 o                         
   5   8   8         25.51         10.30         5.92 o                         
  -5   9   8         13.46          7.94         6.01 o                         
  -4   9   8         17.75         11.80         5.58 o                         
  -3   9   8          3.31          2.89         2.25 o                         
  -2   9   8       2420.57       2303.74        25.41 o                         
  -1   9   8        707.78        705.02         8.82 o                         
   0   9   8          8.55         11.35         1.82 o                         
   1   9   8         31.30         31.82         2.33 o                         
   2   9   8        416.55        426.61         7.60 o                         
   3   9   8          2.16          0.64         2.59 o                         
   4   9   8          0.39          0.30         3.99 o                         
  -5  10   8        232.93        238.75        15.87 o                         
  -4  10   8          1.75         19.74         6.01 o                         
  -3  10   8         24.53         25.64         3.70 o                         
  -2  10   8       1795.42       1794.51        20.35 o                         
  -1  10   8        120.69        106.08         3.39 o                         
   0  10   8         66.42         67.95         2.95 o                         
   1  10   8          7.73         10.86         2.02 o                         
   2  10   8        717.64        697.40        10.22 o                         
   3  10   8          0.00         -2.35         2.35 o                         
   4  10   8          0.43         -1.00         4.29 o                         
  -5  11   8          1.22         10.73         6.65 o                         
  -4  11   8          4.89         16.73         6.44 o                         
  -3  11   8         41.99         40.94         6.94 o                         
  -2  11   8        201.12        217.88         5.11 o                         
  -1  11   8       1315.67       1267.78        15.45 o                         
   0  11   8         21.51         16.54         2.16 o                         
   1  11   8          3.93          3.57         1.86 o                         
   2  11   8        457.31        454.62         7.92 o                         
   3  11   8         45.34         44.68         5.07 o                         
   4  11   8         10.52         13.92         4.56 o                         
  -4  12   8         60.32         53.42         9.01 o                         
  -3  12   8         21.17         21.43         4.19 o                         
  -2  12   8        109.02        118.06         5.50 o                         
  -1  12   8        144.31        148.71         4.34 o                         
   0  12   8         14.15         16.83         2.32 o                         
   1  12   8        409.68        413.78         7.11 o                         
   2  12   8         45.65         51.68         3.91 o                         
   3  12   8          4.38          0.62         2.70 o                         
   4  12   8          0.98         -2.38         4.47 o                         
  -4  13   8          7.90         13.73         7.08 o                         
  -3  13   8          0.23          2.72         4.17 o                         
  -2  13   8         23.67         29.44         3.45 o                         
  -1  13   8        117.61        120.48         3.81 o                         
   0  13   8         94.57        105.27         3.97 o                         
   1  13   8        312.95        301.82         6.37 o                         
   2  13   8          2.43         -1.49         2.40 o                         
   3  13   8         94.24         81.54        10.02 o                         
   4  13   8          1.97          3.35         4.53 o                         
  -4  14   8         18.63         14.80         7.94 o                         
  -3  14   8          6.44          7.55         5.76 o                         
  -2  14   8          9.44          9.29         2.87 o                         
  -1  14   8          9.32         13.04         2.33 o                         
   0  14   8        862.62        907.72        11.93 o                         
   1  14   8          0.81          1.18         2.09 o                         
   2  14   8         17.48         12.15         3.24 o                         
   3  14   8        130.33        118.72         6.13 o                         
   4  14   8         49.01         46.40         7.65 o                         
  -4  15   8         10.52         14.80         8.37 o                         
  -3  15   8         14.10          6.84         3.46 o                         
  -2  15   8         19.49         24.87         3.26 o                         
  -1  15   8         11.88         16.03         2.62 o                         
   0  15   8       1201.99       1208.05        15.84 o                         
   1  15   8         47.38         52.53         3.21 o                         
   2  15   8         31.71         36.61         4.44 o                         
   3  15   8          6.95          4.07         3.66 o                         
  -4  16   8         20.48         18.02         9.22 o                         
  -3  16   8        173.76        236.81        10.80 o                         
  -2  16   8         12.31         15.93         3.26 o                         
  -1  16   8         54.74         69.66         4.47 o                         
   0  16   8          0.10          1.33         2.43 o                         
   1  16   8        132.64        133.97         4.76 o                         
   2  16   8          4.53          6.85         3.60 o                         
   3  16   8          8.22         11.89         4.91 o                         
  -3  17   8         13.76         14.33        12.73 o                         
  -2  17   8        117.76        135.33         8.60 o                         
  -1  17   8         57.92         59.69         4.59 o                         
   0  17   8        114.60        114.29         6.11 o                         
   1  17   8        622.79        639.90        13.68 o                         
   2  17   8         12.67         11.53         4.66 o                         
   3  17   8          5.02          8.69         4.93 o                         
  -3  18   8          0.28         -5.02         5.02 o                         
  -2  18   8          0.09         -3.21         4.66 o                         
  -1  18   8        194.77        198.94         8.94 o                         
   0  18   8         23.54         21.31         3.61 o                         
   1  18   8          1.87          6.20         4.85 o                         
   2  18   8          0.71          5.35         4.56 o                         
   3  18   8          0.26         -0.84         4.63 o                         
  -3  19   8          7.43         10.04        12.07 o                         
  -2  19   8          5.53          8.63         4.71 o                         
  -1  19   8         98.84        105.64         7.26 o                         
   0  19   8         14.47         15.05         4.12 o                         
   1  19   8        100.83        106.72         6.48 o                         
   2  19   8         52.80         60.15         6.49 o                         
  -2  20   8          0.60          2.44         7.62 o                         
  -1  20   8          7.30         14.90         4.90 o                         
   0  20   8          4.46          5.08         3.98 o                         
   1  20   8         10.14          7.23         3.87 o                         
   2  20   8        209.83        196.88        11.63 o                         
  -1  21   8         54.12         72.54         7.05 o                         
   0  21   8          4.20         11.63         4.43 o                         
   1  21   8          9.80         -1.39         4.95 o                         
   0  22   8          1.12          2.15         4.99 o                         
  -1   0   9        459.21        540.12        10.03 o                         
   1   0   9          0.42          0.60         1.66 o                         
   3   0   9         13.65          7.32         4.92 o                         
   5   0   9         14.17         21.67         8.58 o                         
  -2   1   9         61.69         60.99         2.16 o                         
  -1   1   9        474.26        472.55         7.77 o                         
   0   1   9        399.27        422.36         5.98 o                         
   1   1   9         51.24         40.61         2.01 o                         
   2   1   9        137.99        159.56         3.53 o                         
   3   1   9          0.03          1.19         1.87 o                         
   4   1   9         15.07         18.75         4.56 o                         
   5   1   9          1.29         -5.52         5.52 o                         
  -3   2   9         12.37         15.66         2.93 o                         
  -2   2   9         67.08         86.73         2.75 o                         
  -1   2   9          7.99         10.84         1.08 o                         
   0   2   9         32.63         27.94         1.64 o                         
   1   2   9         11.33          8.68         1.45 o                         
   2   2   9        406.10        410.56         5.87 o                         
   3   2   9         43.04         55.96         3.65 o                         
   4   2   9          5.56         -2.58         3.25 o                         
   5   2   9         28.29         17.89         6.21 o                         
  -3   3   9          3.65          5.54         1.32 o                         
  -2   3   9        132.30        135.32         3.02 o                         
  -1   3   9        448.48        460.55         6.19 o                         
   0   3   9         44.75         52.54         2.08 o                         
   1   3   9        671.03        751.71         9.16 o                         
   2   3   9         25.36         18.54         2.03 o                         
   3   3   9         79.38        102.30         3.67 o                         
   4   3   9          3.10         -3.09         3.09 o                         
   5   3   9         12.99         20.13         6.29 o                         
  -3   4   9         21.78         25.67         2.23 o                         
  -2   4   9         42.52         42.44         2.17 o                         
  -1   4   9        347.45        349.77         4.40 o                         
   0   4   9        271.11        311.37         4.51 o                         
   1   4   9        537.37        531.70         7.13 o                         
   2   4   9         16.18         18.54         2.03 o                         
   3   4   9         49.23         57.11         3.05 o                         
   4   4   9          9.09          7.99         3.11 o                         
   5   4   9          2.37         -3.97         5.16 o                         
  -4   5   9          7.99          2.15         3.86 o                         
  -3   5   9       1540.38       1546.53        24.63 o                         
  -2   5   9        253.59        239.84         4.02 o                         
  -1   5   9         24.12         19.96         1.38 o                         
   0   5   9       1074.57       1146.80        12.86 o                         
   1   5   9        107.53        106.33         3.05 o                         
   2   5   9        178.26        180.61         4.34 o                         
   3   5   9         14.38         18.90         2.45 o                         
   4   5   9        100.32         97.90         5.23 o                         
   5   5   9          2.43          2.07         4.54 o                         
  -4   6   9          0.18          7.51         4.29 o                         
  -3   6   9       1733.27       1632.05        26.39 o                         
  -2   6   9         38.88         33.01         1.81 o                         
  -1   6   9        231.46        204.21         3.82 o                         
   0   6   9         58.18         71.75         2.37 o                         
   1   6   9        107.67        125.61         3.79 o                         
   2   6   9         49.14         50.28         3.00 o                         
   3   6   9          0.00          2.07         2.20 o                         
   4   6   9         13.73          9.46         3.29 o                         
   5   6   9         21.47         29.20         6.82 o                         
  -5   7   9         22.76         26.82         6.01 o                         
  -4   7   9        279.21        283.15        14.80 o                         
  -3   7   9        262.46        282.61         8.88 o                         
  -2   7   9       1759.44       1668.30        18.60 o                         
  -1   7   9         13.88         12.91         1.35 o                         
   0   7   9        368.73        402.55         5.32 o                         
   1   7   9       1529.45       1515.36        16.85 o                         
   2   7   9         13.90          7.23         2.04 o                         
   3   7   9        138.97        150.23         6.41 o                         
   4   7   9          0.59          3.23         3.22 o                         
   5   7   9          0.19         -1.67         4.50 o                         
  -5   8   9         18.66         23.60         6.22 o                         
  -4   8   9         10.09          7.72         4.72 o                         
  -3   8   9         37.91         39.60         4.32 o                         
  -2   8   9       1510.34       1396.03        16.10 o                         
  -1   8   9         24.75         32.63         2.56 o                         
   0   8   9         19.59         21.12         1.70 o                         
   1   8   9         83.19         86.51         3.33 o                         
   2   8   9         50.95         40.70         2.76 o                         
   3   8   9         36.96         37.89         3.66 o                         
   4   8   9         59.74         54.42         4.63 o                         
  -5   9   9          8.65         13.94         5.58 o                         
  -4   9   9         11.12          8.15         4.93 o                         
  -3   9   9         10.72          8.24         2.83 o                         
  -2   9   9          9.89         19.24         3.81 o                         
  -1   9   9        291.76        301.52         5.36 o                         
   0   9   9         35.13         41.70         2.44 o                         
   1   9   9        107.52        106.40         3.74 o                         
   2   9   9         19.04         22.29         2.51 o                         
   3   9   9          2.23          3.71         2.50 o                         
   4   9   9          0.68          5.32         4.32 o                         
  -5  10   9          1.90          4.08         5.79 o                         
  -4  10   9          7.11          2.36         5.15 o                         
  -3  10   9          1.21         -0.94         2.76 o                         
  -2  10   9        164.21        171.96         4.40 o                         
  -1  10   9        384.70        390.75         6.48 o                         
   0  10   9          3.29          3.07         1.72 o                         
   1  10   9         85.69         83.83         3.49 o                         
   2  10   9         68.28         67.82         3.50 o                         
   3  10   9          0.23         -0.04         2.48 o                         
   4  10   9          8.50         -0.74         4.32 o                         
  -4  11   9          0.65         -5.58         5.58 o                         
  -3  11   9          4.17          1.58         3.01 o                         
  -2  11   9          7.66          6.22         1.74 o                         
  -1  11   9       1455.96       1416.27        17.05 o                         
   0  11   9        106.28        105.65         3.73 o                         
   1  11   9         16.31         13.90         2.28 o                         
   2  11   9         88.27         85.11         3.86 o                         
   3  11   9         66.31         53.04         3.79 o                         
   4  11   9          3.76          0.05         4.36 o                         
  -4  12   9         76.78         77.01        10.73 o                         
  -3  12   9         17.81         15.10         4.77 o                         
  -2  12   9         10.22          8.59         2.17 o                         
  -1  12   9       1397.14       1353.10        16.61 o                         
   0  12   9        244.44        240.60         6.07 o                         
   1  12   9         34.75         32.01         2.74 o                         
   2  12   9          8.14         10.87         2.50 o                         
   3  12   9        153.74        143.22         6.02 o                         
   4  12   9          0.23         -3.39         4.44 o                         
  -4  13   9         46.92         55.99        10.08 o                         
  -3  13   9         38.38         45.31         4.32 o                         
  -2  13   9        162.74        173.07         6.51 o                         
  -1  13   9         96.29         79.16         3.47 o                         
   0  13   9        590.88        574.67         9.15 o                         
   1  13   9         58.37         52.15         3.04 o                         
   2  13   9          0.10          0.03         2.50 o                         
   3  13   9          1.75         -0.52         3.36 o                         
   4  13   9          0.00         -3.56         4.52 o                         
  -4  14   9         39.19         38.61         9.44 o                         
  -3  14   9        234.48        273.78         8.88 o                         
  -2  14   9          1.00          1.90         2.45 o                         
  -1  14   9          0.97          1.04         1.96 o                         
   0  14   9        660.93        655.38        10.85 o                         
   1  14   9         31.51         20.84         2.53 o                         
   2  14   9         99.27        120.87         6.12 o                         
   3  14   9         20.33         15.58         3.94 o                         
   4  14   9          0.05         -0.94         4.76 o                         
  -4  15   9          3.14         -6.01         6.01 o                         
  -3  15   9         17.37         31.40         5.76 o                         
  -2  15   9         29.13         28.19         3.36 o                         
  -1  15   9          7.46          4.06         2.45 o                         
   0  15   9         25.26         32.38         2.86 o                         
   1  15   9         12.81         17.39         2.59 o                         
   2  15   9         41.09         47.99         4.67 o                         
   3  15   9          5.49         -2.16         3.67 o                         
  -3  16   9          0.42          0.72         5.18 o                         
  -2  16   9          2.05          4.81         2.90 o                         
  -1  16   9         38.26         37.88         3.42 o                         
   0  16   9        138.11        131.98         4.85 o                         
   1  16   9        299.79        335.56         7.01 o                         
   2  16   9          4.97         -1.37         3.49 o                         
   3  16   9         10.36         13.31         5.64 o                         
  -3  17   9          5.44          0.97         7.30 o                         
  -2  17   9          1.19          1.79         4.07 o                         
  -1  17   9          1.57          3.33         3.39 o                         
   0  17   9          1.79          3.39         3.09 o                         
   1  17   9        419.44        441.18        10.15 o                         
   2  17   9         13.67         17.30         5.48 o                         
   3  17   9          0.05          1.16         4.53 o                         
  -3  18   9         19.69         26.32         5.76 o                         
  -2  18   9         60.34         84.31         6.59 o                         
  -1  18   9         12.91         10.72         3.80 o                         
   0  18   9         31.90         27.24         4.04 o                         
   1  18   9        166.95        171.62         6.86 o                         
   2  18   9        199.41        179.00         9.08 o                         
  -2  19   9        112.27        140.58         8.76 o                         
  -1  19   9         27.84         30.10         5.39 o                         
   0  19   9         68.92         67.52         5.53 o                         
   1  19   9          0.00          2.68         4.32 o                         
   2  19   9        265.43        305.42        11.92 o                         
  -2  20   9          0.42         -2.43         4.71 o                         
  -1  20   9          4.84          8.25         4.92 o                         
   0  20   9         16.62         14.51         5.06 o                         
   1  20   9          0.35         -1.91         3.69 o                         
   2  20   9         62.72         57.49        13.73 o                         
  -1  21   9         15.58         10.62         7.74 o                         
   0  21   9          1.04          5.24         5.03 o                         
   1  21   9         18.88          0.95         5.20 o                         
  -2   0  10        162.30        204.22         8.40 o                         
   0   0  10         15.19         18.48         2.20 o                         
   2   0  10         27.87         32.03         3.86 o                         
   4   0  10          1.75          2.72         4.76 o                         
  -2   1  10        207.71        202.74         3.65 o                         
  -1   1  10          0.02         -0.33         0.96 o                         
   0   1  10        170.51        188.97         3.79 o                         
   1   1  10         29.26         20.64         1.69 o                         
   2   1  10          0.36          0.09         1.66 o                         
   3   1  10         10.54          4.72         2.09 o                         
   4   1  10          6.73          7.83         3.53 o                         
   5   1  10          5.92          2.47         6.07 o                         
  -3   2  10          3.17          2.83         1.46 o                         
  -2   2  10        285.39        304.11         4.77 o                         
  -1   2  10         96.15         96.13         2.28 o                         
   0   2  10         40.08         31.57         1.79 o                         
   1   2  10         25.17         25.28         1.86 o                         
   2   2  10         27.62         30.06         2.33 o                         
   3   2  10         16.95         17.00         2.64 o                         
   4   2  10          8.00         13.96         3.72 o                         
   5   2  10          0.26         -5.76         5.76 o                         
  -3   3  10         48.98         50.55         2.83 o                         
  -2   3  10        272.90        267.25         5.23 o                         
  -1   3  10          5.50          7.55         1.08 o                         
   0   3  10        189.75        199.19         3.77 o                         
   1   3  10         11.15         22.20         1.80 o                         
   2   3  10        177.92        184.74         4.83 o                         
   3   3  10          0.02         -1.91         1.91 o                         
   4   3  10          6.37          1.33         3.14 o                         
   5   3  10          0.15          9.62         6.14 o                         
  -4   4  10          0.40          4.51         3.65 o                         
  -3   4  10        159.49        148.71         4.71 o                         
  -2   4  10        451.73        437.76         5.99 o                         
  -1   4  10        223.26        246.55         3.80 o                         
   0   4  10        105.36        122.09         3.05 o                         
   1   4  10          4.53         10.51         1.61 o                         
   2   4  10          1.83          1.55         1.94 o                         
   3   4  10         55.91         62.15         3.28 o                         
   4   4  10          8.48          4.79         3.19 o                         
   5   4  10          5.82          9.91         9.22 o                         
  -4   5  10         11.28          5.79         4.08 o                         
  -3   5  10        287.76        305.56         8.67 o                         
  -2   5  10         97.24         95.89         2.62 o                         
  -1   5  10          0.01         -0.34         0.96 o                         
   0   5  10          3.52          4.39         1.25 o                         
   1   5  10        141.58        137.73         3.77 o                         
   2   5  10         50.03         58.16         3.24 o                         
   3   5  10         93.60        106.88         4.13 o                         
   4   5  10          0.24         -3.04         3.80 o                         
   5   5  10         13.10          3.71         6.66 o                         
  -4   6  10          0.22          5.15         4.29 o                         
  -3   6  10         34.05         31.07         3.09 o                         
  -2   6  10        121.09        121.86         4.04 o                         
  -1   6  10         90.85         87.72         2.54 o                         
   0   6  10        118.53        113.10         2.95 o                         
   1   6  10          0.08         -0.46         1.64 o                         
   2   6  10        262.48        254.90         5.87 o                         
   3   6  10         53.49         48.79         3.35 o                         
   4   6  10         47.68         44.37         4.23 o                         
   5   6  10          0.20         14.80         9.65 o                         
  -5   7  10          0.83          9.22         4.72 o                         
  -4   7  10         79.50         73.37         8.37 o                         
  -3   7  10         38.37         40.07         3.57 o                         
  -2   7  10        589.25        553.86         7.59 o                         
  -1   7  10          2.37          4.88         1.30 o                         
   0   7  10         42.47         42.88         2.18 o                         
   1   7  10          8.28         12.23         1.96 o                         
   2   7  10         37.89         33.22         2.63 o                         
   3   7  10         15.20         19.59         2.79 o                         
   4   7  10         23.29         25.09         3.98 o                         
  -5   8  10          0.76         -4.08         4.29 o                         
  -4   8  10         18.34         17.38         5.79 o                         
  -3   8  10         78.69         78.37         4.91 o                         
  -2   8  10        481.27        494.78         7.66 o                         
  -1   8  10        151.56        138.07         3.61 o                         
   0   8  10          1.86          1.10         1.70 o                         
   1   8  10          0.06          3.15         1.79 o                         
   2   8  10        178.52        168.00         4.82 o                         
   3   8  10         90.84         83.29         4.22 o                         
   4   8  10          3.24          0.54         3.85 o                         
  -5   9  10         11.12          8.15         6.22 o                         
  -4   9  10          3.55         -0.86         4.72 o                         
  -3   9  10        259.65        262.27         8.50 o                         
  -2   9  10        233.59        232.89         4.97 o                         
  -1   9  10        430.25        390.42         6.38 o                         
   0   9  10          0.00         -0.57         1.66 o                         
   1   9  10          3.47          3.23         1.94 o                         
   2   9  10         50.63         48.97         3.17 o                         
   3   9  10          1.81          0.00         2.55 o                         
   4   9  10          1.58          0.09         3.86 o                         
  -5  10  10         55.00         51.92         9.22 o                         
  -4  10  10          5.88          9.22         6.01 o                         
  -3  10  10         11.05          3.83         3.23 o                         
  -2  10  10         25.25         33.95         2.39 o                         
  -1  10  10        567.42        527.06         7.98 o                         
   0  10  10        289.60        315.53         5.65 o                         
   1  10  10         29.60         31.39         2.61 o                         
   2  10  10          2.41          1.24         2.11 o                         
   3  10  10         45.08         48.37         3.73 o                         
   4  10  10          9.88          9.70         6.51 o                         
  -4  11  10         48.15         37.33         7.94 o                         
  -3  11  10          1.14          3.70         3.22 o                         
  -2  11  10          0.00          0.69         1.71 o                         
  -1  11  10        238.15        227.67         5.60 o                         
   0  11  10         51.71         48.71         2.89 o                         
   1  11  10         10.92         11.30         2.27 o                         
   2  11  10         60.56         62.49         3.56 o                         
   3  11  10         46.19         45.70         3.93 o                         
   4  11  10          7.51         14.32         5.12 o                         
  -4  12  10         34.03         32.18         7.94 o                         
  -3  12  10          1.12         -0.40         2.80 o                         
  -2  12  10         10.26          8.46         2.08 o                         
  -1  12  10          0.60          0.18         1.89 o                         
   0  12  10          5.69          4.84         2.12 o                         
   1  12  10        119.27        114.11         4.33 o                         
   2  12  10          5.23          7.24         2.54 o                         
   3  12  10         13.24          8.89         3.32 o                         
   4  12  10          3.76          5.65         4.82 o                         
  -4  13  10          0.11         -0.21         5.79 o                         
  -3  13  10         12.19         11.31         3.32 o                         
  -2  13  10         22.60         27.03         2.49 o                         
  -1  13  10          4.16          3.50         2.06 o                         
   0  13  10        192.30        176.33         5.19 o                         
   1  13  10          3.84          2.38         2.27 o                         
   2  13  10         58.85         64.92         3.94 o                         
   3  13  10          2.23          3.14         3.28 o                         
   4  13  10         16.41          7.70         5.07 o                         
  -4  14  10          0.00          2.36         6.65 o                         
  -3  14  10         34.62         39.17         5.89 o                         
  -2  14  10          6.73          8.06         2.73 o                         
  -1  14  10         16.10          9.07         3.11 o                         
   0  14  10        303.63        296.85         6.71 o                         
   1  14  10         21.57         20.44         2.77 o                         
   2  14  10         17.54         14.02         3.47 o                         
   3  14  10          0.46          3.39         3.80 o                         
  -4  15  10          5.31          2.36         6.86 o                         
  -3  15  10         79.48        106.23        14.95 o                         
  -2  15  10          0.38          0.10         2.70 o                         
  -1  15  10         42.28         43.84         3.26 o                         
   0  15  10         26.62         24.94         2.94 o                         
   1  15  10        302.29        289.63         7.03 o                         
   2  15  10          0.03         -2.43         3.22 o                         
   3  15  10          1.18          2.58         4.55 o                         
  -3  16  10         51.50         71.82         6.60 o                         
  -2  16  10        167.63        196.76        13.68 o                         
  -1  16  10         35.87         30.94         3.35 o                         
   0  16  10         10.10          9.42         2.59 o                         
   1  16  10        152.65        136.52         6.59 o                         
   2  16  10          0.10          1.28         4.36 o                         
   3  16  10          7.03          7.33         4.65 o                         
  -3  17  10          4.84          2.30         5.93 o                         
  -2  17  10         46.24         56.82         4.83 o                         
  -1  17  10         28.33         25.09         3.50 o                         
   0  17  10         48.34         55.22         4.13 o                         
   1  17  10        126.78        115.90         5.89 o                         
   2  17  10         32.47         23.21         5.46 o                         
   3  17  10          2.22          6.13         4.74 o                         
  -3  18  10          0.36         -4.05         8.94 o                         
  -2  18  10         12.68         18.69         4.92 o                         
  -1  18  10         20.12         21.11         4.60 o                         
   0  18  10          3.03          4.64         4.25 o                         
   1  18  10          5.29          4.86         3.66 o                         
   2  18  10         42.70         54.42         9.73 o                         
  -2  19  10         51.64         55.14         7.46 o                         
  -1  19  10          0.37          4.46         4.64 o                         
   0  19  10          5.34          2.41         3.87 o                         
   1  19  10          1.67          0.19         3.65 o                         
   2  19  10         24.95         17.86         6.66 o                         
  -2  20  10          0.88         -2.78         4.76 o                         
  -1  20  10         10.67          8.67         7.80 o                         
   0  20  10          0.72          3.41         4.34 o                         
   1  20  10         14.77         14.39         4.18 o                         
  -1  21  10          9.49         11.66         5.49 o                         
   0  21  10          5.34         -2.72         4.89 o                         
  -1   0  11          2.34          6.30         1.76 o                         
   1   0  11        216.18        189.31         5.42 o                         
   3   0  11         61.28         47.34         4.37 o                         
   5   0  11          6.46         -6.86         8.15 o                         
  -3   1  11         99.74         96.16         4.79 o                         
  -2   1  11         26.28         29.36         1.78 o                         
  -1   1  11          0.18          2.22         1.08 o                         
   0   1  11         40.31         37.54         2.00 o                         
   1   1  11         12.17          8.35         1.57 o                         
   2   1  11        109.88        119.35         3.98 o                         
   3   1  11         18.48         17.98         2.49 o                         
   4   1  11          5.02         10.03         5.68 o                         
   5   1  11          0.67          5.18         6.33 o                         
  -3   2  11          7.84         11.91         2.87 o                         
  -2   2  11          0.45         -0.51         0.90 o                         
  -1   2  11         93.53         95.95         2.39 o                         
   0   2  11          3.07          0.35         1.19 o                         
   1   2  11         12.22         16.12         1.86 o                         
   2   2  11        246.91        243.14         5.29 o                         
   3   2  11          0.46         -1.55         2.06 o                         
   4   2  11         10.66         10.47         3.64 o                         
   5   2  11          2.34         -3.08         6.20 o                         
  -3   3  11          0.74         -0.33         1.57 o                         
  -2   3  11         33.88         30.18         1.69 o                         
  -1   3  11        436.36        450.33         5.76 o                         
   0   3  11         10.55         12.67         1.56 o                         
   1   3  11        399.80        395.42         6.98 o                         
   2   3  11          0.97          2.50         1.93 o                         
   3   3  11         24.70         32.79         3.01 o                         
   4   3  11         14.76         15.00         3.37 o                         
   5   3  11         28.99         36.46        17.70 o                         
  -4   4  11         32.68         23.60         4.72 o                         
  -3   4  11        137.61        141.48         6.07 o                         
  -2   4  11         35.63         38.69         1.84 o                         
  -1   4  11         25.46         25.47         1.58 o                         
   0   4  11         30.31         30.70         1.93 o                         
   1   4  11         44.58         42.05         2.71 o                         
   2   4  11          4.13          0.30         2.09 o                         
   3   4  11         73.25         83.79         4.09 o                         
   4   4  11          1.22         -0.29         3.22 o                         
  -4   5  11          7.97          6.01         4.29 o                         
  -3   5  11         17.25         13.03         2.74 o                         
  -2   5  11        127.47        127.42         3.12 o                         
  -1   5  11        227.68        207.92         3.65 o                         
   0   5  11        395.41        388.01         5.88 o                         
   1   5  11        293.95        314.00         6.25 o                         
   2   5  11          6.54          4.92         2.44 o                         
   3   5  11          8.55          8.46         3.51 o                         
   4   5  11         57.40         62.66         4.81 o                         
  -4   6  11         58.97         58.99         7.51 o                         
  -3   6  11        217.78        204.17         8.56 o                         
  -2   6  11         17.43         18.86         1.84 o                         
  -1   6  11         64.23         69.16         2.82 o                         
   0   6  11          5.96          5.55         1.55 o                         
   1   6  11         40.43         44.35         2.66 o                         
   2   6  11          6.80          9.37         2.34 o                         
   3   6  11          3.32          1.18         2.41 o                         
   4   6  11          9.90         16.26         3.70 o                         
  -5   7  11         21.25         23.17         5.79 o                         
  -4   7  11          0.17         -4.08         4.08 o                         
  -3   7  11          6.09          0.86         2.31 o                         
  -2   7  11          0.47         -1.34         1.34 o                         
  -1   7  11        602.04        584.91         7.74 o                         
   0   7  11        441.59        443.83         7.05 o                         
   1   7  11         43.43         22.72         2.34 o                         
   2   7  11         33.03         31.73         2.98 o                         
   3   7  11         32.24         32.97         3.26 o                         
   4   7  11          9.96          3.06         4.16 o                         
  -5   8  11          5.49         13.73         5.36 o                         
  -4   8  11         87.08         74.87         8.80 o                         
  -3   8  11         59.87         61.38         4.45 o                         
  -2   8  11         16.51         16.26         1.92 o                         
  -1   8  11          7.50          8.12         2.18 o                         
   0   8  11         72.39         79.83         3.65 o                         
   1   8  11          0.00         -0.74         1.81 o                         
   2   8  11          5.78          3.79         2.16 o                         
   3   8  11         18.65         22.55         3.13 o                         
   4   8  11          1.81          0.85         4.46 o                         
  -5   9  11         21.68         14.59         6.44 o                         
  -4   9  11          0.16          3.43         5.15 o                         
  -3   9  11          0.01          1.64         2.63 o                         
  -2   9  11        123.82        123.25         3.83 o                         
  -1   9  11        149.66        144.21         4.54 o                         
   0   9  11         70.04         62.85         3.03 o                         
   1   9  11         67.84         75.31         3.46 o                         
   2   9  11          2.07         -2.15         2.15 o                         
   3   9  11         20.34         19.92         3.30 o                         
   4   9  11         25.74         26.04         4.79 o                         
  -4  10  11          1.16         -0.86         4.93 o                         
  -3  10  11         10.91          3.93         2.92 o                         
  -2  10  11         47.22         45.97         3.05 o                         
  -1  10  11         15.30         13.13         2.03 o                         
   0  10  11          3.15         -0.20         1.74 o                         
   1  10  11          0.00         -1.96         1.96 o                         
   2  10  11          1.39          1.01         2.28 o                         
   3  10  11         11.24          5.76         2.93 o                         
   4  10  11          0.20          1.63         4.14 o                         
  -4  11  11          1.23         -5.15         5.15 o                         
  -3  11  11          9.54          9.91         3.05 o                         
  -2  11  11         31.59         32.23         2.56 o                         
  -1  11  11         18.58         21.71         2.55 o                         
   0  11  11          7.34          7.14         2.01 o                         
   1  11  11          5.36         -1.58         2.07 o                         
   2  11  11         20.81         18.81         2.74 o                         
   3  11  11          1.34         -2.96         2.96 o                         
   4  11  11         11.29          1.76         5.23 o                         
  -4  12  11         39.24         30.68         8.58 o                         
  -3  12  11         14.87         21.90         3.68 o                         
  -2  12  11         16.50         16.01         2.25 o                         
  -1  12  11          3.00          6.55         1.98 o                         
   0  12  11         64.08         65.66         3.27 o                         
   1  12  11         72.28         64.13         3.60 o                         
   2  12  11          2.24          0.90         2.48 o                         
   3  12  11          0.09         -1.93         3.21 o                         
   4  12  11          0.00          3.16         5.01 o                         
  -4  13  11          4.90         -3.00         6.22 o                         
  -3  13  11         36.45         34.55         4.11 o                         
  -2  13  11         14.93         16.86         2.35 o                         
  -1  13  11         58.59         50.78         3.43 o                         
   0  13  11         34.06         30.25         2.77 o                         
   1  13  11         33.68         34.43         3.06 o                         
   2  13  11         16.99         14.43         2.99 o                         
   3  13  11         34.04         40.06         4.37 o                         
  -4  14  11          0.65          3.22         6.86 o                         
  -3  14  11          3.04          6.24         3.72 o                         
  -2  14  11          2.95          5.15         2.40 o                         
  -1  14  11         12.44         12.56         2.70 o                         
   0  14  11         75.54         77.06         3.95 o                         
   1  14  11         11.82         10.44         2.74 o                         
   2  14  11          1.85         -1.42         4.16 o                         
   3  14  11          3.12          4.36         4.04 o                         
  -3  15  11         15.39         14.51         9.33 o                         
  -2  15  11          7.17          6.49         2.87 o                         
  -1  15  11          3.40         -1.97         2.34 o                         
   0  15  11          5.77          3.33         2.52 o                         
   1  15  11          3.44          0.07         2.63 o                         
   2  15  11          1.32         -1.53         3.82 o                         
   3  15  11          4.47         -2.58         8.45 o                         
  -3  16  11          6.06          9.01         4.78 o                         
  -2  16  11          4.52          7.25         3.32 o                         
  -1  16  11          0.01         -2.40         2.40 o                         
   0  16  11          4.01          3.82         2.78 o                         
   1  16  11          1.82          2.36         3.41 o                         
   2  16  11          7.28          0.55         4.54 o                         
   3  16  11          1.59          5.89         5.20 o                         
  -3  17  11          5.92          3.74         4.93 o                         
  -2  17  11         23.93         25.62         4.79 o                         
  -1  17  11          0.02         -3.22         3.22 o                         
   0  17  11          4.90         -3.10         3.10 o                         
   1  17  11          3.27          0.54         3.85 o                         
   2  17  11         23.79         16.64         5.21 o                         
  -3  18  11         13.96         14.79         6.50 o                         
  -2  18  11         18.67         16.66         4.94 o                         
  -1  18  11         11.81          3.33         3.65 o                         
   0  18  11         14.14         18.71         4.23 o                         
   1  18  11          0.20         -1.86         3.97 o                         
   2  18  11          4.40         -4.95         4.95 o                         
  -2  19  11         15.75         14.88         5.70 o                         
  -1  19  11         31.81         37.43         5.88 o                         
   0  19  11          3.75          7.87         3.98 o                         
   1  19  11          2.73          4.30         7.06 o                         
   2  19  11         24.96         26.17        11.58 o                         
  -1  20  11         66.34         58.62         6.62 o                         
   0  20  11         13.25         10.25         5.62 o                         
   1  20  11          1.17         -4.32         4.32 o                         
  -2   0  12         33.83         52.53         3.51 o                         
   0   0  12         99.25        118.12         4.71 o                         
   2   0  12         32.47         38.73         3.96 o                         
   4   0  12          5.30         28.57         6.13 o                         
  -3   1  12         39.50         41.62         6.01 o                         
  -2   1  12         27.72         28.79         2.00 o                         
  -1   1  12          0.02         -0.70         1.13 o                         
   0   1  12         61.63         69.43         2.62 o                         
   1   1  12          5.19          3.16         1.79 o                         
   2   1  12          8.28          5.36         2.25 o                         
   3   1  12         99.26        105.32         4.19 o                         
   4   1  12          0.86          0.30         3.56 o                         
  -3   2  12          5.42         16.70         3.73 o                         
  -2   2  12        105.49        102.64         2.92 o                         
  -1   2  12         21.29         21.23         1.57 o                         
   0   2  12         72.04         73.88         2.72 o                         
   1   2  12          2.08          2.28         1.80 o                         
   2   2  12         15.62         22.53         2.41 o                         
   3   2  12          1.64         -0.58         2.42 o                         
   4   2  12          1.20          4.99         3.71 o                         
  -3   3  12         36.73         40.79         3.49 o                         
  -2   3  12         19.65         22.56         1.79 o                         
  -1   3  12         20.23         22.50         1.57 o                         
   0   3  12         14.60         10.90         1.60 o                         
   1   3  12         11.24         11.97         2.07 o                         
   2   3  12        137.31        121.17         4.69 o                         
   3   3  12         11.82         17.36         3.08 o                         
   4   3  12          2.44         -3.13         3.13 o                         
  -4   4  12         23.07         10.08         4.72 o                         
  -3   4  12          0.48          1.80         1.78 o                         
  -2   4  12         19.59         22.25         1.84 o                         
  -1   4  12          4.74          8.59         1.40 o                         
   0   4  12         15.68         25.73         2.18 o                         
   1   4  12        361.82        374.81         7.06 o                         
   2   4  12         18.00         24.77         2.74 o                         
   3   4  12         95.21         97.09         4.47 o                         
   4   4  12         17.95         25.41         5.82 o                         
  -4   5  12         18.39         14.59         4.72 o                         
  -3   5  12         10.64          7.91         2.52 o                         
  -2   5  12        117.24        109.20         3.21 o                         
  -1   5  12          0.19          0.53         1.35 o                         
   0   5  12          9.76         12.75         1.84 o                         
   1   5  12          3.56          4.99         2.02 o                         
   2   5  12         11.85          7.70         2.38 o                         
   3   5  12         24.62         18.65         2.95 o                         
   4   5  12         17.06         14.31         5.49 o                         
  -4   6  12          0.20         -3.65         3.65 o                         
  -3   6  12         11.38          9.43         3.24 o                         
  -2   6  12          0.05         -1.24         1.24 o                         
  -1   6  12         54.70         52.19         2.76 o                         
   0   6  12        261.58        259.12         5.20 o                         
   1   6  12          7.39          4.50         1.91 o                         
   2   6  12        245.36        240.23         6.06 o                         
   3   6  12          8.77          9.28         2.71 o                         
   4   6  12          4.02          1.38         5.51 o                         
  -5   7  12          0.28         -4.72         4.72 o                         
  -4   7  12         23.03         25.74         6.44 o                         
  -3   7  12        134.97        131.78         7.87 o                         
  -2   7  12        231.66        221.80         4.79 o                         
  -1   7  12          0.02         -1.22         1.40 o                         
   0   7  12          8.75         10.76         1.92 o                         
   1   7  12         66.23         64.95         3.24 o                         
   2   7  12          4.67          3.10         2.28 o                         
   3   7  12          0.78          0.17         2.39 o                         
   4   7  12          0.75         -0.91         4.30 o                         
  -5   8  12          5.91          2.36         5.58 o                         
  -4   8  12          3.82         10.94         5.58 o                         
  -3   8  12         67.15         68.94         4.69 o                         
  -2   8  12          2.02          1.93         1.57 o                         
  -1   8  12         78.01         81.65         3.02 o                         
   0   8  12         74.42         85.18         3.48 o                         
   1   8  12          7.06          8.69         2.15 o                         
   2   8  12        106.38        109.84         4.33 o                         
   3   8  12          0.00          3.04         3.01 o                         
   4   8  12          4.21         -2.76         4.07 o                         
  -4   9  12          0.17         -0.21         4.72 o                         
  -3   9  12          5.65          4.11         2.84 o                         
  -2   9  12         70.43         74.65         3.28 o                         
  -1   9  12        196.86        197.29         4.36 o                         
   0   9  12         59.63         51.56         2.97 o                         
   1   9  12        115.59        117.71         4.31 o                         
   2   9  12          7.65         14.68         2.67 o                         
   3   9  12         50.30         61.55         4.47 o                         
   4   9  12          7.41         10.34         4.54 o                         
  -4  10  12         36.96         45.05         8.37 o                         
  -3  10  12         37.76         40.29         4.21 o                         
  -2  10  12          1.36          1.31         1.70 o                         
  -1  10  12          0.61          1.71         1.73 o                         
   0  10  12          4.37          1.25         1.93 o                         
   1  10  12         70.45         68.60         3.61 o                         
   2  10  12         10.50         14.29         2.68 o                         
   3  10  12          4.07          0.73         3.04 o                         
   4  10  12          0.77          0.07         4.20 o                         
  -4  11  12          1.98          4.93         5.58 o                         
  -3  11  12         21.81         25.77         3.51 o                         
  -2  11  12          0.83          0.39         1.86 o                         
  -1  11  12          5.82          9.89         2.06 o                         
   0  11  12         95.41         86.01         3.88 o                         
   1  11  12         40.52         49.63         3.31 o                         
   2  11  12          2.49         -0.42         2.44 o                         
   3  11  12          0.62         -3.25         3.25 o                         
   4  11  12         17.97         12.50         5.07 o                         
  -4  12  12          0.10          8.58         6.01 o                         
  -3  12  12          9.72          5.05         3.07 o                         
  -2  12  12          0.10          3.88         2.11 o                         
  -1  12  12          7.81          1.98         2.26 o                         
   0  12  12          3.58          1.59         2.07 o                         
   1  12  12          2.86         -0.80         2.28 o                         
   2  12  12         18.10         18.31         3.01 o                         
   3  12  12          1.33          9.47         3.86 o                         
  -4  13  12          8.47         17.16         7.29 o                         
  -3  13  12         24.12         18.47         4.06 o                         
  -2  13  12         43.20         49.30         3.71 o                         
  -1  13  12          7.51          9.25         2.53 o                         
   0  13  12         33.21         22.91         2.63 o                         
   1  13  12          4.49          3.69         2.51 o                         
   2  13  12         27.38         27.17         3.52 o                         
   3  13  12          7.57          6.05         5.04 o                         
  -4  14  12          0.38         -0.64         6.22 o                         
  -3  14  12          0.00         -0.46         3.29 o                         
  -2  14  12          3.33          5.33         2.49 o                         
  -1  14  12         48.94         45.15         3.58 o                         
   0  14  12         23.80         21.82         2.71 o                         
   1  14  12          1.20         -2.47         2.47 o                         
   2  14  12         13.37          9.78         3.64 o                         
   3  14  12          0.04         -3.98         3.98 o                         
  -3  15  12          1.93          2.38         4.51 o                         
  -2  15  12         45.48         51.66         4.06 o                         
  -1  15  12         33.85         25.23         3.21 o                         
   0  15  12         24.60         24.59         2.90 o                         
   1  15  12          1.67          3.02         3.32 o                         
   2  15  12         14.49          8.84         4.33 o                         
   3  15  12         12.33         10.22         6.25 o                         
  -3  16  12          3.16          0.14         5.14 o                         
  -2  16  12         34.97         46.09         4.72 o                         
  -1  16  12          3.88         -0.72         2.68 o                         
   0  16  12          7.03          6.42         2.75 o                         
   1  16  12         21.70         16.62         3.86 o                         
   2  16  12         10.04          4.24         6.33 o                         
  -3  17  12         10.54          5.95         5.93 o                         
  -2  17  12         20.61         11.77         4.44 o                         
  -1  17  12          1.79         -2.98         2.98 o                         
   0  17  12          3.15          4.11         3.16 o                         
   1  17  12         31.24         28.88         4.36 o                         
   2  17  12          6.75         11.92         5.24 o                         
  -2  18  12          1.16          3.09         5.27 o                         
  -1  18  12         22.77         19.66         8.27 o                         
   0  18  12          1.25          1.16         3.54 o                         
   1  18  12          0.00         -2.57         4.09 o                         
   2  18  12          5.44          1.59         5.37 o                         
  -2  19  12         17.23         20.25         5.24 o                         
  -1  19  12          0.28         -4.44         4.44 o                         
   0  19  12          0.02         -1.03         3.81 o                         
   1  19  12          1.85         -1.15         4.27 o                         
  -1  20  12         16.49         13.86         5.91 o                         
   0  20  12          4.58          2.24         4.35 o                         
  -3   0  13          3.44         -0.64         3.65 o                         
  -1   0  13         59.47         54.17         3.54 o                         
   1   0  13         62.14         47.14         3.92 o                         
   3   0  13        383.69        376.48        13.41 o                         
  -3   1  13          9.82         10.31         3.23 o                         
  -2   1  13         36.26         45.45         2.52 o                         
  -1   1  13         75.62         64.71         2.89 o                         
   0   1  13        662.56        578.83         9.00 o                         
   1   1  13          3.83          2.66         1.84 o                         
   2   1  13          0.00          0.98         2.04 o                         
   3   1  13         95.77         97.26         4.24 o                         
   4   1  13        161.86        144.98         8.02 o                         
  -3   2  13        161.11        149.25         5.72 o                         
  -2   2  13        151.79        138.52         3.43 o                         
  -1   2  13         10.87         14.45         1.81 o                         
   0   2  13          0.40          0.29         1.57 o                         
   1   2  13        158.17        153.87         4.62 o                         
   2   2  13         18.76         11.30         2.28 o                         
   3   2  13         71.00         82.81         4.14 o                         
   4   2  13          7.66          8.61         4.84 o                         
  -4   3  13         10.09         10.08         4.72 o                         
  -3   3  13         34.35         37.77         3.06 o                         
  -2   3  13         51.18         56.26         3.00 o                         
  -1   3  13        428.29        430.63         6.61 o                         
   0   3  13          8.40          5.03         1.77 o                         
   1   3  13        327.09        326.88         6.65 o                         
   2   3  13         12.38         13.83         2.38 o                         
   3   3  13         28.42         35.91         3.43 o                         
   4   3  13          4.94          9.41         4.23 o                         
  -4   4  13          1.40          4.72         4.29 o                         
  -3   4  13         37.21         45.16         3.95 o                         
  -2   4  13        216.60        224.27         4.62 o                         
  -1   4  13          0.64          0.38         1.37 o                         
   0   4  13          4.93          2.38         1.71 o                         
   1   4  13         12.32         15.35         2.55 o                         
   2   4  13         94.40         88.55         4.14 o                         
   3   4  13         10.05          9.13         2.86 o                         
   4   4  13          1.98         -3.00         6.56 o                         
  -4   5  13          0.28         -3.43         3.43 o                         
  -3   5  13          0.15         -1.84         1.84 o                         
  -2   5  13        500.81        516.22         7.97 o                         
  -1   5  13        212.76        208.67         4.48 o                         
   0   5  13          5.48          5.38         1.83 o                         
   1   5  13        351.92        300.72         6.50 o                         
   2   5  13          3.07          4.48         2.45 o                         
   3   5  13          1.65          4.14         2.74 o                         
   4   5  13          3.69          3.52         4.26 o                         
  -4   6  13         10.67         12.76         3.63 o                         
  -3   6  13        119.73        124.26         6.10 o                         
  -2   6  13        492.74        495.51         7.35 o                         
  -1   6  13          6.21         -0.73         1.54 o                         
   0   6  13         25.57         21.37         2.17 o                         
   1   6  13        295.42        231.55         5.45 o                         
   2   6  13        956.04        935.15        15.96 o                         
   3   6  13          2.39          6.28         2.76 o                         
   4   6  13          5.94          1.74         5.18 o                         
  -5   7  13          4.93         -0.11         3.49 o                         
  -4   7  13          0.50         -3.22         4.51 o                         
  -3   7  13         92.21         99.53         5.60 o                         
  -2   7  13         42.43         54.64         2.61 o                         
  -1   7  13         57.69         55.95         2.78 o                         
   0   7  13          0.37          1.53         1.80 o                         
   1   7  13          5.08         -1.62         1.92 o                         
   2   7  13         19.19         16.40         2.64 o                         
   3   7  13         33.01         33.69         3.30 o                         
   4   7  13         31.21         37.02         5.50 o                         
  -4   8  13          0.02         -3.43         5.15 o                         
  -3   8  13         29.52         19.77         3.06 o                         
  -2   8  13          6.26          5.24         1.72 o                         
  -1   8  13         61.08         50.39         2.79 o                         
   0   8  13        117.28        112.92         4.02 o                         
   1   8  13        157.10        141.61         4.73 o                         
   2   8  13         27.02         29.22         3.00 o                         
   3   8  13        119.11        131.44         6.01 o                         
   4   8  13          2.06          4.01         4.44 o                         
  -4   9  13          1.25         -1.50         5.15 o                         
  -3   9  13          6.14          8.15         2.51 o                         
  -2   9  13        111.96        114.87         6.00 o                         
  -1   9  13         20.97         21.26         2.10 o                         
   0   9  13         64.43         66.01         3.35 o                         
   1   9  13        207.55        197.14         5.48 o                         
   2   9  13         18.13         14.56         2.75 o                         
   3   9  13         16.83         24.72         3.81 o                         
   4   9  13          5.52          4.57         6.95 o                         
  -4  10  13        142.45        134.06        13.09 o                         
  -3  10  13         19.67         19.14         4.21 o                         
  -2  10  13          4.43          4.75         1.89 o                         
  -1  10  13         24.25         23.27         2.22 o                         
   0  10  13        134.82        122.80         4.41 o                         
   1  10  13         49.90         46.14         3.33 o                         
   2  10  13          2.94          2.97         2.55 o                         
   3  10  13          0.12          1.90         3.38 o                         
   4  10  13         28.04         29.14         8.08 o                         
  -4  11  13        130.91        138.35        13.73 o                         
  -3  11  13         57.40         50.28         5.14 o                         
  -2  11  13         45.34         44.61         4.39 o                         
  -1  11  13         24.27         23.70         2.35 o                         
   0  11  13        275.06        237.18         5.81 o                         
   1  11  13         22.44         21.99         2.81 o                         
   2  11  13          1.29          0.66         2.55 o                         
   3  11  13         56.95         55.55         5.47 o                         
  -4  12  13         45.48         44.19         9.22 o                         
  -3  12  13          6.22         -1.85         3.06 o                         
  -2  12  13         10.51          9.47         2.40 o                         
  -1  12  13        341.39        336.48         6.80 o                         
   0  12  13         24.73         19.31         3.18 o                         
   1  12  13          8.32         12.22         2.74 o                         
   2  12  13          2.71          5.53         3.82 o                         
   3  12  13         75.11         93.60         9.04 o                         
  -4  13  13         26.42         15.45         7.72 o                         
  -3  13  13         20.97         27.39         4.90 o                         
  -2  13  13          0.04         -0.79         3.22 o                         
  -1  13  13        183.91        177.74         6.31 o                         
   0  13  13        133.82        125.96         5.58 o                         
   1  13  13        173.54        185.49         5.94 o                         
   2  13  13          0.00          3.08         3.87 o                         
   3  13  13         15.71         14.91         4.70 o                         
  -3  14  13          8.30          6.91         4.40 o                         
  -2  14  13        108.94        109.92         5.40 o                         
  -1  14  13         40.43         35.14         3.32 o                         
   0  14  13          7.16          6.86         2.63 o                         
   1  14  13          7.77          2.25         3.15 o                         
   2  14  13         44.24         53.01         4.95 o                         
   3  14  13          3.72          9.58         4.68 o                         
  -3  15  13          1.50          0.73         7.51 o                         
  -2  15  13          1.87          1.63         2.82 o                         
  -1  15  13          4.51          8.13         3.46 o                         
   0  15  13         16.93         14.90         2.88 o                         
   1  15  13          4.83          1.48         3.39 o                         
   2  15  13         25.93         27.35         4.94 o                         
   3  15  13          6.09          1.85         4.38 o                         
  -3  16  13          5.75         -2.47         4.78 o                         
  -2  16  13         33.39         28.46         4.84 o                         
  -1  16  13         31.72         29.08         3.87 o                         
   0  16  13          3.70         -0.24         3.02 o                         
   1  16  13          8.76         11.45         3.94 o                         
   2  16  13         11.46          9.98         6.08 o                         
  -2  17  13         16.89          6.13         4.51 o                         
  -1  17  13          0.80         -1.16         3.22 o                         
   0  17  13          1.75         -2.27         3.13 o                         
   1  17  13          9.24          8.45         3.98 o                         
   2  17  13         10.65         11.82         4.90 o                         
  -2  18  13         44.69         49.67         6.47 o                         
  -1  18  13          2.96         -4.50         4.50 o                         
   0  18  13          0.15          2.30         3.29 o                         
   1  18  13         40.13         45.80         5.47 o                         
  -1  19  13          2.25          3.06         4.79 o                         
   0  19  13         18.32         15.26         4.82 o                         
   1  19  13          0.21         -4.24         4.24 o                         
  -2   0  14         44.24         42.91         3.92 o                         
   0   0  14       2096.54       1963.62        36.87 o                         
   2   0  14          3.81          4.56         3.27 o                         
   4   0  14         46.16         70.36        12.87 o                         
  -3   1  14          6.00          5.19         3.02 o                         
  -2   1  14         15.61         21.15         2.31 o                         
  -1   1  14         93.93        107.48         4.61 o                         
   0   1  14        929.55        880.80        15.17 o                         
   1   1  14         36.65         34.35         2.66 o                         
   2   1  14        141.93        130.41         4.68 o                         
   3   1  14         56.07         63.61         3.87 o                         
   4   1  14         82.25         79.59         9.10 o                         
  -3   2  14          6.94          8.47         2.29 o                         
  -2   2  14        201.29        200.72         4.41 o                         
  -1   2  14        684.54        645.82         9.86 o                         
   0   2  14        385.94        352.73         6.79 o                         
   1   2  14        507.62        510.66         8.90 o                         
   2   2  14         23.94         24.70         2.78 o                         
   3   2  14        131.09        130.17         5.37 o                         
   4   2  14         53.64         56.08         7.11 o                         
  -4   3  14          9.58         11.16         4.93 o                         
  -3   3  14          5.83          5.95         2.22 o                         
  -2   3  14          2.59          2.97         1.52 o                         
  -1   3  14        975.30        946.28        15.35 o                         
   0   3  14         32.91         31.64         2.65 o                         
   1   3  14        580.55        554.11         9.44 o                         
   2   3  14          0.01          2.46         2.25 o                         
   3   3  14        253.02        238.16         7.89 o                         
   4   3  14         65.54         66.31         7.16 o                         
  -4   4  14         12.28         18.23         5.58 o                         
  -3   4  14         40.33         39.97         3.38 o                         
  -2   4  14        222.72        187.05         4.36 o                         
  -1   4  14       1098.77       1063.59        13.36 o                         
   0   4  14        358.99        338.73         7.73 o                         
   1   4  14        132.33        127.04         5.70 o                         
   2   4  14       1697.12       1615.84        21.43 o                         
   3   4  14         74.30         68.62         4.25 o                         
   4   4  14          0.35          6.40         5.05 o                         
  -4   5  14         46.93         44.41         7.29 o                         
  -3   5  14         16.22         19.32         2.75 o                         
  -2   5  14         10.20          2.68         1.67 o                         
  -1   5  14         32.63         36.30         2.43 o                         
   0   5  14          3.12          2.71         1.83 o                         
   1   5  14        109.82         98.29         4.27 o                         
   2   5  14         35.07         51.17         3.67 o                         
   3   5  14         18.14         13.87         3.01 o                         
   4   5  14         47.20         42.68         6.73 o                         
  -4   6  14          1.61         -0.43         4.72 o                         
  -3   6  14          2.02          3.24         2.27 o                         
  -2   6  14         45.88         56.00         2.87 o                         
  -1   6  14        101.20         80.04         3.29 o                         
   0   6  14        632.34        585.49         9.00 o                         
   1   6  14         85.36         83.86         3.77 o                         
   2   6  14         59.13         67.03         4.03 o                         
   3   6  14          0.00          0.71         2.97 o                         
   4   6  14          0.02          4.96        10.57 o                         
  -4   7  14         30.71         26.68         7.62 o                         
  -3   7  14          4.02          3.94         2.22 o                         
  -2   7  14        786.47        787.59        11.35 o                         
  -1   7  14          3.51          3.67         1.77 o                         
   0   7  14          0.27          6.83         1.99 o                         
   1   7  14         35.87         33.80         3.39 o                         
   2   7  14          8.88          8.79         3.09 o                         
   3   7  14         11.48         16.77         3.35 o                         
   4   7  14         18.55         18.08         5.49 o                         
  -4   8  14          7.72         13.09         4.40 o                         
  -3   8  14        448.01        452.03        11.56 o                         
  -2   8  14        247.08        230.35         7.77 o                         
  -1   8  14         99.67         96.62         3.70 o                         
   0   8  14        256.26        237.91         5.58 o                         
   1   8  14        717.74        628.17        10.01 o                         
   2   8  14          2.13         -1.32         2.41 o                         
   3   8  14        243.25        265.79         7.92 o                         
   4   8  14         11.27         10.07         4.90 o                         
  -4   9  14         36.97         47.84         8.58 o                         
  -3   9  14        509.83        490.12        12.92 o                         
  -2   9  14         49.21         50.95         2.89 o                         
  -1   9  14          6.49          2.59         1.90 o                         
   0   9  14        370.35        319.71         6.59 o                         
   1   9  14        350.98        312.56         6.85 o                         
   2   9  14          1.97         -1.16         2.50 o                         
   3   9  14        126.11        126.92         7.01 o                         
   4   9  14          2.80          7.43         4.98 o                         
  -4  10  14          2.75          2.79         6.22 o                         
  -3  10  14         99.40         89.85        15.05 o                         
  -2  10  14         13.42         11.66         2.06 o                         
  -1  10  14         68.07         62.33         3.33 o                         
   0  10  14        114.57        107.44         5.42 o                         
   1  10  14          3.93          0.87         2.33 o                         
   2  10  14         59.86         56.68         4.04 o                         
   3  10  14         41.67         41.67         4.94 o                         
  -4  11  14          1.08         -0.64         5.79 o                         
  -3  11  14          0.01         -1.88         2.95 o                         
  -2  11  14         32.06         26.79         2.82 o                         
  -1  11  14         72.59         72.40         3.67 o                         
   0  11  14        352.05        310.57         6.79 o                         
   1  11  14          8.47         10.33         2.67 o                         
   2  11  14         71.70         75.99         4.67 o                         
   3  11  14         60.71         70.62         7.35 o                         
  -4  12  14         64.94         72.94        11.58 o                         
  -3  12  14         24.99         28.27         4.55 o                         
  -2  12  14          6.41         10.23         2.71 o                         
  -1  12  14         13.50         12.88         2.45 o                         
   0  12  14         22.90         22.77         3.02 o                         
   1  12  14         40.69         43.13         3.53 o                         
   2  12  14          4.38          3.83         3.49 o                         
   3  12  14         47.56         47.46         5.61 o                         
  -3  13  14          4.83          4.10         3.76 o                         
  -2  13  14         38.86         45.03         4.91 o                         
  -1  13  14        113.84         95.47         4.47 o                         
   0  13  14         39.47         39.25         4.28 o                         
   1  13  14          2.29          0.78         3.02 o                         
   2  13  14         14.74         24.23         4.11 o                         
   3  13  14          0.03         -3.33         6.19 o                         
  -3  14  14          2.46          5.20         4.48 o                         
  -2  14  14         65.73         73.98         6.65 o                         
  -1  14  14         68.10         60.07         5.01 o                         
   0  14  14          6.53          7.28         2.83 o                         
   1  14  14          0.89          0.68         4.31 o                         
   2  14  14          1.91          3.99         3.76 o                         
   3  14  14         12.79         12.76         4.67 o                         
  -3  15  14          1.80          6.51         4.98 o                         
  -2  15  14         51.64         37.38         4.41 o                         
  -1  15  14        118.82        118.90         5.38 o                         
   0  15  14         19.29         18.98         3.38 o                         
   1  15  14         43.74         37.94         4.60 o                         
   2  15  14        125.34        141.55        13.69 o                         
  -3  16  14          3.23         -0.15         5.20 o                         
  -2  16  14         72.84         63.50         5.69 o                         
  -1  16  14         19.62         12.76         3.29 o                         
   0  16  14         28.03         24.20         4.03 o                         
   1  16  14          5.26          0.77         3.77 o                         
   2  16  14          2.14         10.11         4.82 o                         
  -2  17  14          8.09          0.96         4.20 o                         
  -1  17  14          0.86         -0.40         3.64 o                         
   0  17  14          1.59         -0.35         3.57 o                         
   1  17  14         33.08         47.69         5.16 o                         
   2  17  14         44.59         37.61         5.94 o                         
  -2  18  14          3.65          3.84         4.52 o                         
  -1  18  14         11.71         13.22         4.58 o                         
   0  18  14          7.68          7.41         4.63 o                         
   1  18  14         11.18          7.88         4.38 o                         
  -1  19  14          1.36         -4.19         4.26 o                         
   0  19  14          1.69         -1.70         5.23 o                         
  -3   0  15        183.15        169.45        11.58 o                         
  -1   0  15         19.21         22.15         3.53 o                         
   1   0  15       1186.98       1202.91        22.24 o                         
   3   0  15         22.76         24.12         4.45 o                         
  -3   1  15        289.27        246.67         8.19 o                         
  -2   1  15          0.24         -1.48         1.48 o                         
  -1   1  15        380.09        352.10         7.11 o                         
   0   1  15       2317.51       2148.48        26.51 o                         
   1   1  15       1167.10       1112.92        14.78 o                         
   2   1  15         10.64          5.91         2.58 o                         
   3   1  15        113.94        107.21         5.46 o                         
   4   1  15         89.64         75.63         9.40 o                         
  -3   2  15          5.56          5.02         2.81 o                         
  -2   2  15        322.19        256.22         5.26 o                         
  -1   2  15          5.02          3.95         1.78 o                         
   0   2  15          0.63          1.20         3.65 o                         
   1   2  15       1603.94       1497.63        19.93 o                         
   2   2  15         24.92         16.35         2.76 o                         
   3   2  15         18.57          8.16         2.83 o                         
   4   2  15         26.90         28.53         7.58 o                         
  -4   3  15         72.58         67.58         8.80 o                         
  -3   3  15          1.73          8.60         2.44 o                         
  -2   3  15         60.02         57.12         2.93 o                         
  -1   3  15        261.85        257.67         5.24 o                         
   0   3  15        256.02        244.20         7.04 o                         
   1   3  15         68.02         70.03         3.86 o                         
   2   3  15          0.12         -1.09         2.96 o                         
   3   3  15          0.31          0.88         3.23 o                         
   4   3  15          6.62          9.69         5.69 o                         
  -4   4  15         29.80         24.03         6.22 o                         
  -3   4  15         12.29         11.90         2.94 o                         
  -2   4  15         22.77         21.23         2.14 o                         
  -1   4  15       2142.32       1948.46        22.50 o                         
   0   4  15          0.13         -1.10         1.95 o                         
   1   4  15         63.76         54.35         3.61 o                         
   2   4  15         31.62         40.73         3.24 o                         
   3   4  15         26.73         26.60         3.88 o                         
   4   4  15         21.95         23.79         6.43 o                         
  -4   5  15         35.44         40.76         7.72 o                         
  -3   5  15         55.84         62.39         4.14 o                         
  -2   5  15        236.41        251.54         5.42 o                         
  -1   5  15        481.77        441.01         7.29 o                         
   0   5  15          1.60          1.83         1.89 o                         
   1   5  15          0.76         -1.80         2.28 o                         
   2   5  15         38.13         58.69         3.93 o                         
   3   5  15         29.86         35.54         4.14 o                         
   4   5  15         10.77          0.30         7.60 o                         
  -4   6  15          1.35          1.93         5.15 o                         
  -3   6  15         16.14         18.96         4.55 o                         
  -2   6  15        853.42        804.08        12.81 o                         
  -1   6  15        114.61        138.11         4.18 o                         
   0   6  15          8.70         10.82         2.14 o                         
   1   6  15        242.87        231.64         5.84 o                         
   2   6  15        918.98        828.50        13.33 o                         
   3   6  15        220.42        226.39         8.10 o                         
   4   6  15          0.47          3.42         5.53 o                         
  -4   7  15          2.23          2.36         5.15 o                         
  -3   7  15         10.12          5.24         2.68 o                         
  -2   7  15        238.35        242.11         5.51 o                         
  -1   7  15        504.49        414.96         8.18 o                         
   0   7  15          0.00          1.54         1.98 o                         
   1   7  15        269.33        239.80         6.35 o                         
   2   7  15          2.83          9.93         2.70 o                         
   3   7  15        231.97        247.54         8.20 o                         
   4   7  15          0.73          5.26         4.74 o                         
  -4   8  15         36.08         51.60         6.45 o                         
  -3   8  15          3.41          6.95         2.40 o                         
  -2   8  15          0.00          2.61         1.84 o                         
  -1   8  15         26.23         16.76         2.21 o                         
   0   8  15         25.09         13.02         2.41 o                         
   1   8  15         51.62         49.57         3.43 o                         
   2   8  15          6.68          8.20         2.73 o                         
   3   8  15        333.85        347.35        10.66 o                         
  -4   9  15         59.87         58.75        10.73 o                         
  -3   9  15         68.98         70.55         6.56 o                         
  -2   9  15          1.36          1.79         1.84 o                         
  -1   9  15          1.97          0.83         2.09 o                         
   0   9  15        369.14        318.38         6.76 o                         
   1   9  15          0.32          0.44         2.28 o                         
   2   9  15         14.46         11.81         3.87 o                         
   3   9  15          5.31          9.91         4.28 o                         
  -4  10  15          0.01         -3.12         3.94 o                         
  -3  10  15        694.71        715.60        22.26 o                         
  -2  10  15          7.14          6.28         2.12 o                         
  -1  10  15          3.59         -0.42         2.17 o                         
   0  10  15         67.17         50.43         4.46 o                         
   1  10  15         14.29         19.10         2.92 o                         
   2  10  15          0.35         -0.03         3.15 o                         
   3  10  15         94.23        107.32         6.90 o                         
  -4  11  15        129.06        101.69        12.23 o                         
  -3  11  15         15.59         17.24         3.73 o                         
  -2  11  15          0.22          0.25         2.17 o                         
  -1  11  15         13.40          7.92         2.55 o                         
   0  11  15        159.84        134.57         5.50 o                         
   1  11  15         23.03         21.07         3.06 o                         
   2  11  15          7.32          4.64         5.44 o                         
   3  11  15          6.78         15.30         5.71 o                         
  -4  12  15        231.38        247.97        18.02 o                         
  -3  12  15          2.50         -2.17         4.24 o                         
  -2  12  15         11.78          9.84         2.68 o                         
  -1  12  15          4.50          4.47         2.55 o                         
   0  12  15        114.93        100.50         4.47 o                         
   1  12  15         28.14         33.73         3.95 o                         
   2  12  15         21.89         33.09         4.35 o                         
   3  12  15         14.43         11.41         4.77 o                         
  -3  13  15          7.09          7.18         5.80 o                         
  -2  13  15         22.00         26.24         3.53 o                         
  -1  13  15         13.21         10.26         2.83 o                         
   0  13  15          3.44          8.18         2.83 o                         
   1  13  15         74.21         72.98         5.12 o                         
   2  13  15         24.40         32.14         4.45 o                         
   3  13  15         13.63         11.90         7.07 o                         
  -3  14  15          4.71         10.28         6.02 o                         
  -2  14  15        105.22        118.78         6.94 o                         
  -1  14  15        131.62        131.45         9.24 o                         
   0  14  15         23.14         23.27         3.46 o                         
   1  14  15          1.13         -3.05         3.34 o                         
   2  14  15         14.71          3.53         4.48 o                         
  -3  15  15         34.42         23.59         7.05 o                         
  -2  15  15         30.23         33.34         4.40 o                         
  -1  15  15         37.19         37.78         4.12 o                         
   0  15  15         26.73         22.94         4.03 o                         
   1  15  15          0.54         -3.57         3.57 o                         
   2  15  15         78.68         82.68         8.19 o                         
  -2  16  15         23.94          8.69         4.88 o                         
  -1  16  15         60.62         59.50         4.93 o                         
   0  16  15          1.47         -3.15         3.52 o                         
   1  16  15          1.92          2.60         3.94 o                         
   2  16  15          0.28          1.78         5.28 o                         
  -2  17  15         91.78         79.40         9.57 o                         
  -1  17  15          5.54          4.56         3.82 o                         
   0  17  15         10.98          7.31         4.75 o                         
   1  17  15          0.72         -3.85         3.85 o                         
  -1  18  15         10.04          6.87         4.13 o                         
   0  18  15          5.38         -4.34         4.34 o                         
  -2   0  16        117.03         99.14         8.28 o                         
   0   0  16         94.42         95.94         8.76 o                         
   2   0  16         31.25         26.59         4.52 o                         
   4   0  16          8.90         28.75        10.94 o                         
  -4   1  16         16.57         15.02         5.58 o                         
  -3   1  16        203.82        175.80         8.87 o                         
  -2   1  16          0.34         -1.04         1.77 o                         
  -1   1  16        229.78        210.99         5.31 o                         
   0   1  16       1770.95       1623.48        21.14 o                         
   1   1  16         11.17         10.15         2.46 o                         
   2   1  16          8.98          3.53         2.63 o                         
   3   1  16          3.08          3.52         3.39 o                         
   4   1  16         22.06          8.05         6.96 o                         
  -4   2  16        138.42        141.57        11.58 o                         
  -3   2  16         32.08         28.12         3.94 o                         
  -2   2  16         20.35         23.50         2.24 o                         
  -1   2  16         59.45         71.51         4.37 o                         
   0   2  16       1034.02        949.62        13.85 o                         
   1   2  16        197.61        200.34         5.93 o                         
   2   2  16         26.62         29.07         3.24 o                         
   3   2  16         28.50         16.79         3.71 o                         
   4   2  16          6.69         -0.92         7.08 o                         
  -4   3  16         37.72         49.98         8.15 o                         
  -3   3  16          0.01          1.52         2.72 o                         
  -2   3  16        298.56        257.59         5.60 o                         
  -1   3  16        670.80        618.22         9.17 o                         
   0   3  16        124.16        128.99         4.79 o                         
   1   3  16        661.85        619.32        11.80 o                         
   2   3  16        205.82        182.98         5.85 o                         
   3   3  16          3.80         -2.40         3.22 o                         
   4   3  16         34.97         32.41         6.97 o                         
  -4   4  16         36.46         43.33         8.37 o                         
  -3   4  16         82.41        107.39         8.71 o                         
  -2   4  16        129.40        117.97         4.83 o                         
  -1   4  16          0.01          3.53         1.75 o                         
   0   4  16         27.36         26.35         2.79 o                         
   1   4  16         23.83         18.14         2.90 o                         
   2   4  16        717.94        693.42        11.26 o                         
   3   4  16          0.03         -3.34         4.39 o                         
   4   4  16          2.16          2.09         6.86 o                         
  -4   5  16          2.57          1.07         5.15 o                         
  -3   5  16          4.92          1.76         2.42 o                         
  -2   5  16          7.47          4.78         1.97 o                         
  -1   5  16        438.36        361.11         6.61 o                         
   0   5  16          5.07          4.79         2.04 o                         
   1   5  16         62.71         61.68         3.91 o                         
   2   5  16        241.57        255.48         7.16 o                         
   3   5  16          4.78          2.86         3.91 o                         
   4   5  16          3.23          1.72        10.94 o                         
  -4   6  16         93.52        107.05        11.58 o                         
  -3   6  16         31.64         36.83         4.12 o                         
  -2   6  16        396.92        373.78         7.64 o                         
  -1   6  16        367.04        312.65         6.18 o                         
   0   6  16        499.46        463.56         8.10 o                         
   1   6  16         58.44         68.76         3.79 o                         
   2   6  16          0.41          1.85         2.76 o                         
   3   6  16         30.16         25.81         4.61 o                         
  -4   7  16         87.79         91.60        10.94 o                         
  -3   7  16          1.43          0.31         4.52 o                         
  -2   7  16        230.01        213.24         5.81 o                         
  -1   7  16         52.40         58.59         3.15 o                         
   0   7  16         30.00         31.18         2.82 o                         
   1   7  16          7.99         13.57         2.88 o                         
   2   7  16         31.32         41.74         3.70 o                         
   3   7  16          0.13         -3.61         3.61 o                         
  -4   8  16         88.48        101.90        12.23 o                         
  -3   8  16         92.39         97.23         5.70 o                         
  -2   8  16        281.95        273.47         6.17 o                         
  -1   8  16        166.97        160.33         5.23 o                         
   0   8  16         68.22         70.84         4.88 o                         
   1   8  16          0.99          2.04         2.39 o                         
   2   8  16          0.16          0.42         3.10 o                         
   3   8  16        145.77        153.44         9.43 o                         
  -4   9  16         29.48         28.53         7.72 o                         
  -3   9  16        140.15        136.50        10.64 o                         
  -2   9  16         12.83         11.82         2.34 o                         
  -1   9  16         13.40         16.19         2.64 o                         
   0   9  16         78.40         72.52         3.98 o                         
   1   9  16          1.87          8.21         2.63 o                         
   2   9  16          2.21          6.18         3.44 o                         
   3   9  16         53.46         47.50         5.08 o                         
  -4  10  16         35.88         19.93         5.67 o                         
  -3  10  16          3.91          7.05         3.40 o                         
  -2  10  16          6.45          9.04         2.61 o                         
  -1  10  16        120.02        106.78         5.09 o                         
   0  10  16         17.57         11.61         2.61 o                         
   1  10  16         83.55         68.86         4.41 o                         
   2  10  16         25.46         24.91         4.16 o                         
   3  10  16          2.15          4.91         6.18 o                         
  -4  11  16          4.82          9.64         4.76 o                         
  -3  11  16         71.68         84.34         7.83 o                         
  -2  11  16         30.92         34.88         3.89 o                         
  -1  11  16          9.58          9.31         2.59 o                         
   0  11  16          1.24          7.59         2.52 o                         
   1  11  16        119.07        113.17         5.90 o                         
   2  11  16          3.41         -1.18         3.48 o                         
   3  11  16         30.73         15.84         4.79 o                         
  -3  12  16         93.35         91.87         7.22 o                         
  -2  12  16        207.30        241.57         7.03 o                         
  -1  12  16          0.97         -1.77         2.52 o                         
   0  12  16          2.64          3.11         2.59 o                         
   1  12  16         71.10         62.80         4.92 o                         
   2  12  16          0.04          4.68         3.62 o                         
   3  12  16         20.83          6.19         4.76 o                         
  -3  13  16          1.13          0.56         6.29 o                         
  -2  13  16         29.63         38.36         3.89 o                         
  -1  13  16         13.58          6.24         3.50 o                         
   0  13  16         18.35         20.52         3.32 o                         
   1  13  16          3.28          1.35         3.63 o                         
   2  13  16          0.59          1.70         3.87 o                         
  -3  14  16         33.06         24.53         7.06 o                         
  -2  14  16          3.43          2.65         3.93 o                         
  -1  14  16         45.83         36.68         4.00 o                         
   0  14  16         39.27         42.40         6.19 o                         
   1  14  16         16.93         10.22         4.01 o                         
   2  14  16          1.39         -4.33         4.33 o                         
  -2  15  16          3.69         -0.18         4.37 o                         
  -1  15  16         10.77         18.29         3.87 o                         
   0  15  16          1.70         -2.23         3.42 o                         
   1  15  16          6.92         10.18         4.12 o                         
   2  15  16         28.99         28.41         5.42 o                         
  -2  16  16          1.62         -2.09         3.38 o                         
  -1  16  16         39.39         41.21         5.34 o                         
   0  16  16         31.75         21.97         4.37 o                         
   1  16  16          0.03         -3.04         3.85 o                         
  -1  17  16         76.51         84.31         6.52 o                         
   0  17  16         33.44         27.13         5.21 o                         
   1  17  16          5.70          6.05         4.22 o                         
  -3   0  17         33.39         36.25         7.51 o                         
  -1   0  17        312.11        265.07        16.52 o                         
   1   0  17        474.84        433.65        11.69 o                         
   3   0  17          9.21          0.11         4.91 o                         
  -4   1  17          0.08         -0.64         4.72 o                         
  -3   1  17          1.15          4.09         2.92 o                         
  -2   1  17         86.66         83.92         4.05 o                         
  -1   1  17         63.37         64.35         3.54 o                         
   0   1  17          5.20          7.35         2.24 o                         
   1   1  17         60.01         54.90         3.62 o                         
   2   1  17          5.97         -1.03         2.71 o                         
   3   1  17          0.61         -1.60         3.35 o                         
  -4   2  17          2.85          3.43         4.72 o                         
  -3   2  17          1.17          0.58         2.88 o                         
  -2   2  17         37.46         36.76         3.00 o                         
  -1   2  17         16.24         15.39         2.18 o                         
   0   2  17        137.59        140.85         5.11 o                         
   1   2  17         34.64         35.00         3.20 o                         
   2   2  17         11.00          6.88         2.82 o                         
   3   2  17         11.73          5.54         3.57 o                         
  -4   3  17         30.50         22.10         5.79 o                         
  -3   3  17          0.28          0.40         2.74 o                         
  -2   3  17         37.15         31.01         3.10 o                         
  -1   3  17          9.01          7.44         1.87 o                         
   0   3  17          8.66          8.47         2.37 o                         
   1   3  17         87.81         81.07         4.47 o                         
   2   3  17          9.22          9.27         2.92 o                         
   3   3  17         24.47         20.50         4.07 o                         
  -4   4  17         21.44         16.52         6.44 o                         
  -3   4  17          4.70          6.61         3.18 o                         
  -2   4  17         94.87         98.56         4.60 o                         
  -1   4  17        124.71        119.54         5.31 o                         
   0   4  17          3.35          1.67         2.25 o                         
   1   4  17          1.32          1.98         2.52 o                         
   2   4  17          0.08          0.21         3.16 o                         
   3   4  17         21.65         26.51         5.03 o                         
  -4   5  17         35.09         44.84         8.15 o                         
  -3   5  17          2.17          0.82         3.01 o                         
  -2   5  17          3.73          2.66         2.08 o                         
  -1   5  17        352.31        319.07         6.36 o                         
   0   5  17        210.25        194.17         5.38 o                         
   1   5  17          0.35         -0.40         2.47 o                         
   2   5  17         28.15         34.90         3.83 o                         
   3   5  17          2.67         -1.29         4.04 o                         
  -4   6  17          1.99          2.57         5.36 o                         
  -3   6  17         51.36         58.07         5.45 o                         
  -2   6  17          0.16         -1.35         2.25 o                         
  -1   6  17         37.25         37.61         2.80 o                         
   0   6  17          0.02         -1.27         2.12 o                         
   1   6  17         21.52         14.04         2.77 o                         
   2   6  17          4.64          0.43         3.71 o                         
   3   6  17        136.55        128.24         8.71 o                         
  -4   7  17         36.30         36.68         8.58 o                         
  -3   7  17          3.48          2.08         3.45 o                         
  -2   7  17         61.96         62.64         3.75 o                         
  -1   7  17         11.87         13.72         2.53 o                         
   0   7  17        161.90        157.00         5.29 o                         
   1   7  17         57.24         49.37         3.60 o                         
   2   7  17          0.88          1.44         3.36 o                         
   3   7  17         25.61         19.60         4.36 o                         
  -4   8  17         44.98         52.56         9.44 o                         
  -3   8  17         35.12         44.69         5.66 o                         
  -2   8  17         30.09         26.36         3.65 o                         
  -1   8  17         35.45         35.90         3.10 o                         
   0   8  17        300.66        265.05         9.25 o                         
   1   8  17          0.04          0.33         2.53 o                         
   2   8  17         75.24         66.52         5.16 o                         
   3   8  17          0.96          9.76         4.11 o                         
  -4   9  17          8.34          2.57         6.44 o                         
  -3   9  17         56.31         84.36        15.02 o                         
  -2   9  17          4.45          0.98         2.61 o                         
  -1   9  17         20.17         19.46         2.85 o                         
   0   9  17          6.79          5.71         2.46 o                         
   1   9  17         24.18         19.64         3.38 o                         
   2   9  17          0.67         -3.09         3.36 o                         
   3   9  17         10.19         13.68         5.32 o                         
  -3  10  17        177.82        176.05        25.21 o                         
  -2  10  17          0.05         -0.46         2.49 o                         
  -1  10  17         58.66         50.01         3.64 o                         
   0  10  17          3.23          2.18         2.49 o                         
   1  10  17          0.79          1.40         3.31 o                         
   2  10  17         14.73         10.42         3.86 o                         
   3  10  17          0.10         -1.54         5.13 o                         
  -3  11  17         38.81         42.31        11.69 o                         
  -2  11  17         46.68         43.33         3.94 o                         
  -1  11  17         61.74         64.11         4.16 o                         
   0  11  17          0.05         -0.98         2.57 o                         
   1  11  17         13.98         18.24         3.88 o                         
   2  11  17          0.49         -3.62         3.62 o                         
  -3  12  17          9.18          1.16         5.71 o                         
  -2  12  17          0.15          3.48         3.22 o                         
  -1  12  17         21.41         18.57         3.43 o                         
   0  12  17          2.07          3.51         2.99 o                         
   1  12  17         18.76         21.59         4.06 o                         
   2  12  17          0.04         -3.76         3.76 o                         
  -3  13  17          4.46         -2.47         4.78 o                         
  -2  13  17          4.01          0.94         3.50 o                         
  -1  13  17          5.96          9.77         3.20 o                         
   0  13  17          1.93         -0.79         3.34 o                         
   1  13  17         43.59         39.55         6.00 o                         
   2  13  17         32.56         27.79         4.85 o                         
  -2  14  17         26.83         29.81         4.35 o                         
  -1  14  17          7.83          7.35         4.41 o                         
   0  14  17         18.47         29.42         4.21 o                         
   1  14  17          0.80          0.16         3.89 o                         
   2  14  17         21.41         18.15         5.17 o                         
  -2  15  17          2.40          1.92         3.43 o                         
  -1  15  17         69.28         64.91         5.82 o                         
   0  15  17         15.97         12.79         4.10 o                         
   1  15  17          2.95         -1.41         4.03 o                         
  -2  16  17          2.93          1.72         7.51 o                         
  -1  16  17         26.39         30.46         6.14 o                         
   0  16  17          1.02          1.44         5.36 o                         
   1  16  17          7.95         -0.07         4.11 o                         
  -1  17  17          2.87          7.29         9.44 o                         
   0  17  17          0.24         -3.25         4.47 o                         
  -4   0  18          9.25          8.37         5.58 o                         
  -2   0  18         14.46          6.70         4.02 o                         
   0   0  18          2.83          6.59         3.32 o                         
   2   0  18        107.06        101.52        14.52 o                         
  -4   1  18          6.85          5.81         4.02 o                         
  -3   1  18         40.36         34.91         4.73 o                         
  -2   1  18        123.60        122.95         5.63 o                         
  -1   1  18        118.81        115.23         5.37 o                         
   0   1  18        201.03        197.72         5.59 o                         
   1   1  18         43.61         49.86         3.65 o                         
   2   1  18          1.31          2.45         3.40 o                         
   3   1  18          5.85          7.58         3.83 o                         
  -4   2  18         52.04         41.19         7.94 o                         
  -3   2  18          4.46         10.41         3.49 o                         
  -2   2  18         21.54         19.91         2.63 o                         
  -1   2  18        103.32        110.70         4.24 o                         
   0   2  18          8.05          6.00         2.63 o                         
   1   2  18        250.11        248.91         6.56 o                         
   2   2  18         19.82         17.95         3.78 o                         
   3   2  18          3.51          6.58         3.77 o                         
  -4   3  18          6.36         15.23         6.86 o                         
  -3   3  18          0.35          2.18         3.11 o                         
  -2   3  18          2.44          3.00         2.01 o                         
  -1   3  18         66.49         71.38         4.02 o                         
   0   3  18          8.49          6.81         2.48 o                         
   1   3  18          6.88          4.65         2.78 o                         
   2   3  18         18.47         15.04         3.77 o                         
   3   3  18          8.01         -4.00         4.00 o                         
  -4   4  18          8.29         14.59         6.44 o                         
  -3   4  18         27.43         44.12         5.95 o                         
  -2   4  18         46.20         55.52         3.59 o                         
  -1   4  18         44.18         41.49         3.26 o                         
   0   4  18         51.19         50.77         3.92 o                         
   1   4  18         41.74         43.54         3.84 o                         
   2   4  18         35.99         44.98         5.59 o                         
   3   4  18          4.50         -4.01         4.01 o                         
  -4   5  18          7.57          4.08         6.22 o                         
  -3   5  18         25.99         37.07         5.65 o                         
  -2   5  18          1.46          0.82         2.13 o                         
  -1   5  18          9.40          3.86         2.03 o                         
   0   5  18          8.22          4.15         2.35 o                         
   1   5  18          2.68          4.31         2.80 o                         
   2   5  18          7.40          8.54         3.66 o                         
   3   5  18          0.11         -4.07         4.07 o                         
  -4   6  18          0.07         -1.50         5.15 o                         
  -3   6  18          4.33         12.72         3.61 o                         
  -2   6  18         22.75         31.06         3.51 o                         
  -1   6  18          0.00         -0.66         2.20 o                         
   0   6  18          0.98          0.65         2.24 o                         
   1   6  18          5.07          3.91         2.63 o                         
   2   6  18         13.85         13.92         4.35 o                         
   3   6  18          0.23         -0.96         4.28 o                         
  -4   7  18         13.99         17.16         7.29 o                         
  -3   7  18         13.09         12.78         4.13 o                         
  -2   7  18         14.54         10.12         2.75 o                         
  -1   7  18         30.01         28.30         3.01 o                         
   0   7  18         27.00         24.87         2.90 o                         
   1   7  18         48.55         38.67         3.77 o                         
   2   7  18          0.55          2.07         3.62 o                         
   3   7  18          5.37          3.79         4.10 o                         
  -4   8  18          0.27          2.36         6.22 o                         
  -3   8  18         78.69         85.69         8.41 o                         
  -2   8  18         31.39         26.99         3.61 o                         
  -1   8  18         21.36         30.50         3.11 o                         
   0   8  18          1.44          0.27         2.30 o                         
   1   8  18          3.00         -3.06         3.06 o                         
   2   8  18         15.44         17.75         4.20 o                         
   3   8  18          3.88          6.76         4.27 o                         
  -3   9  18          8.13          9.76         7.51 o                         
  -2   9  18          4.15          9.55         2.98 o                         
  -1   9  18         15.28         14.28         2.86 o                         
   0   9  18         19.06         19.56         3.21 o                         
   1   9  18          9.26          6.71         3.53 o                         
   2   9  18         23.49         25.92         4.47 o                         
   3   9  18          4.34          9.00         7.99 o                         
  -3  10  18          0.33          2.64        13.94 o                         
  -2  10  18          0.04         -4.39         5.01 o                         
  -1  10  18          3.87          5.31         2.87 o                         
   0  10  18          4.11          5.80         2.81 o                         
   1  10  18          4.33          0.23         3.49 o                         
   2  10  18          2.03         -3.79         4.16 o                         
  -3  11  18          6.10         10.46         6.14 o                         
  -2  11  18          0.75         -2.86         3.02 o                         
  -1  11  18         21.76         18.76         3.41 o                         
   0  11  18          3.45          5.05         3.24 o                         
   1  11  18         52.54         48.98         4.90 o                         
   2  11  18          0.35         -1.15         3.98 o                         
  -3  12  18         10.06         17.26         7.08 o                         
  -2  12  18         50.55         59.48         5.07 o                         
  -1  12  18          0.63         -2.56         2.88 o                         
   0  12  18         36.29         31.51         4.20 o                         
   1  12  18          0.19         -2.66         3.42 o                         
   2  12  18         27.93         29.47         4.85 o                         
  -2  13  18         44.99         54.21         5.34 o                         
  -1  13  18         15.13         13.68         3.86 o                         
   0  13  18         54.20         51.79         5.13 o                         
   1  13  18          0.75         -3.59         3.59 o                         
   2  13  18          0.06         -4.46         4.46 o                         
  -2  14  18          3.85          2.72         4.24 o                         
  -1  14  18         24.46         15.64         4.57 o                         
   0  14  18         12.45         10.54         4.92 o                         
   1  14  18         25.20         26.33         4.83 o                         
  -2  15  18          6.00         -4.32         4.32 o                         
  -1  15  18          9.73          9.28         4.24 o                         
   0  15  18         16.02         21.99         5.16 o                         
   1  15  18          0.94         -1.80         4.31 o                         
  -1  16  18          2.18         -0.99         4.17 o                         
   0  16  18          9.85          9.07         4.80 o                         
  -3   0  19          0.11         -3.37         3.71 o                         
  -1   0  19        206.78        194.04         7.56 o                         
   1   0  19        420.59        415.07        12.26 o                         
   3   0  19          4.60          5.03         6.34 o                         
  -4   1  19          4.42         -3.97         6.54 o                         
  -3   1  19          4.92          5.71         3.59 o                         
  -2   1  19          8.50          7.16         2.62 o                         
  -1   1  19          4.40          5.73         2.22 o                         
   0   1  19         17.38         14.79         2.66 o                         
   1   1  19          0.05          2.72         2.62 o                         
   2   1  19         89.22        100.12         6.01 o                         
   3   1  19          7.46          9.43         4.05 o                         
  -4   2  19         20.79         18.45         7.08 o                         
  -3   2  19          7.66          4.90         3.46 o                         
  -2   2  19          4.78          4.86         2.60 o                         
  -1   2  19          3.05          1.00         1.94 o                         
   0   2  19         79.26         77.47         4.38 o                         
   1   2  19         14.22          8.90         2.96 o                         
   2   2  19         29.48         30.54         4.48 o                         
   3   2  19          1.16         -2.42         4.20 o                         
  -4   3  19          0.36         -0.64         5.36 o                         
  -3   3  19         26.94         26.04         4.72 o                         
  -2   3  19          4.84          5.53         2.74 o                         
  -1   3  19          0.25         -1.91         1.91 o                         
   0   3  19         64.70         74.18         4.28 o                         
   1   3  19          3.25          1.08         2.74 o                         
   2   3  19          5.33          3.43         3.73 o                         
   3   3  19          3.33          2.24         4.40 o                         
  -4   4  19          0.00         -4.72         6.22 o                         
  -3   4  19          3.56          4.08         3.38 o                         
  -2   4  19          4.75          9.01         2.55 o                         
  -1   4  19         60.19         75.78         4.16 o                         
   0   4  19          7.66         16.86         2.67 o                         
   1   4  19          1.92          4.40         4.25 o                         
   2   4  19         25.55         28.08         4.37 o                         
   3   4  19         21.48         18.89         5.77 o                         
  -4   5  19         12.08         16.30         7.29 o                         
  -3   5  19          3.90         11.18         3.95 o                         
  -2   5  19         20.17         19.46         2.89 o                         
  -1   5  19         95.15        100.90         4.64 o                         
   0   5  19         54.76         57.12         3.62 o                         
   1   5  19         18.23         14.39         3.98 o                         
   2   5  19          9.62         12.98         4.03 o                         
   3   5  19         42.35         49.45         5.95 o                         
  -4   6  19          0.94         -6.22         6.22 o                         
  -3   6  19          1.22         -2.41         3.25 o                         
  -2   6  19         13.75         15.05         3.22 o                         
  -1   6  19          2.71          2.79         2.35 o                         
   0   6  19         29.03         33.77         3.19 o                         
   1   6  19          9.38          6.50         3.43 o                         
   2   6  19         24.74         32.33         4.22 o                         
   3   6  19          0.05          0.27         4.16 o                         
  -3   7  19         23.71         20.15         5.86 o                         
  -2   7  19          2.81          5.49         2.82 o                         
  -1   7  19          0.05         -2.07         2.28 o                         
   0   7  19          1.03          2.09         2.55 o                         
   1   7  19         10.19          8.56         3.51 o                         
   2   7  19          0.08         -1.49         3.65 o                         
   3   7  19         30.75         19.74        11.37 o                         
  -3   8  19          0.16          0.79         5.47 o                         
  -2   8  19          2.51          1.92         2.88 o                         
  -1   8  19          0.29          0.87         2.47 o                         
   0   8  19         58.20         73.66         4.52 o                         
   1   8  19          2.19          2.28         3.51 o                         
   2   8  19          3.85         -3.98         3.98 o                         
  -3   9  19          5.59          0.57         5.36 o                         
  -2   9  19         45.78         52.99         5.27 o                         
  -1   9  19          1.08         -0.47         2.73 o                         
   0   9  19         16.26         17.88         3.58 o                         
   1   9  19          3.23          2.72         3.57 o                         
   2   9  19          4.45         16.27         4.34 o                         
  -3  10  19          4.60         -4.29         5.54 o                         
  -2  10  19         45.36         41.68         4.99 o                         
  -1  10  19          1.39          2.64         2.87 o                         
   0  10  19         49.97         44.64         4.50 o                         
   1  10  19          3.71          1.53         4.56 o                         
   2  10  19         12.55         13.29         4.87 o                         
  -3  11  19          9.16          9.52         6.35 o                         
  -2  11  19          5.89         -1.29         6.25 o                         
  -1  11  19          0.09         -1.92         2.95 o                         
   0  11  19          0.48          1.92         3.33 o                         
   1  11  19         26.93         34.78         4.58 o                         
   2  11  19          1.65         -4.03         4.03 o                         
  -2  12  19          6.00          5.15         5.23 o                         
  -1  12  19         78.15         65.23         7.16 o                         
   0  12  19          2.18          0.51         5.45 o                         
   1  12  19         10.12          8.41         4.96 o                         
  -2  13  19          3.39          4.97         5.98 o                         
  -1  13  19          0.83         10.60         4.02 o                         
   0  13  19         10.02          5.69         3.79 o                         
   1  13  19          1.41         -1.39         3.97 o                         
  -2  14  19          0.03         -7.29         7.29 o                         
  -1  14  19         31.93         29.94         5.02 o                         
   0  14  19         18.70         19.18         5.00 o                         
   1  14  19         16.81         10.05         4.48 o                         
  -1  15  19          1.01          6.49         4.24 o                         
   0  15  19         33.04         35.10         6.59 o                         
  -4   0  20          0.04          0.86         6.22 o                         
  -2   0  20          6.52          3.91         4.92 o                         
   0   0  20        105.78        114.48         7.35 o                         
   2   0  20          1.77         -1.28         4.98 o                         
  -4   1  20         24.67         25.59         5.38 o                         
  -3   1  20         42.58         56.46        10.83 o                         
  -2   1  20         63.70         84.55         8.96 o                         
  -1   1  20         37.46         44.43         4.20 o                         
   0   1  20         49.18         46.16         3.94 o                         
   1   1  20          2.95          9.09         3.57 o                         
   2   1  20          3.95          3.56         3.82 o                         
   3   1  20          4.90          1.51         4.57 o                         
  -4   2  20          9.85         15.37         9.98 o                         
  -3   2  20          5.75          8.38         3.96 o                         
  -2   2  20          2.33          3.36         3.44 o                         
  -1   2  20          0.85         -2.05         2.05 o                         
   0   2  20         19.59         20.03         3.19 o                         
   1   2  20          2.12          1.37         4.17 o                         
   2   2  20          4.51          8.93         3.99 o                         
   3   2  20          3.25         -1.38         6.13 o                         
  -3   3  20         19.22         20.71         4.48 o                         
  -2   3  20         10.97          7.23         2.99 o                         
  -1   3  20          8.07          7.46         2.52 o                         
   0   3  20          4.38          5.10         3.33 o                         
   1   3  20          7.62         11.63         3.69 o                         
   2   3  20         32.24         31.87         4.68 o                         
   3   3  20          3.70          5.30         4.67 o                         
  -3   4  20         17.94         23.02         4.77 o                         
  -2   4  20          3.25          0.51         3.13 o                         
  -1   4  20         37.13         33.88         3.33 o                         
   0   4  20          0.09          3.19         2.50 o                         
   1   4  20          3.15          2.76         3.85 o                         
   2   4  20          0.63         -1.93         3.65 o                         
  -3   5  20          0.05         -3.22         3.22 o                         
  -2   5  20          6.01          7.83         3.55 o                         
  -1   5  20          3.33         -0.58         3.64 o                         
   0   5  20         12.86         14.81         3.06 o                         
   1   5  20         18.00         12.05         3.78 o                         
   2   5  20          0.15         -0.48         3.77 o                         
  -3   6  20          0.53          4.16         4.23 o                         
  -2   6  20          5.19          6.48         3.49 o                         
  -1   6  20         51.52         53.87         4.77 o                         
   0   6  20          0.83          2.61         2.86 o                         
   1   6  20         35.86         37.95         4.54 o                         
   2   6  20          0.35          1.79         3.74 o                         
  -3   7  20          1.65          5.54         5.80 o                         
  -2   7  20          0.01         -3.25         3.25 o                         
  -1   7  20         21.67         23.67         3.57 o                         
   0   7  20         25.86         26.43         3.99 o                         
   1   7  20          1.23          3.07         3.40 o                         
   2   7  20          3.78          0.43         3.68 o                         
  -3   8  20          3.06          2.79         5.65 o                         
  -2   8  20         38.10         36.29         7.74 o                         
  -1   8  20         15.91         14.75         3.35 o                         
   0   8  20          9.59          9.91         3.51 o                         
   1   8  20          2.22          0.22         3.60 o                         
   2   8  20         34.35         31.82         4.96 o                         
  -3   9  20          3.75          1.87         6.44 o                         
  -2   9  20          0.80         -4.04         4.40 o                         
  -1   9  20         14.44         16.21         3.35 o                         
   0   9  20          7.09          0.99         3.65 o                         
   1   9  20          7.55         -1.86         3.59 o                         
   2   9  20         27.37         32.04         4.98 o                         
  -3  10  20          1.78          1.70         6.08 o                         
  -2  10  20          0.22          0.91         4.09 o                         
  -1  10  20          0.35         -3.14         3.14 o                         
   0  10  20          4.37          9.91         4.54 o                         
   1  10  20         27.27         31.32         4.70 o                         
   2  10  20         24.25         33.20         5.25 o                         
  -2  11  20          0.39          3.73         4.31 o                         
  -1  11  20          0.43         -3.76         3.76 o                         
   0  11  20          7.66          8.67         3.85 o                         
   1  11  20         49.69         60.31         5.80 o                         
  -2  12  20          1.02         -4.55         4.55 o                         
  -1  12  20          8.33         -0.22         3.84 o                         
   0  12  20         16.06         20.13         4.29 o                         
   1  12  20         30.15         35.64         5.56 o                         
  -1  13  20          0.16          5.89         4.18 o                         
   0  13  20         97.40         94.73         6.96 o                         
  -1  14  20         12.88         -5.15         8.15 o                         
   0  14  20         68.52         61.18        25.96 o                         
  -3   0  21          4.09         13.48         5.22 o                         
  -1   0  21         95.21        104.09         6.74 o                         
   1   0  21         19.66         15.64         5.74 o                         
  -3   1  21          2.27          4.35         4.12 o                         
  -2   1  21         47.03         59.10         5.39 o                         
  -1   1  21         36.55         42.28         3.36 o                         
   0   1  21          5.16          3.69         3.15 o                         
   1   1  21         10.62         14.29         4.75 o                         
   2   1  21          0.75          5.46         4.14 o                         
  -3   2  21          0.42         -1.36         5.44 o                         
  -2   2  21          2.86          9.43         4.48 o                         
  -1   2  21         12.40          8.69         2.48 o                         
   0   2  21        145.90        168.42         7.30 o                         
   1   2  21         24.48         33.72         4.59 o                         
   2   2  21          2.07          3.17         3.90 o                         
  -3   3  21         64.07         86.75         9.89 o                         
  -2   3  21         86.12        121.92         7.46 o                         
  -1   3  21         40.17         49.63         3.77 o                         
   0   3  21         37.12         58.03         5.19 o                         
   1   3  21         60.80         77.66         5.72 o                         
   2   3  21         16.01         10.55         4.29 o                         
  -3   4  21         20.29         36.47         5.66 o                         
  -2   4  21         13.79         26.17         4.43 o                         
  -1   4  21          3.19          2.98         2.76 o                         
   0   4  21        107.04        141.20        11.84 o                         
   1   4  21         14.50         14.96         4.19 o                         
   2   4  21          5.21         10.93         4.36 o                         
  -3   5  21          2.19          6.11         6.97 o                         
  -2   5  21          1.55          0.83         3.72 o                         
  -1   5  21         12.26         16.32         3.31 o                         
   0   5  21          4.53          1.05         3.11 o                         
   1   5  21          0.00          6.35         3.69 o                         
   2   5  21          3.51          3.79         4.17 o                         
  -3   6  21          1.11         13.98         5.52 o                         
  -2   6  21          2.84          9.75         4.46 o                         
  -1   6  21         18.05         16.08         3.42 o                         
   0   6  21          3.16          7.42         3.46 o                         
   1   6  21          0.12         -1.67         3.56 o                         
   2   6  21          4.06          2.50         3.67 o                         
  -3   7  21         41.56         41.20         7.74 o                         
  -2   7  21         15.11         16.81         5.28 o                         
  -1   7  21          0.79          1.41         2.99 o                         
   0   7  21          6.86          6.25         3.43 o                         
   1   7  21          8.23          8.95         3.91 o                         
   2   7  21          0.29          9.96         4.00 o                         
  -3   8  21         10.64         10.30         8.15 o                         
  -2   8  21          3.69          6.28         4.96 o                         
  -1   8  21         22.74         20.66         4.30 o                         
   0   8  21          0.12         -2.10         3.49 o                         
   1   8  21          2.03          1.13         3.85 o                         
   2   8  21         23.54         26.66         4.74 o                         
  -2   9  21         18.80         34.17         7.65 o                         
  -1   9  21         30.48         33.97         4.78 o                         
   0   9  21          1.43          1.72         3.56 o                         
   1   9  21         38.67         45.88         7.37 o                         
  -2  10  21          9.22         19.43         6.19 o                         
  -1  10  21          1.67         -0.40         3.86 o                         
   0  10  21          9.59         11.54         4.04 o                         
   1  10  21          2.69         -2.62         4.05 o                         
  -2  11  21         40.52         52.14         7.51 o                         
  -1  11  21         20.08         27.69         4.91 o                         
   0  11  21          1.66          0.19         3.99 o                         
   1  11  21         37.34         40.12         5.25 o                         
  -1  12  21         67.04         73.64         9.36 o                         
   0  12  21          0.01         12.56         4.66 o                         
  -2   0  22        270.35        302.99        15.38 o                         
   0   0  22          0.16         -0.74         5.29 o                         
   2   0  22        270.77        326.03        28.26 o                         
  -3   1  22          3.16          3.47         3.52 o                         
  -2   1  22          0.95          3.88         3.16 o                         
  -1   1  22        344.15        390.69        14.87 o                         
   0   1  22          5.66          9.52         3.55 o                         
   1   1  22          0.00          0.94         3.70 o                         
   2   1  22         12.75         20.06         4.92 o                         
  -3   2  22         40.22         36.53         5.95 o                         
  -2   2  22          0.18         -3.50         3.50 o                         
  -1   2  22         31.60         36.01         4.48 o                         
   0   2  22          1.47          9.33         3.61 o                         
   1   2  22         35.05         39.39         5.02 o                         
   2   2  22          0.11         -3.26         4.00 o                         
  -3   3  22         34.69         44.32         5.99 o                         
  -2   3  22         24.12         24.41         9.11 o                         
  -1   3  22         10.48          5.91         4.11 o                         
   0   3  22          1.94          1.80         3.00 o                         
   1   3  22          0.62          2.73         4.06 o                         
   2   3  22          6.76          8.54         4.38 o                         
  -3   4  22         21.49         22.39         5.28 o                         
  -2   4  22         38.23         51.93        14.57 o                         
  -1   4  22         20.16         26.58         4.40 o                         
   0   4  22         20.77         25.40         4.27 o                         
   1   4  22          0.30          5.06         4.02 o                         
   2   4  22          5.85         12.58         4.62 o                         
  -3   5  22         27.54         21.98         5.54 o                         
  -2   5  22         27.73         35.27         9.69 o                         
  -1   5  22         12.93         11.78         3.94 o                         
   0   5  22         27.15         39.34         4.53 o                         
   1   5  22        231.34        265.99         8.78 o                         
   2   5  22          1.82          0.33         4.35 o                         
  -2   6  22         10.59         16.49         9.55 o                         
  -1   6  22          0.03         -3.27         3.27 o                         
   0   6  22        176.38        200.10         9.63 o                         
   1   6  22         59.12         75.62         5.86 o                         
  -2   7  22          9.69          9.34         5.43 o                         
  -1   7  22          3.72          5.92         3.72 o                         
   0   7  22         87.28        113.79         6.36 o                         
   1   7  22        135.27        152.60         9.52 o                         
  -2   8  22        161.97        208.88        33.51 o                         
  -1   8  22         24.37         31.48         5.71 o                         
   0   8  22          1.07         -3.51         3.51 o                         
   1   8  22          0.05         -4.10         4.64 o                         
  -2   9  22         63.50         97.58         9.34 o                         
  -1   9  22          0.20         -3.85         3.85 o                         
   0   9  22          7.47         14.23         4.14 o                         
   1   9  22          0.28         -0.51         4.09 o                         
  -1  10  22          5.53          5.40         4.12 o                         
   0  10  22          0.02         -2.31         4.30 o                         
  -1  11  22         10.66         14.84         4.70 o                         
   0  11  22         16.21          9.57         9.76 o                         
  -1   0  23         58.65         85.38        10.74 o                         
   1   0  23          8.30          9.49         5.89 o                         
  -2   1  23          2.58          6.94         4.34 o                         
  -1   1  23         86.08        116.37         7.32 o                         
   0   1  23         43.45         52.73         5.29 o                         
   1   1  23         53.85         66.53         5.96 o                         
  -2   2  23        183.50        235.93        11.07 o                         
  -1   2  23         60.83         79.62         6.24 o                         
   0   2  23          0.13         -2.72         3.56 o                         
   1   2  23          0.05          8.24         4.28 o                         
  -2   3  23        182.33        241.51        16.28 o                         
  -1   3  23         16.75         20.43         4.41 o                         
   0   3  23        366.10        408.37        10.00 o                         
   1   3  23         50.09         66.18         9.18 o                         
  -2   4  23          4.35          6.83         4.99 o                         
  -1   4  23          0.74          0.79         4.11 o                         
   0   4  23         52.20         68.09         8.88 o                         
   1   4  23         40.93         58.22         5.18 o                         
  -2   5  23         48.68         58.66         9.73 o                         
  -1   5  23         40.98         58.80         8.56 o                         
   0   5  23          0.18          3.12         3.71 o                         
   1   5  23         68.22         72.09         5.59 o                         
  -2   6  23          5.51         11.43         6.84 o                         
  -1   6  23          0.07          1.32         3.99 o                         
   0   6  23          0.42          3.56         3.66 o                         
   1   6  23         13.23         17.37         4.32 o                         
  -2   7  23         24.66         39.01         7.74 o                         
  -1   7  23         23.89         30.83         4.92 o                         
   0   7  23          0.87         -0.41         4.59 o                         
   1   7  23         16.06         23.85         8.74 o                         
  -1   8  23         23.83         19.43         4.43 o                         
   0   8  23          5.57          6.32         4.32 o                         
  -1   9  23         10.32         18.10         4.47 o                         
   0   9  23         39.52         36.58         5.53 o                         
  -2   0  24          6.46          1.44         7.94 o                         
   0   0  24          0.26         -1.94         5.23 o                         
  -2   1  24         62.87         74.78         7.15 o                         
  -1   1  24        105.41        162.44        10.26 o                         
   0   1  24         17.40         18.40         4.38 o                         
   1   1  24         55.82         64.71         6.02 o                         
  -2   2  24          0.30          2.77         4.34 o                         
  -1   2  24          4.64          0.73         4.74 o                         
   0   2  24          0.17         -2.06         3.72 o                         
   1   2  24          2.80         -1.09         4.32 o                         
  -2   3  24         20.05         25.60         6.47 o                         
  -1   3  24          0.41          4.34         4.89 o                         
   0   3  24          1.86          6.05         3.65 o                         
  -2   4  24         12.07         12.66         9.65 o                         
  -1   4  24          5.08         11.77         5.60 o                         
   0   4  24          0.00         -3.41         3.41 o                         
  -1   5  24         29.92         28.05         6.10 o                         
   0   5  24          7.68          8.58         4.03 o                         
  -1   6  24          5.46         -1.68         4.55 o                         
   0   6  24          1.87         -0.84         4.65 o                         
  -1   0  25          0.58          5.61         7.11 o                         
  -1   1  25          4.88          5.64         5.11 o                         
                                                                                
